# Supplementary material for: The Transcriptional Response of Drosophila melanogaster to Infection with the Sigma Virus (Rhabdoviridae)
Source: PLoS One. 2009 Aug 31;4(8):e6838. doi: 10.1371/journal.pone.0006838 (PMC2730013; doi:10.1371/journal.pone.0006838)
Supplement: File S1 — The relative expression level, 95% confidence limits of expression levels in males and females, and probability of differential expression of each gene between infected and uninfected males (1.28 MB XLS) [file pone.0006838.s001.xls]

## Sheet: BAGEL males
Unique ID	CG number	Gene Symbol	Uninfected	Infected	(-)97.5%[Uninfected]	(-)97.5%[Infected]	(+)97.5%[Uninfected]	(+)97.5%[Infected]	P(Uninfected>Infected)	P(Infected>Uninfected)
INC007H09	CG1322	zfh1	1	1.2835	0.04283	0.0433	0.04324	0.04284	0	1
INC015D09	CG4136	CG4136	1	1.15428	0.02977	0.03159	0.03159	0.02964	0	1
INC051B10	CG7001	Pk17E	1	1.37299	0.06201	0.06344	0.06346	0.06192	0	1
INC052F11	CG6058	Ald	1	1.48647	0.08988	0.09121	0.09103	0.08992	0	1
INC110B08	CG8846	Thor	1	1.53865	0.11437	0.12074	0.12074	0.11412	0	1
INC111F06	CG31738	CG31738	1	1.20767	0.03647	0.03541	0.03537	0.03641	0	1
INC153C08	CG17622	CG17622	1	1.26071	0.02566	0.02593	0.0259	0.02565	0	1
INC038D09	CG8280	Ef1&agr;48D	1	1.98437	0.20345	0.23108	0.23101	0.20328	0.0001	0.9999
INC084E05	CG15603	CG15603	1	1.28577	0.05537	0.0551	0.05506	0.05525	0.0001	0.9999
CONv04A22	CG4027	Act5C	1	1.14142	0.02723	0.02744	0.02741	0.02722	0.0002	0.9998
INC020D05	CG11202	org-1	1	1.26091	0.06737	0.06765	0.06758	0.06732	0.0002	0.9998
INC040B02	CG8385	Arf79F	1	1.61214	0.12418	0.12504	0.12477	0.12412	0.0002	0.9998
INC116B01	CG17341	CG17341	1	1.27825	0.05639	0.05595	0.05584	0.05633	0.0002	0.9998
INC157C01	CG32575	hang	1	1.28863	0.067	0.07112	0.07104	0.06681	0.0002	0.9998
INC024B08	CG31209	CG31209	1	1.24806	0.05507	0.05316	0.05314	0.05508	0.0003	0.9997
INC054E06	CG11676	CG11676	1	1.30235	0.0663	0.06584	0.06582	0.0662	0.0003	0.9997
INC064E01	CG3612	blw	1	1.28533	0.07186	0.07137	0.07137	0.07178	0.0003	0.9997
INC109A10	CG17742	CG17742	1	1.34428	0.06587	0.06948	0.06921	0.06586	0.0003	0.9997
INC038D12	CG12861	CG12861	1	1.6673	0.14362	0.15715	0.1569	0.14355	0.0004	0.9996
INC030E08	CG32767	CG32767	1	1.26856	0.0606	0.06305	0.06303	0.06045	0.0005	0.9995
INC068F10	CG1862	Ephrin	1	1.45085	0.05699	0.05787	0.05774	0.05662	0.0005	0.9995
INC073B11	CG16777	CG16777	1	1.2796	0.06895	0.06844	0.06821	0.06891	0.0005	0.9995
INC096C07	CG5756	CG5756	1	1.30167	0.07238	0.07085	0.07068	0.07238	0.0005	0.9995
INC153G02	CG32466	rn	1	1.31474	0.07206	0.07184	0.07185	0.07204	0.0005	0.9995
INC009H02	CG10037	vvl	1	1.30101	0.07254	0.07282	0.07261	0.07254	0.0006	0.9994
INC020D01	CG10912	CG10912	1	1.63107	0.14087	0.14951	0.1493	0.1409	0.0006	0.9994
INC063G07	CG33106	mask	1	1.14949	0.03418	0.03475	0.03475	0.03418	0.0006	0.9994
INC064D11	CG5832	Hmx	1	1.22365	0.05221	0.05407	0.05401	0.05222	0.0006	0.9994
INC012H07	CG31243	cpo	1	1.2011	0.04824	0.05108	0.05084	0.04823	0.0007	0.9993
INC081C06	CG12403	Vha68-1	1	1.50721	0.11816	0.12795	0.12789	0.11788	0.0007	0.9993
INC113H02	CG4013	Smr	1	1.30498	0.07677	0.07777	0.07767	0.07677	0.0007	0.9993
CONv04B23	CG4027	Act5C	1	1.28513	0.07252	0.07489	0.07466	0.07246	0.0008	0.9992
INC016C11	CG5670	Atp&agr;	1	1.40901	0.09098	0.09573	0.09567	0.09062	0.0008	0.9992
INC054F06	CG5949	DNApol-&dgr;	1	1.22633	0.05204	0.05149	0.05138	0.05203	0.0008	0.9992
INC083H11	CG11064	RfaBp	1	1.82391	0.17704	0.21069	0.21055	0.17704	0.0008	0.9992
CONv04D24	CG4027	Act5C	1	1.16193	0.04236	0.04259	0.04256	0.04229	0.0009	0.9991
INC012E10	CG32264	CG32264	1	1.19749	0.05026	0.05025	0.05016	0.05025	0.0009	0.9991
INC014G06	CG15365	CG15365	1	1.23958	0.06215	0.06366	0.06362	0.06205	0.0009	0.9991
INC156B11	CG12897	CG12897	1	1.39159	0.09235	0.09609	0.09603	0.09216	0.0009	0.9991
INC065H03	CG9244	Acon	1	1.52505	0.14966	0.15752	0.15757	0.14969	0.001	0.999
INC153F05	CG18290	Act87E	1	1.20069	0.0493	0.04908	0.04904	0.04917	0.001	0.999
INC154B08	CG32264	CG32264	1	1.15516	0.04207	0.04218	0.04215	0.04204	0.001	0.999
CONv04D20	CG4027	Act5C	1	1.28179	0.07988	0.07949	0.0794	0.07985	0.0011	0.9989
INC013D07	CG11194	Hey	1	1.22165	0.05807	0.05684	0.05671	0.05807	0.0012	0.9988
INC155H03	CG4059	ftz-f1	1	1.24569	0.06393	0.06864	0.06858	0.06385	0.0012	0.9988
CONv04D16	CG4027	Act5C	1	1.25259	0.06608	0.06801	0.06796	0.06604	0.0014	0.9986
INC017A05	CG12071	CG12071	1	1.26199	0.0752	0.07833	0.07828	0.07506	0.0014	0.9986
INC064C12	CG2616	CG2616	1	1.41292	0.11403	0.11682	0.11643	0.11375	0.0014	0.9986
INC016F10	CG7010	l(1)G0334	1	1.28771	0.08172	0.08069	0.08057	0.08172	0.0015	0.9985
INC097E03	CG6770	CG6770	1	1.34775	0.09292	0.0926	0.09242	0.09268	0.0015	0.9985
INC064G12	CG17927	Mhc	1	1.49487	0.14047	0.14953	0.14953	0.1403	0.0016	0.9984
INC107B03	CG14148	CG14148	1	1.30359	0.08224	0.08409	0.08407	0.08208	0.0016	0.9984
INC014F04	CG31868	Samuel	1	1.27581	0.08168	0.08366	0.0836	0.08168	0.0017	0.9983
INC030D09	CG2727	emp	1	1.58209	0.15804	0.17435	0.1744	0.15813	0.0018	0.9982
INC072D07	CG32394	CG32394	1	1.29003	0.07705	0.08119	0.08115	0.07705	0.0018	0.9982
INC122G01	CG8542	Hsc70-5	1	1.29557	0.07892	0.0839	0.08379	0.07894	0.0018	0.9982
INC141C02	CG3625	CG3625	1	1.26809	0.07527	0.07383	0.07365	0.07526	0.0018	0.9982
CONv04D14	CG4027	Act5C	1	1.23439	0.07063	0.06869	0.06868	0.07057	0.0019	0.9981
INC056F09	CG32575	hang	1	1.16429	0.04795	0.04705	0.04701	0.04795	0.002	0.998
INC005H12	CG5870	&bgr;-Spec	1	1.5254	0.13574	0.14938	0.14935	0.13554	0.0021	0.9979
INC022E10	CG3662	CG3662	1	1.36793	0.11048	0.11593	0.11591	0.11048	0.0021	0.9979
INC124A03	CG3832	Phm	1	1.48505	0.12574	0.12811	0.12808	0.12511	0.0021	0.9979
INC147C09	CG3725	Ca-P60A	1	1.73533	0.19371	0.22181	0.22165	0.19371	0.0021	0.9979
CONv04C20	CG4027	Act5C	1	1.24765	0.07295	0.07386	0.07377	0.07294	0.0022	0.9978
INC066D09	CG15504	dmrt99B	1	1.19035	0.05635	0.05737	0.05733	0.05635	0.0022	0.9978
INC059A08	CG8416	Rho1	1	1.66323	0.17772	0.18675	0.18672	0.1776	0.0023	0.9977
INC069G01	CG31196	14-3-3&egr;	1	1.45155	0.12172	0.12624	0.12613	0.12155	0.0023	0.9977
INC116E12	CG5461	bun	1	1.19884	0.05728	0.05889	0.05889	0.05727	0.0023	0.9977
INC108D02	CG31072	CG31072	1	1.12145	0.03666	0.03668	0.03666	0.03666	0.0024	0.9976
INC014H04	CG3978	pnr	1	1.31035	0.09651	0.0981	0.09805	0.09622	0.0025	0.9975
INC076E04	CG11799	Mnf	1	1.30323	0.09085	0.08989	0.08985	0.09082	0.0025	0.9975
INC091G04	CG8385	Arf79F	1	1.71738	0.18224	0.20266	0.20259	0.1815	0.0025	0.9975
INC096H02	CG2052	CG2052	1	1.32687	0.09678	0.10139	0.10136	0.09656	0.0025	0.9975
INC020D02	CG32180	Eip74EF	1	1.17799	0.05864	0.05865	0.05857	0.05855	0.0026	0.9974
INC071F02	CG10377	Hrb27C	1	1.43707	0.1284	0.13128	0.13114	0.12826	0.0027	0.9973
INC106F07	CG17369	Vha55	1	1.32899	0.10441	0.10931	0.10925	0.10436	0.0027	0.9973
INC106H11	CG32245	CG32245	1	1.28836	0.0855	0.09014	0.08996	0.08529	0.0027	0.9973
INC118B12	CG32169	CG32169	1	1.18336	0.05658	0.0559	0.05588	0.05658	0.0027	0.9973
INC015H11	CG17049	CG17049	1	1.51551	0.15554	0.16635	0.16615	0.15543	0.0028	0.9972
INC020D06	CG6043	CG6043	1	1.22486	0.06277	0.06483	0.06465	0.06275	0.0028	0.9972
INC024F08	CG3953	l(3)IX-14	1	1.52494	0.1479	0.16065	0.16012	0.14749	0.0028	0.9972
INC010A04	CG14755	CG14755	1	1.1498	0.04455	0.04676	0.04676	0.04455	0.0029	0.9971
INC038E05	CG8430	Got1	1	1.17821	0.05402	0.05552	0.05544	0.05394	0.0029	0.9971
INC023H02	CG10596	Msr-110	1	1.52701	0.16424	0.17664	0.17646	0.164	0.003	0.997
INC084A04	CG5466	CG5466	1	1.25518	0.08069	0.08125	0.08119	0.0807	0.003	0.997
INC056A03	CG11901	Ef1&ggr;	1	1.21953	0.06833	0.06795	0.06795	0.06817	0.0031	0.9969
INC080B11	CG14419	CG14419	1	1.81732	0.24877	0.27761	0.27719	0.2486	0.0031	0.9969
INC155E06	CG30365	CG30365	1	1.40017	0.11067	0.11869	0.1185	0.11042	0.0031	0.9969
CONv04C21	CG4027	Act5C	1	1.177	0.0575	0.05622	0.05618	0.05749	0.0033	0.9967
INC068H09	CG8385	Arf79F	1	1.72831	0.20938	0.24147	0.24153	0.20867	0.0033	0.9967
INC082A02	CG2207	Df31	1	1.30136	0.08501	0.08547	0.08535	0.08461	0.0033	0.9967
INC121E08	CG3739	CG3739	1	1.36535	0.10906	0.11603	0.11601	0.10893	0.0033	0.9967
INC144H03	CG33110	CG33110	1	1.25279	0.07977	0.08217	0.08206	0.07928	0.0033	0.9967
INC009G04	CG31475	CG31475	1	1.32145	0.10208	0.102	0.10195	0.10208	0.0034	0.9966
INC062F05	CG9748	bel	1	1.09184	0.02778	0.02796	0.02791	0.02778	0.0034	0.9966
INC067B06	CG10377	Hrb27C	1	1.35894	0.11037	0.116	0.11586	0.11018	0.0034	0.9966
INC153C10	CG31872	CG31872	1	1.33305	0.10033	0.10485	0.10442	0.1003	0.0034	0.9966
INC157A06	CG32381	unc-13-4A	1	1.50127	0.15633	0.16226	0.16215	0.15628	0.0034	0.9966
INC031B12	CG15753	CG15753	1	1.23548	0.07564	0.07843	0.07836	0.07566	0.0036	0.9964
INC050B04	CG17836	CG17836	1	1.59265	0.17276	0.19583	0.195	0.17265	0.0036	0.9964
INC051D04	CG8679	CG8679	1	1.29555	0.08574	0.09029	0.0902	0.08568	0.0036	0.9964
INC058F03	CG5953	CG5953	1	1.22611	0.07236	0.07343	0.07342	0.0722	0.0036	0.9964
INC011B06	CG17265	CG17265	1	1.22799	0.07432	0.07601	0.07586	0.07426	0.0037	0.9963
INC125F01	CG15489	CG15489	1	1.20965	0.0662	0.06883	0.06881	0.06618	0.0037	0.9963
INC012H06	CG6175	CG6175	1	1.20466	0.0678	0.06976	0.06966	0.0678	0.0038	0.9962
INC051F04	CG3001	Hex-A	1	1.34173	0.11016	0.11211	0.11198	0.11005	0.0038	0.9962
INC092D01	CG3424	CG3424	1	1.29385	0.09626	0.09663	0.09623	0.09618	0.0038	0.9962
INC060B11	CG11154	ATPsyn-&bgr;	1	1.41627	0.13757	0.14444	0.14413	0.13754	0.0039	0.9961
INC002F07	CG5580	sbb	1	1.14767	0.04912	0.05047	0.05044	0.04901	0.0041	0.9959
INC077A05	CG3164	CG3164	1	1.2957	0.09998	0.10019	0.10019	0.09995	0.0041	0.9959
INC114B09	CG12912	CG12912	1	1.21555	0.07	0.07084	0.07078	0.06981	0.0041	0.9959
INC147F04	CG9239	B4	1	1.29691	0.10055	0.10107	0.1004	0.10053	0.0041	0.9959
CONv04B18	CG4027	Act5C	1	1.24003	0.07932	0.08329	0.08321	0.07927	0.0042	0.9958
INC114H07	CG5670	Atp&agr;	1	1.44716	0.14667	0.15546	0.15546	0.14639	0.0042	0.9958
INC032E04	CG30023	CG30023	1	1.2141	0.06817	0.06857	0.0685	0.06814	0.0043	0.9957
INC059E05	CG11799	Mnf	1	1.30747	0.10144	0.10175	0.10165	0.10123	0.0043	0.9957
INC042D02	CG6895	GNBP1	1	1.17156	0.05661	0.05724	0.05724	0.05659	0.0045	0.9955
INC074D02	CG10969	CG10969	1	1.54225	0.16521	0.17591	0.17546	0.16512	0.0045	0.9955
INC124H06	CG14501	CG14501	1	1.16212	0.02569	0.02587	0.02577	0.02563	0.0045	0.9955
INC146C11	CG5804	CG5804	1	1.26943	0.09027	0.09428	0.09421	0.09025	0.0045	0.9955
CONv04D23	CG4027	Act5C	1	1.12673	0.04431	0.04337	0.04329	0.0443	0.0046	0.9954
INC003D11	CG12054	CG12054	1	1.2515	0.08654	0.09007	0.08989	0.08649	0.0046	0.9954
INC099E08	CG5771	Rab11	1	1.51202	0.1774	0.18278	0.18269	0.17723	0.0046	0.9954
CONv04D22	CG4027	Act5C	1	1.24997	0.08732	0.08894	0.08884	0.0873	0.0047	0.9953
INC003H02	CG4049	CG4049	1	1.28418	0.09884	0.10286	0.10265	0.09866	0.0049	0.9951
INC030G02	CG13109	tai	1	1.17156	0.05734	0.05879	0.05876	0.0572	0.0049	0.9951
INC086A12	CG13109	tai	1	1.33831	0.11271	0.11828	0.11831	0.11254	0.0051	0.9949
INC015G06	CG33473	luna	1	1.30993	0.10377	0.1111	0.11089	0.10377	0.0052	0.9948
INC028F10	CG2331	TER94	1	1.26825	0.09479	0.09181	0.09179	0.09474	0.0052	0.9948
INC099F03	CG13894	CG13894	1	1.2571	0.08539	0.08789	0.0879	0.08531	0.0052	0.9948
INC154D04	CG31247	tinc	1	1.28419	0.10225	0.10416	0.10372	0.10215	0.0052	0.9948
INC125D08	CG4944	cib	1	1.58394	0.1916	0.20749	0.20749	0.19145	0.0054	0.9946
INC154B06	CG7604	Eig71Ee	1	1.23495	0.08596	0.08385	0.08381	0.08591	0.0054	0.9946
INC026H05	CG13594	CG13594	1	1.17491	0.05881	0.05993	0.05984	0.0588	0.0055	0.9945
INC050B11	CG18375	CG18375	1	1.23692	0.08344	0.08618	0.08612	0.08332	0.0055	0.9945
INC009H11	CG2765	CG2765	1	1.29398	0.10447	0.10822	0.10815	0.10439	0.0057	0.9943
INC013H02	CG15322	CG15322	1	1.30533	0.10352	0.10616	0.10592	0.10328	0.0057	0.9943
INC039G03	CG4264	Hsc70-4	1	1.37207	0.12886	0.13751	0.13737	0.12889	0.0057	0.9943
INC111E05	CG33147	CG33147	1	2.08933	0.29667	0.38559	0.38506	0.29674	0.0057	0.9943
INC053F03	CG31085	CG31085	1	1.21076	0.07361	0.07286	0.07286	0.07324	0.0058	0.9942
INC065D03	CG4760	bol	1	1.65613	0.20563	0.23179	0.23161	0.20532	0.0058	0.9942
INC024D06	CG32064	CG32064	1	1.2359	0.08465	0.08391	0.08382	0.08449	0.006	0.994
INC051D06	CG1303	agt	1	1.36555	0.12292	0.12899	0.12899	0.12276	0.006	0.994
CONv04A19	CG4027	Act5C	1	1.2269	0.08182	0.08153	0.08151	0.08175	0.0061	0.9939
INC040B05	CG1264	lab	1	1.55005	0.18631	0.20045	0.19998	0.18631	0.0061	0.9939
INC032E05	CG6168	CG6168	1	1.24883	0.08815	0.09039	0.09003	0.08798	0.0062	0.9938
INC015B08	CG4710	CG4710	1	1.35779	0.1239	0.1285	0.12847	0.12382	0.0063	0.9937
INC119C04	CG17369	Vha55	1	1.39775	0.13437	0.14269	0.14222	0.13437	0.0063	0.9937
INC139B01	CG10071	RpL29	1	1.45242	0.15548	0.16293	0.16264	0.15545	0.0063	0.9937
INC033F04	CG1469	Fer2LCH	1	1.32527	0.11753	0.12079	0.12044	0.11726	0.0064	0.9936
INC065H05	CG9244	Acon	1	1.52332	0.1767	0.19384	0.19378	0.17664	0.0064	0.9936
INC030H10	CG4145	Cg25C	1	1.18532	0.06968	0.06774	0.06774	0.06967	0.0066	0.9934
INC052E03	CG32717	sdt	1	1.24939	0.08711	0.09071	0.09058	0.08709	0.0066	0.9934
CONv04A23	CG4027	Act5C	1	1.27452	0.10053	0.10397	0.10399	0.10048	0.0068	0.9932
INC051F08	CG15765	CG15765	1	1.194	0.06981	0.06902	0.06896	0.06962	0.007	0.993
INC098B09	CG10597	CG10597	1	1.26943	0.09286	0.0947	0.0945	0.09284	0.007	0.993
INC153B04	CG12726	CG12726	1	2.0811	0.33045	0.40951	0.40922	0.33038	0.007	0.993
CONv04B21	CG4027	Act5C	1	1.19752	0.07426	0.07342	0.07338	0.0742	0.0071	0.9929
CONv04D15	CG4027	Act5C	1	1.23817	0.08719	0.09038	0.0903	0.08716	0.0071	0.9929
INC013G01	CG1743	Gs2	1	1.62771	0.20829	0.23446	0.23449	0.20823	0.0071	0.9929
INC058F08	CG32332	CG32332	1	1.56873	0.19484	0.21461	0.21381	0.1946	0.0071	0.9929
INC032B03	CG17166	mRpL39	1	1.20433	0.07268	0.07204	0.07196	0.07268	0.0072	0.9928
INC073H01	CG10960	CG10960	1	1.34838	0.12692	0.1268	0.12669	0.12692	0.0072	0.9928
INC015H07	CG11458	CG11458	1	1.29523	0.10695	0.1116	0.11144	0.10689	0.0073	0.9927
INC070D03	CG8192	CG8192	1	1.23493	0.08176	0.08224	0.08224	0.08172	0.0073	0.9927
INC076B02	CG16953	CG16953	1	1.43418	0.15404	0.16321	0.16319	0.15384	0.0074	0.9926
INC110F07	CG9468	CG9468	1	1.94649	0.28495	0.34881	0.34772	0.28376	0.0074	0.9926
INC001F01	CG32464	l(3)82Fd	1	1.4034	0.13875	0.14604	0.14601	0.13872	0.0075	0.9925
INC012B01	CG1468	CG1468	1	1.31636	0.11084	0.11513	0.11499	0.11076	0.0077	0.9923
INC037F01	CG32137	CG32137	1	1.41612	0.14455	0.15882	0.15882	0.14439	0.0077	0.9923
INC091C01	CG32654	CG32654	1	1.38675	0.13301	0.13975	0.13967	0.13276	0.0077	0.9923
INC115G06	CG5670	Atp&agr;	1	1.4553	0.15879	0.16939	0.16911	0.15871	0.0077	0.9923
INC153H12	CG14494	CG14494	1	1.1881	0.07212	0.07299	0.07284	0.07212	0.0077	0.9923
INC020F10	CG17932	Ugt36Bc	1	1.14448	0.0534	0.05488	0.05486	0.05336	0.0078	0.9922
INC040D02	CG9218	sm	1	1.41044	0.13394	0.14478	0.1447	0.13372	0.0078	0.9922
INC043C02	CG3979	Indy	1	1.83216	0.24608	0.31612	0.3141	0.24572	0.0078	0.9922
INC019G03	CG15021	CG15021	1	1.82451	0.26998	0.31909	0.31876	0.26988	0.0079	0.9921
INC033B10	CG4673	CG4673	1	1.53708	0.19053	0.20748	0.20739	0.1905	0.0079	0.9921
INC153B06	CG7178	wupA	1	1.34428	0.1237	0.13379	0.13376	0.1237	0.0079	0.9921
INC157A12	CG15204	CG15204	1	1.44862	0.14071	0.15063	0.15057	0.14062	0.0079	0.9921
INC015E04	CG7031	CG7031	1	1.23726	0.08633	0.08879	0.08857	0.08626	0.008	0.992
INC156D03	CG7478	Act79B	1	1.19028	0.07128	0.0737	0.07366	0.071	0.008	0.992
INC012F01	CG14835	CG14835	1	1.15636	0.06056	0.0599	0.05971	0.06045	0.0082	0.9918
INC086F08	CG13675	CG13675	1	1.22364	0.08282	0.08514	0.08509	0.08282	0.0082	0.9918
INC153E01	CG1670	Obp19b	1	1.46459	0.17777	0.18499	0.18496	0.1776	0.0082	0.9918
INC126C08	CG4928	CG4928	1	1.3664	0.13718	0.13667	0.13603	0.13716	0.0083	0.9917
CONv04A16	CG4027	Act5C	1	1.31333	0.11423	0.12036	0.12033	0.11418	0.0084	0.9916
INC102A07	CG3972	Cyp4g1	1	1.61928	0.24321	0.24291	0.24282	0.24321	0.0084	0.9916
INC056C04	CG32264	CG32264	1	1.20676	0.07334	0.0786	0.07859	0.07331	0.0086	0.9914
INC109A01	CG14821	CG14821	1	1.34359	0.12427	0.13092	0.13092	0.12416	0.0086	0.9914
INC049F02	CG30069	CG30069	1	1.28848	0.10073	0.10824	0.10819	0.10055	0.0087	0.9913
CONv04A17	CG4027	Act5C	1	1.33611	0.12118	0.13032	0.13032	0.12115	0.0088	0.9912
CONv04C18	CG4027	Act5C	1	1.25171	0.09425	0.09634	0.09626	0.094	0.0088	0.9912
INC064D09	CG6741	a	1	1.17795	0.07098	0.06875	0.06871	0.07083	0.0088	0.9912
CONv04C16	CG4027	Act5C	1	1.2185	0.08087	0.0833	0.08318	0.08037	0.0089	0.9911
INC044B03	CG12362	CG12362	1	1.21697	0.07963	0.08237	0.08231	0.07953	0.0089	0.9911
INC085H04	CG10491	vn	1	1.24055	0.09087	0.09593	0.0959	0.09039	0.0089	0.9911
INC018A11	CG4863	RpL3	1	1.45685	0.16776	0.1829	0.18226	0.16765	0.009	0.991
INC023E08	CG30460	CG30460	1	1.24346	0.09436	0.09367	0.09331	0.09436	0.009	0.991
INC078D03	CG1980	dj	1	1.63551	0.23614	0.25462	0.25462	0.23608	0.009	0.991
INC128H07	CG31893	Peritrophin-15b	1	1.57384	0.22638	0.23258	0.23255	0.22574	0.009	0.991
INC058D03	CG16743	CG16743	1	1.51428	0.1838	0.2035	0.20263	0.18365	0.0091	0.9909
INC089G05	CG2238	Ef2b	1	1.77271	0.29228	0.31831	0.31809	0.29228	0.0092	0.9908
INC024H03	CG1956	R	1	1.28822	0.10307	0.10467	0.10415	0.10302	0.0093	0.9907
INC051A10	CG10605	caup	1	1.19536	0.07443	0.07584	0.07576	0.07436	0.0093	0.9907
INC108A06	CG6663	CG6663	1	1.33907	0.13578	0.13525	0.13525	0.13576	0.0094	0.9906
INC068B05	CG12860	CG12860	1	1.40698	0.15059	0.16492	0.16475	0.15048	0.0095	0.9905
INC068F03	CG31762	aret	1	1.32285	0.12394	0.12705	0.12692	0.12365	0.0095	0.9905
INC105F04	CG33522	scaf6	1	1.213	0.07748	0.07933	0.07927	0.07743	0.0095	0.9905
INC057H05	CG13335	CG13335	1	1.29696	0.11802	0.12065	0.12059	0.11802	0.0096	0.9904
CONv04C17	CG4027	Act5C	1	1.18887	0.07467	0.07777	0.07771	0.07464	0.0097	0.9903
INC007B09	CG5627	rab3-GEF	1	1.26521	0.10543	0.10512	0.10499	0.10533	0.0097	0.9903
INC010E06	CG4672	TMS1	1	1.2078	0.07759	0.08021	0.08007	0.07756	0.0097	0.9903
INC072F03	CG12701	CG12701	1	1.2562	0.09503	0.09886	0.0988	0.09498	0.0098	0.9902
INC127C07	CG10325	abd-A	1	1.11454	0.04506	0.04553	0.04553	0.04504	0.0098	0.9902
INC156D12	CG6634	nmr2	1	1.3403	0.1313	0.13771	0.13768	0.13127	0.0099	0.9901
INC018F01	CG30176	wibg	1	1.35185	0.12221	0.13138	0.13135	0.12213	0.01	0.99
INC039E12	CG6871	Cat	1	1.29387	0.11208	0.11795	0.11795	0.11188	0.01	0.99
INC052A01	CG11037	CG11037	1	1.20742	0.08233	0.08287	0.08284	0.08223	0.0102	0.9898
INC089G12	CG10265	CG10265	1	1.58705	0.20732	0.23253	0.23241	0.20707	0.0102	0.9898
INC075B08	CG32514	CG32514	1	1.14655	0.05526	0.05769	0.05767	0.05523	0.0104	0.9896
INC149G01	CG2665	PebII	1	1.30117	0.11819	0.12114	0.12088	0.1178	0.0104	0.9896
INC087F11	CG13222	CG13222	1	1.17808	0.071	0.07174	0.07147	0.07092	0.0105	0.9895
INC113H01	CG17778	CG17778	1	1.15934	0.06343	0.06365	0.06357	0.06342	0.0105	0.9895
INC122C09	CG2233	CG2233	1	1.42068	0.16471	0.1731	0.1731	0.16468	0.0105	0.9895
INC158E07	CG8338	mRpS16	1	1.31552	0.12536	0.13097	0.13094	0.12533	0.0105	0.9895
INC060F08	CG4707	CG4707	1	1.33385	0.11626	0.12176	0.12176	0.11597	0.0106	0.9894
INC154E01	CG9097	bab1	1	1.25685	0.10008	0.10446	0.10446	0.10008	0.0106	0.9894
CONv04B19	CG4027	Act5C	1	1.2308	0.09446	0.09378	0.09378	0.09444	0.0107	0.9893
INC088H06	CG9097	bab1	1	1.272	0.10623	0.10822	0.10817	0.10608	0.0107	0.9893
INC089F12	CG16944	sesB	1	1.32388	0.12816	0.13296	0.13288	0.12816	0.0109	0.9891
INC032G09	CG3581	CG3581	1	1.3839	0.15239	0.15796	0.15779	0.15214	0.011	0.989
INC099H02	CG13908	CG13908	1	1.16901	0.06854	0.07104	0.07087	0.06854	0.011	0.989
INC155H12	CG11700	CG11700	1	1.46828	0.18275	0.19689	0.19667	0.18278	0.011	0.989
INC076B05	CG5119	pAbp	1	1.2548	0.10416	0.10398	0.10398	0.10416	0.0111	0.9889
INC136F06	CG15457	Obp19c	1	1.36191	0.1415	0.14774	0.14763	0.14139	0.0111	0.9889
INC035B07	CG18617	Vha100-2	1	1.2607	0.0995	0.10079	0.10077	0.0994	0.0112	0.9888
INC019E02	CG33205	CG33205	1	1.19832	0.08138	0.08278	0.08278	0.08129	0.0113	0.9887
INC040F02	CG14608	CG14608	1	1.34478	0.12904	0.13085	0.13077	0.12904	0.0113	0.9887
CONv04B20	CG4027	Act5C	1	1.25748	0.09969	0.10532	0.10504	0.09966	0.0114	0.9886
INC049F07	CG5651	CG5651	1	1.49735	0.18391	0.20369	0.20341	0.18374	0.0114	0.9886
INC115H02	CG9928	CG9928	1	1.40704	0.15656	0.17077	0.17068	0.15658	0.0114	0.9886
INC126B08	CG3991	TppII	1	1.41943	0.17108	0.17316	0.17308	0.17108	0.0114	0.9886
INC131A03	CG16940	CG16940	1	1.16076	0.06843	0.06695	0.06693	0.06824	0.0114	0.9886
INC010B12	CG8983	ERp60	1	1.36053	0.14036	0.14692	0.14689	0.1401	0.0116	0.9884
INC112G09	CG15455	CG15455	1	1.16099	0.06501	0.06657	0.06653	0.06499	0.0117	0.9883
INC155F11	CG14910	CG14910	1	1.24986	0.10117	0.10193	0.10185	0.10104	0.0117	0.9883
INC084E07	CG7962	CdsA	1	1.30213	0.12245	0.12623	0.12615	0.1224	0.0118	0.9882
INC147H04	CG5889	Mdh	1	1.25679	0.10415	0.10625	0.10625	0.104	0.0118	0.9882
INC120A06	CG6115	CG6115	1	1.23858	0.09601	0.09746	0.09751	0.09604	0.0119	0.9881
INC020H08	CG1873	Ef1&agr;100E	1	1.28721	0.11966	0.12058	0.12055	0.11958	0.012	0.988
INC155H08	CG9537	DLP	1	1.36394	0.14694	0.15602	0.15565	0.14686	0.0121	0.9879
INC032B09	CG8309	CG8309	1	1.5029	0.18542	0.20919	0.20908	0.18545	0.0123	0.9877
INC054B08	CG5681	CG5681	1	1.23667	0.09778	0.09793	0.09747	0.09773	0.0123	0.9877
INC083F03	CG2267	CG2267	1	1.49653	0.18947	0.21159	0.21159	0.1891	0.0123	0.9877
INC019A01	CG15507	CG15507	1	1.13678	0.05556	0.05642	0.05641	0.05544	0.0124	0.9876
INC034E09	CG14938	crol	1	1.30851	0.12467	0.13061	0.13043	0.12461	0.0124	0.9876
CONv04C22	CG4027	Act5C	1	1.24359	0.09787	0.10176	0.10171	0.09785	0.0125	0.9875
INC027B10	CG31191	CG31191	1	1.147	0.06158	0.0623	0.06229	0.06147	0.0126	0.9874
INC053B11	CG5939	Prm	1	1.19688	0.08045	0.08061	0.08061	0.08038	0.0126	0.9874
INC066A05	CG7082	CG7082	1	1.22626	0.05134	0.05715	0.05697	0.0513	0.0127	0.9873
INC081E06	CG1877	lin19	1	1.82688	0.26897	0.34124	0.34098	0.2689	0.0128	0.9872
INC139F07	CG10067	Act57B	1	1.30721	0.12302	0.13067	0.13059	0.12288	0.0128	0.9872
CONv04C23	CG4027	Act5C	1	1.20049	0.08271	0.08387	0.08382	0.08259	0.0129	0.9871
INC045B03	CG32130	CG32130	1	1.33095	0.12942	0.13647	0.13585	0.12934	0.0129	0.9871
INC051F03	CG6730	Cyp4d21	1	1.13423	0.05514	0.05727	0.05725	0.05495	0.0129	0.9871
INC097D01	CG32130	CG32130	1	1.31376	0.13067	0.13642	0.13605	0.13009	0.0129	0.9871
INC053B08	CG9975	CG9975	1	1.32265	0.128	0.13149	0.13128	0.128	0.013	0.987
INC069A01	CG5137	Cyp312a1	1	1.31229	0.12136	0.12997	0.12997	0.12118	0.013	0.987
INC007F10	CG12632	fd3F	1	1.1272	0.05461	0.05339	0.05337	0.05461	0.0132	0.9868
INC145G02	CG33152	hbn	1	1.2149	0.09276	0.09069	0.09059	0.09266	0.0132	0.9868
INC134C06	CG12650	CG12650	1	1.55978	0.21269	0.23709	0.23653	0.21207	0.0133	0.9867
INC112D10	CG5968	CG5968	1	1.28641	0.11692	0.11967	0.11967	0.1169	0.0135	0.9865
INC015D02	CG12897	CG12897	1	1.19956	0.08642	0.08492	0.08481	0.08625	0.0136	0.9864
INC066D01	CG31761	bru-2	1	1.13313	0.05799	0.0572	0.05715	0.05798	0.0136	0.9864
INC068G08	CG4988	CG4988	1	1.29431	0.12884	0.12996	0.1298	0.12887	0.0137	0.9863
CONv04C15	CG4027	Act5C	1	1.2089	0.08716	0.09061	0.09038	0.08706	0.0138	0.9862
INC081C03	CG12720	CG12720	1	1.21158	0.09025	0.09305	0.09298	0.0901	0.014	0.986
INC045H08	CG7177	CG7177	1	1.22643	0.09781	0.09876	0.09861	0.09781	0.0142	0.9858
INC065F07	CG18042	lmg	1	1.41135	0.17198	0.17813	0.17771	0.1711	0.0142	0.9858
INC032G11	CG12537	CG12537	1	1.47201	0.18833	0.20456	0.20433	0.18833	0.0143	0.9857
INC135F06	CG7364	CG7364	1	1.62243	0.20872	0.24487	0.24455	0.20869	0.0143	0.9857
INC126E07	CG1941	CG1941	1	1.53958	0.1727	0.19706	0.19692	0.17267	0.0144	0.9856
INC136F08	CG33556	CG33556	1	1.14595	0.06042	0.06282	0.0627	0.06037	0.0146	0.9854
CONv04A15	CG4027	Act5C	1	1.17612	0.0768	0.07873	0.07874	0.07682	0.0147	0.9853
INC015A06	CG9533	rut	1	1.26249	0.10398	0.11148	0.11102	0.10393	0.0147	0.9853
INC047F07	CG15293	CG15293	1	1.28357	0.11956	0.12501	0.1248	0.11959	0.0147	0.9853
INC012E07	CG11525	CycG	1	1.4006	0.1737	0.17687	0.17653	0.17345	0.0148	0.9852
INC066G09	CG17030	CG17030	1	1.80674	0.25809	0.33038	0.33019	0.25783	0.0148	0.9852
INC054B02	CG31243	cpo	1	1.16902	0.07196	0.073	0.07286	0.07192	0.015	0.985
INC013H07	CG15783	CG15783	1	1.17887	0.0734	0.07804	0.07803	0.07328	0.0151	0.9849
INC135H06	CG6733	CG6733	1	1.2463	0.10624	0.10675	0.10667	0.10627	0.0151	0.9849
INC010H06	CG14191	CG14191	1	1.34776	0.14768	0.15329	0.15258	0.14768	0.0153	0.9847
INC059B04	CG11799	Mnf	1	1.1953	0.0815	0.08674	0.08669	0.0815	0.0153	0.9847
INC091G11	CG5170	Dp1	1	1.60812	0.2419	0.26983	0.26974	0.24184	0.0154	0.9846
INC110A05	CG5670	Atp&agr;	1	1.64448	0.23829	0.278	0.27785	0.23808	0.0155	0.9845
CONv04D17	CG4027	Act5C	1	1.2126	0.09245	0.09395	0.09358	0.09247	0.0156	0.9844
INC107F10	CG4345	grim	1	1.3126	0.12943	0.1367	0.1367	0.12924	0.0156	0.9844
INC155D08	CG4561	Aats-tyr	1	1.22789	0.09781	0.09852	0.09854	0.09771	0.0156	0.9844
INC074D04	CG8053	eIF-1A	1	1.34752	0.15017	0.15798	0.15787	0.14996	0.0157	0.9843
CONv04B22	CG4027	Act5C	1	1.18687	0.08265	0.0849	0.08488	0.08264	0.0161	0.9839
INC024D03	CG8451	CG8451	1	1.6052	0.22313	0.25818	0.25774	0.22298	0.0161	0.9839
INC105F02	CG3762	Vha68-2	1	1.24079	0.10409	0.10776	0.10779	0.1036	0.0161	0.9839
CONv04D13	CG4027	Act5C	1	1.18087	0.078	0.0794	0.07937	0.07762	0.0163	0.9837
INC006G06	CG11958	Cnx99A	1	1.49692	0.19628	0.22255	0.22227	0.19622	0.0163	0.9837
INC032E01	CG6409	CG6409	1	1.3683	0.15692	0.16654	0.16656	0.15695	0.0164	0.9836
INC044D03	CG12990	CG12990	1	1.22485	0.09741	0.09687	0.09679	0.09741	0.0164	0.9836
INC075H01	CG3308	CG3308	1	1.37354	0.15502	0.16583	0.16578	0.15489	0.0164	0.9836
INC004H10	CG14676	CG14676	1	1.35845	0.15134	0.16346	0.1634	0.15124	0.0165	0.9835
INC045F01	CG6917	Est-6	1	1.33037	0.14983	0.1486	0.14857	0.14973	0.0167	0.9833
INC097B08	CG3980	CG3980	1	1.17113	0.06865	0.07308	0.07305	0.06839	0.0167	0.9833
INC084E10	CG7803	z	1	1.25166	0.10727	0.11483	0.11481	0.10727	0.0169	0.9831
INC152F02	CG17358	Taf12	1	1.0805	0.03716	0.0362	0.03619	0.03714	0.0169	0.9831
INC011F02	CG15312	CG15312	1	1.33414	0.14287	0.14952	0.14952	0.14287	0.017	0.983
INC012A02	CG15781	CG15781	1	1.15578	0.07049	0.07093	0.07081	0.07048	0.017	0.983
INC037D05	CG5249	CG5249	1	1.26673	0.11537	0.12186	0.12175	0.11537	0.0172	0.9828
INC032H08	CG10814	CG10814	1	1.43403	0.17519	0.18637	0.18592	0.17496	0.0174	0.9826
INC019E11	CG12287	pdm2	1	1.30385	0.13154	0.13742	0.13713	0.13151	0.0175	0.9825
INC026C07	CG1134	CG1134	1	1.51213	0.19661	0.22631	0.22628	0.1965	0.0175	0.9825
INC016D07	CG30460	CG30460	1	1.21443	0.09518	0.09807	0.09812	0.09515	0.0177	0.9823
INC064G09	CG3168	CG3168	1	1.18775	0.08264	0.08574	0.08556	0.08236	0.0178	0.9822
INC099E02	CG3291	pcm	1	1.18092	0.08158	0.08326	0.08326	0.08151	0.0179	0.9821
INC155G12	CG30389	CG30389	1	1.25396	0.11077	0.11717	0.11707	0.11069	0.018	0.982
INC093F07	CG16979	CG16979	1	1.33681	0.15057	0.15566	0.15504	0.15054	0.0181	0.9819
INC076A05	CG33187	CG33187	1	1.29121	0.12855	0.13368	0.13363	0.12847	0.0182	0.9818
INC149D12	CG7929	ocn	1	1.19968	0.09053	0.09125	0.0912	0.09038	0.0182	0.9818
INC012G12	CG6950	CG6950	1	1.43953	0.19181	0.2014	0.20124	0.1917	0.0183	0.9817
INC046H04	CG10128	tra2	1	1.30147	0.1232	0.13398	0.13377	0.12301	0.0183	0.9817
INC032A08	CG32381	unc-13-4A	1	1.17398	0.07631	0.07951	0.07948	0.07592	0.0185	0.9815
INC005F08	CG5582	CG5582	1	1.25539	0.11899	0.11712	0.11692	0.11883	0.0186	0.9814
INC016D04	CG6295	CG6295	1	1.26898	0.11979	0.12547	0.12527	0.11984	0.0186	0.9814
INC158E08	CG8066	CG8066	1	1.17087	0.07852	0.07848	0.0785	0.07841	0.0187	0.9813
INC114G12	CG32676	CG32676	1	1.57024	0.23627	0.26074	0.2603	0.23594	0.0191	0.9809
INC152H12	CG3278	Tif-IA	1	1.30546	0.13897	0.14298	0.14293	0.1389	0.0191	0.9809
CONv04D18	CG4027	Act5C	1	1.21627	0.09931	0.10259	0.10223	0.09931	0.0194	0.9806
INC012A04	CG1633	Jafrac1	1	1.22191	0.10435	0.10334	0.10327	0.10429	0.0194	0.9806
INC072D09	CG10109	L	1	1.26638	0.11946	0.12535	0.12531	0.11943	0.0194	0.9806
INC054A05	CG8746	CG8746	1	1.278	0.12611	0.12734	0.12734	0.12611	0.0195	0.9805
INC147D11	CG12052	lola	1	1.24549	0.10902	0.11295	0.11293	0.10879	0.0195	0.9805
INC155E03	CG10513	CG10513	1	1.50856	0.21072	0.2387	0.23873	0.21013	0.0195	0.9805
INC103F01	CG8487	garz	1	1.14407	0.06425	0.067	0.0669	0.06425	0.0196	0.9804
INC043E02	CG14656	CG14656	1	1.44014	0.18728	0.20828	0.20825	0.18723	0.0197	0.9803
INC082C06	CG5557	sqz	1	1.32641	0.14212	0.15443	0.15395	0.14191	0.02	0.98
INC125D06	CG18131	CG18131	1	1.21979	0.10106	0.10381	0.10378	0.10106	0.0201	0.9799
INC136D06	CG10863	CG10863	1	1.25773	0.11781	0.12154	0.12146	0.1176	0.0201	0.9799
INC002B07	CG14621	CG14621	1	1.53826	0.21784	0.2532	0.25291	0.21755	0.0202	0.9798
INC108B12	CG32549	CG32549	1	1.33527	0.15342	0.15939	0.1591	0.15331	0.0202	0.9798
CONv04C24	CG4027	Act5C	1	1.1356	0.06252	0.06343	0.06343	0.06252	0.0204	0.9796
INC156B01	CG18301	CG18301	1	1.41526	0.1732	0.1928	0.19283	0.17317	0.0204	0.9796
INC032D09	CG17666	CG17666	1	1.29088	0.1328	0.13739	0.13736	0.13267	0.0206	0.9794
INC030F08	CG5674	CG5674	1	1.29341	0.12737	0.13888	0.13888	0.12729	0.0208	0.9792
INC149D06	CG4254	tsr	1	1.28622	0.12736	0.1367	0.13647	0.12728	0.0208	0.9792
INC066B08	CG7085	l(2)s5379	1	1.26707	0.12481	0.12534	0.12453	0.12468	0.0211	0.9789
CONv04B24	CG4027	Act5C	1	1.196	0.09016	0.09414	0.09404	0.09008	0.0212	0.9788
INC117F07	CG32030	CG32030	1	1.43465	0.19555	0.20823	0.20826	0.19533	0.0212	0.9788
INC136G12	CG17870	14-3-3&zgr;	1	1.46489	0.20111	0.22256	0.22228	0.2012	0.0214	0.9786
INC051H04	CG9952	ppa	1	1.26229	0.11954	0.12647	0.12642	0.11913	0.0215	0.9785
INC008H05	CG14264	CG14264	1	1.179	0.08418	0.08582	0.08548	0.08417	0.0216	0.9784
INC097F09	CG32778	CG32778	1	1.11434	0.05494	0.05493	0.05484	0.05493	0.0217	0.9783
INC154F01	CG32498	dnc	1	1.18374	0.08459	0.08761	0.08756	0.08439	0.0221	0.9779
INC109B05	CG14294	CG14294	1	1.36739	0.16768	0.17617	0.17609	0.16765	0.0222	0.9778
INC128F08	CG12470	CG12470	1	1.29318	0.13849	0.14274	0.14237	0.13846	0.0223	0.9777
INC125C08	CG4944	cib	1	1.73447	0.28062	0.35694	0.35458	0.2805	0.0224	0.9776
INC112C08	CG32676	CG32676	1	1.23775	0.11547	0.11611	0.11611	0.11527	0.0225	0.9775
INC012A07	CG33106	mask	1	1.40495	0.1836	0.19694	0.1967	0.18349	0.0226	0.9774
INC008A08	CG12236	CG12236	1	1.1924	0.09155	0.09438	0.09433	0.0915	0.0228	0.9772
INC089H01	CG16947	CG16947	1	1.19404	0.09034	0.09545	0.09522	0.09031	0.0228	0.9772
INC112F08	CG11276	RpS4	1	1.2165	0.10515	0.10601	0.10593	0.1051	0.0228	0.9772
INC090C05	CG17364	CG17364	1	1.20774	0.10024	0.10166	0.10146	0.09996	0.0229	0.9771
INC035F06	CG31363	CG31363	1	1.41933	0.18753	0.2055	0.20539	0.1875	0.0231	0.9769
INC059A03	CG9434	Fst	1	1.19781	0.09425	0.09694	0.09697	0.09418	0.0231	0.9769
INC154G01	CG6340	CG6340	1	1.18963	0.09378	0.09279	0.09271	0.0937	0.0231	0.9769
INC041B12	CG14087	CG14087	1	1.19051	0.09059	0.0938	0.09352	0.09057	0.0232	0.9768
INC072D03	CG1049	Cct1	1	1.18101	0.08643	0.08952	0.08937	0.08636	0.0232	0.9768
INC029A10	CG5386	CG5386	1	1.1762	0.08216	0.08651	0.08647	0.082	0.0233	0.9767
INC138A06	CG30503	CG30503	1	1.32718	0.14496	0.16047	0.16044	0.1444	0.0233	0.9767
INC031D03	CG3849	Lasp	1	1.2378	0.11433	0.11687	0.1168	0.11423	0.0234	0.9766
INC111F04	CG15109	CG15109	1	1.26383	0.12364	0.12842	0.12845	0.12369	0.0234	0.9766
INC045D11	CG6910	CG6910	1	1.23509	0.10916	0.11636	0.11636	0.10916	0.0235	0.9765
INC076C11	CG9850	CG9850	1	1.21653	0.10816	0.10675	0.10677	0.10819	0.0235	0.9765
INC083A12	CG11909	CG11909	1	1.43644	0.2021	0.2162	0.21611	0.20204	0.0235	0.9765
INC154A01	CG6769	CG6769	1	1.41425	0.20055	0.20513	0.20488	0.20055	0.0235	0.9765
INC018D05	CG7434	RpL22	1	1.55933	0.23718	0.27636	0.27622	0.23701	0.0237	0.9763
INC008H03	CG11949	cora	1	1.43506	0.19498	0.21448	0.21429	0.19498	0.024	0.976
INC040B03	CG3523	CG3523	1	1.51067	0.23856	0.25299	0.25259	0.23853	0.0242	0.9758
INC034E10	CG8367	cg	1	1.3177	0.14907	0.1569	0.15693	0.14878	0.0243	0.9757
INC096H05	CG5210	Chit	1	1.27609	0.12846	0.13686	0.13683	0.12843	0.0243	0.9757
INC098B05	CG9628	CG9628	1	1.51691	0.24071	0.25543	0.25532	0.24068	0.0243	0.9757
INC012C04	CG5932	CG5932	1	1.27993	0.13458	0.13874	0.13832	0.13443	0.0244	0.9756
INC032D04	CG1722	CG1722	1	1.23875	0.1207	0.11926	0.11928	0.12062	0.0245	0.9755
INC071F12	CG10379	mbc	1	1.32264	0.15491	0.15991	0.15993	0.15477	0.0245	0.9755
INC154B10	CG3359	mfas	1	1.41268	0.18913	0.20571	0.20565	0.18838	0.0246	0.9754
INC150F04	CG15434	CG15434	1	1.47426	0.20239	0.23676	0.23636	0.20196	0.0248	0.9752
INC027F01	CG1143	CG1143	1	1.31837	0.15188	0.15916	0.15908	0.15172	0.0249	0.9751
INC046D02	CG6686	CG6686	1	1.13365	0.06781	0.06703	0.06693	0.06768	0.0251	0.9749
INC056A12	CG6988	Pdi	1	1.24513	0.11927	0.12277	0.12259	0.11927	0.0251	0.9749
INC080A05	CG3762	Vha68-2	1	1.39552	0.18031	0.1982	0.19817	0.18037	0.0251	0.9749
INC093E10	CG3499	CG3499	1	1.15915	0.08084	0.0797	0.0797	0.08076	0.0252	0.9748
INC112H07	CG10146	AttA	1	1.35901	0.17602	0.18031	0.18028	0.175	0.0255	0.9745
INC051G06	CG3851	odd	1	1.4392	0.20023	0.22309	0.22272	0.20017	0.026	0.974
INC052H03	CG15358	CG15358	1	1.18973	0.09522	0.09593	0.09578	0.09522	0.0262	0.9738
INC130F07	CG14509	CG14509	1	1.28887	0.14518	0.14626	0.14613	0.14513	0.0264	0.9736
INC004F01	CG15225	CG15225	1	1.50906	0.23484	0.25793	0.25764	0.23461	0.0265	0.9735
INC105H03	CG17472	CG17472	1	1.35275	0.17605	0.17992	0.17973	0.1757	0.0269	0.9731
INC075D01	CG1977	&agr;-Spec	1	1.21955	0.1108	0.11437	0.11371	0.1107	0.027	0.973
INC052B04	CG10706	SK	1	1.20964	0.10431	0.10682	0.10669	0.10431	0.0271	0.9729
INC052D02	CG15335	CG15335	1	1.23027	0.11987	0.11747	0.11737	0.11971	0.0273	0.9727
INC074B01	CG5055	baz	1	1.2877	0.14024	0.14762	0.14754	0.14014	0.0275	0.9725
INC125F02	CG15023	CG15023	1	1.52923	0.24313	0.27092	0.27086	0.24286	0.0275	0.9725
INC143B06	CG16905	CG16905	1	1.47996	0.22082	0.24709	0.24706	0.22062	0.0275	0.9725
INC158E01	CG13120	CG13120	1	1.55897	0.24046	0.28953	0.28876	0.24023	0.0278	0.9722
INC067C02	CG15544	CG15544	1	1.51563	0.24174	0.26885	0.26812	0.24168	0.028	0.972
INC113G04	CG15566	CG15566	1	1.2098	0.10713	0.1081	0.10805	0.10708	0.028	0.972
INC062F03	CG9745	D1	1	1.3593	0.1712	0.18627	0.18622	0.1712	0.0283	0.9717
INC099G07	CG32479	CG32479	1	1.25471	0.12688	0.13129	0.13124	0.12685	0.0283	0.9717
INC083D09	CG5486	Ubp64E	1	1.27777	0.1344	0.14378	0.14378	0.13397	0.0285	0.9715
CONv04A13	CG4027	Act5C	1	1.19553	0.10567	0.10235	0.10235	0.1055	0.0287	0.9713
INC119G11	CG8974	CG8974	1	1.43563	0.20332	0.22746	0.22743	0.2031	0.0289	0.9711
INC031F10	CG4863	RpL3	1	1.18125	0.09455	0.0945	0.0942	0.09457	0.029	0.971
INC082D11	CG32767	CG32767	1	1.47325	0.22557	0.24977	0.24943	0.22552	0.029	0.971
INC153C11	CG2244	MTA1-like	1	1.48681	0.23194	0.25421	0.25373	0.23135	0.0294	0.9706
INC028H09	CG4596	CG4596	1	1.37534	0.19555	0.19759	0.19757	0.19555	0.0296	0.9704
INC136H08	CG4760	bol	1	1.30263	0.15199	0.15915	0.15884	0.15199	0.0296	0.9704
INC105D11	CG4005	CG4005	1	1.34694	0.17116	0.18149	0.18133	0.17102	0.0297	0.9703
INC149F06	CG8253	CG8253	1	1.4883	0.22253	0.26217	0.26217	0.22132	0.0298	0.9702
INC094H04	CG8048	Vha44	1	1.20954	0.106	0.10951	0.10946	0.10593	0.0299	0.9701
INC067H10	CG8725	CSN4	1	1.24642	0.12411	0.12845	0.12848	0.1239	0.0301	0.9699
INC089H09	CG1070	Alhambra	1	1.32292	0.16696	0.17238	0.17207	0.16696	0.0301	0.9699
INC042C06	CG32684	&agr;-Man-I	1	1.27866	0.14199	0.14824	0.14782	0.14199	0.0302	0.9698
INC068F06	CG2826	lectin-21Ca	1	1.28761	0.14103	0.15265	0.15241	0.1409	0.0304	0.9696
INC026B11	CG31781	CG31781	1	1.20611	0.11072	0.10847	0.10842	0.11032	0.0306	0.9694
INC097F08	CG4983	CG4983	1	1.38635	0.18789	0.20143	0.20138	0.18776	0.0306	0.9694
INC014D08	CG9411	CG9411	1	1.83	0.34131	0.43001	0.42979	0.34131	0.0307	0.9693
INC051F07	CG15764	CG15764	1	1.12879	0.06796	0.06879	0.06877	0.06784	0.0307	0.9693
INC059H02	CG6831	rhea	1	1.16404	0.08723	0.08775	0.08756	0.08724	0.0309	0.9691
INC156H01	CG12607	CG12607	1	1.29223	0.14566	0.15345	0.15319	0.14556	0.0309	0.9691
INC028A10	CG4836	CG4836	1	1.4096	0.20362	0.21495	0.21492	0.20346	0.031	0.969
INC042C05	CG6885	CG6885	1	1.25565	0.12884	0.13606	0.1357	0.12854	0.0311	0.9689
INC084F04	CG8335	CG8335	1	1.04565	0.02641	0.02605	0.02602	0.0264	0.0312	0.9688
INC146A08	CG12505	CG12505	1	1.19221	0.10362	0.10169	0.10164	0.10354	0.0312	0.9688
CONv04D21	CG4027	Act5C	1	1.1471	0.07797	0.07925	0.07924	0.07787	0.0313	0.9687
INC129E11	CG32474	dys	1	1.14534	0.07968	0.07735	0.0772	0.07969	0.0314	0.9686
INC049A06	CG10497	Sdc	1	1.46399	0.21996	0.24675	0.24652	0.21961	0.0315	0.9685
CONv04C14	CG4027	Act5C	1	1.14512	0.07642	0.0769	0.0769	0.07637	0.0316	0.9684
INC141G08	CG11412	CG11412	1	1.48066	0.23662	0.26041	0.26024	0.23662	0.0316	0.9684
INC045E05	CG32737	CG32737	1	1.34204	0.17241	0.18429	0.1832	0.17239	0.0317	0.9683
INC040D06	CG6441	CG6441	1	1.41834	0.2068	0.22392	0.22359	0.20677	0.0319	0.9681
INC062H09	CG14995	CG14995	1	1.54887	0.25421	0.30353	0.30344	0.2538	0.0321	0.9679
INC084H04	CG1725	dlg1	1	1.20975	0.10635	0.11182	0.11179	0.10627	0.0321	0.9679
INC125H01	CG13510	CG13510	1	1.32875	0.17252	0.17606	0.1759	0.1723	0.0321	0.9679
INC146H11	CG2239	jdp	1	1.2222	0.11275	0.12111	0.12083	0.11268	0.0323	0.9677
INC115A10	CG2922	eIF-5C	1	1.86649	0.33226	0.48162	0.48152	0.33134	0.0327	0.9673
INC128B02	CG13130	CG13130	1	1.24428	0.13449	0.14119	0.14108	0.13421	0.0327	0.9673
INC020D04	CG13168	CG13168	1	1.28959	0.15375	0.15561	0.1555	0.1537	0.033	0.967
INC113B05	CG15690	CG15690	1	1.1583	0.08319	0.08526	0.08515	0.08318	0.033	0.967
INC131B05	CG17097	CG17097	1	1.39593	0.20225	0.21457	0.21446	0.202	0.0331	0.9669
INC024H11	CG5028	CG5028	1	1.381	0.19963	0.20512	0.20485	0.19955	0.0333	0.9667
INC050C04	CG5058	grh	1	1.13269	0.07065	0.07263	0.07251	0.0705	0.0333	0.9667
INC084H01	CG4631	CG4631	1	1.64329	0.31241	0.34635	0.34572	0.31238	0.0333	0.9667
INC132E07	CG14080	Mkp3	1	1.13695	0.08146	0.07724	0.07695	0.08128	0.0333	0.9667
INC132G12	CG16901	sqd	1	1.41119	0.2022	0.22044	0.2203	0.20206	0.0334	0.9666
INC036G11	CG11567	Cpr	1	1.3035	0.16646	0.1668	0.16678	0.16614	0.0335	0.9665
INC125A09	CG2981	TpnC41C	1	1.21521	0.11368	0.11591	0.11581	0.11345	0.0335	0.9665
INC155G02	CG9634	CG9634	1	1.23094	0.12456	0.12847	0.12847	0.12446	0.0336	0.9664
INC112B09	CG15597	CG15597	1	1.33594	0.16628	0.18326	0.18326	0.16625	0.0337	0.9663
INC115C08	CG8282	Snx6	1	1.44774	0.21827	0.24013	0.24007	0.21818	0.0338	0.9662
INC120D09	CG6726	CG6726	1	1.25434	0.13442	0.13704	0.13699	0.13434	0.0338	0.9662
INC029B06	CG7793	Sos	1	1.21148	0.11573	0.11611	0.11573	0.11571	0.0339	0.9661
INC147B02	CG6310	CG6310	1	1.13896	0.0766	0.07718	0.077	0.07649	0.0342	0.9658
INC058H12	CG32742	l(1)G0148	1	1.33107	0.16998	0.19009	0.18969	0.16974	0.0343	0.9657
INC015D06	CG12904	CG12904	1	1.59513	0.28461	0.3344	0.33422	0.28422	0.0344	0.9656
INC031G01	CG32717	sdt	1	1.2142	0.11782	0.1177	0.11767	0.11775	0.0344	0.9656
INC093H08	CG10587	CG10587	1	1.35704	0.18998	0.19883	0.19866	0.18987	0.0344	0.9656
INC058H10	CG8266	sec31	1	1.31847	0.16813	0.17634	0.17594	0.16797	0.0348	0.9652
INC047D04	CG1298	CG1298	1	1.20284	0.109	0.11788	0.11689	0.10877	0.0349	0.9651
INC026D02	CG16970	CG16970	1	1.10344	0.0553	0.05689	0.05685	0.05525	0.035	0.965
INC050D12	CG11307	CG11307	1	1.16017	0.08884	0.09076	0.09064	0.08881	0.035	0.965
INC104G11	CG30089	CG30089	1	1.20356	0.11014	0.1137	0.11357	0.10999	0.035	0.965
INC010A06	CG17304	CG17304	1	1.43995	0.22252	0.24203	0.24172	0.22232	0.0351	0.9649
INC091H12	CG6839	CG6839	1	1.15373	0.08357	0.08558	0.08546	0.08347	0.0351	0.9649
INC147H05	CG9024	Acp26Ab	1	1.16913	0.09525	0.09456	0.09442	0.0952	0.0351	0.9649
INC032D08	CG6173	kal-1	1	1.39808	0.2018	0.21795	0.21776	0.20159	0.0352	0.9648
INC147F08	CG10153	CG10153	1	1.36017	0.1867	0.22043	0.22027	0.18603	0.0352	0.9648
INC071F06	CG3075	CG3075	1	1.14523	0.07747	0.08068	0.08058	0.07744	0.0353	0.9647
INC154B01	CG2252	fs(1)h	1	1.11289	0.06036	0.06292	0.0629	0.06027	0.0355	0.9645
INC010F08	CG2151	Trxr-1	1	1.19959	0.11058	0.11229	0.11227	0.11053	0.0356	0.9644
INC071G04	CG32919	CG32919	1	1.22571	0.12562	0.12432	0.12432	0.12557	0.0357	0.9643
INC033G04	CG3400	Pfrx	1	1.17939	0.10446	0.10106	0.10101	0.10423	0.0358	0.9642
INC136D12	CG15785	CG15785	1	1.30896	0.1675	0.18674	0.1864	0.16728	0.0359	0.9641
INC037G10	CG15509	kay	1	1.28391	0.16059	0.16362	0.16344	0.16048	0.036	0.964
INC052G08	CG1100	Rpn5	1	1.4042	0.21198	0.22736	0.22727	0.21162	0.0361	0.9639
INC080A11	CG3762	Vha68-2	1	1.31899	0.1691	0.17566	0.17566	0.16878	0.0363	0.9637
INC051H08	CG6728	ninaG	1	1.23491	0.12479	0.13178	0.1317	0.12469	0.0364	0.9636
INC068H11	CG2647	per	1	1.5912	0.28545	0.34126	0.34091	0.28548	0.0364	0.9636
INC134B08	CG8994	exu	1	1.24183	0.12918	0.14002	0.13994	0.12913	0.0364	0.9636
INC050B12	CG33279	CG33279	1	1.33167	0.1838	0.19317	0.19248	0.18364	0.0367	0.9633
INC041A11	CG5849	CG5849	1	1.32384	0.17627	0.18309	0.18304	0.17559	0.0368	0.9632
INC094A01	CG16901	sqd	1	1.7472	0.33205	0.44362	0.44324	0.33205	0.0368	0.9632
INC057A11	CG13923	CG13923	1	1.14832	0.08277	0.0828	0.0827	0.08277	0.0371	0.9629
INC026D07	CG1819	CG1819	1	1.29014	0.15611	0.16247	0.16245	0.15601	0.0372	0.9628
INC061D08	CG1489	Pros45	1	1.25376	0.14121	0.14288	0.14246	0.14114	0.0372	0.9628
INC082D02	CG11848	CG11848	1	1.29436	0.15793	0.16566	0.1656	0.15756	0.0372	0.9628
INC049E09	CG9364	Treh	1	1.23381	0.12642	0.13194	0.13184	0.1264	0.0373	0.9627
INC040E06	CG12699	CG12699	1	1.13078	0.07549	0.07332	0.07309	0.07525	0.0374	0.9626
INC140E02	CG8663	nrv3	1	1.58181	0.27577	0.33834	0.33788	0.27513	0.0374	0.9626
INC083F06	CG18319	ben	1	1.72926	0.35098	0.40696	0.40699	0.35082	0.0377	0.9623
INC023F07	CG11981	Pros&bgr;3	1	1.31474	0.16508	0.17825	0.17825	0.165	0.0378	0.9622
INC038F10	CG11400	CG11400	1	1.22357	0.12268	0.12803	0.12796	0.12255	0.038	0.962
INC118C05	CG32954	CG32954	1	1.23426	0.12587	0.13202	0.13199	0.12579	0.038	0.962
INC068C04	CG18067	CG18067	1	1.15526	0.08742	0.08806	0.08769	0.08727	0.0381	0.9619
INC088F09	CG13384	CG13384	1	1.36308	0.19978	0.20564	0.20561	0.19976	0.0381	0.9619
INC155H06	CG7813	CG7813	1	1.34107	0.1918	0.19807	0.1981	0.19182	0.0384	0.9616
INC104G10	CG3979	Indy	1	1.27458	0.14843	0.15717	0.15696	0.14819	0.0385	0.9615
INC008A06	CG32975	nAcR&agr;-34E	1	1.19268	0.10481	0.10913	0.10908	0.10481	0.0388	0.9612
INC051D12	CG6974	CG6974	1	1.25836	0.13245	0.14908	0.149	0.1323	0.0388	0.9612
INC017E02	CG11183	CG11183	1	1.50277	0.25049	0.31452	0.31339	0.25037	0.0389	0.9611
INC028H11	CG4341	CG4341	1	1.14729	0.08241	0.08407	0.08409	0.08236	0.0389	0.9611
INC043A12	CG3800	CG3800	1	1.31752	0.16611	0.17961	0.17953	0.166	0.0391	0.9609
INC052F05	CG8318	Nf1	1	1.29382	0.1573	0.16948	0.1692	0.15706	0.0391	0.9609
INC044F09	CG9177	eIF5	1	1.35305	0.19325	0.20769	0.20751	0.19296	0.0395	0.9605
INC052H11	CG9376	CG9376	1	1.18134	0.09964	0.10461	0.10458	0.09956	0.0398	0.9602
INC110B12	CG14952	CG14952	1	1.1581	0.09104	0.09134	0.09127	0.09097	0.0398	0.9602
INC155D10	CG31666	CG31666	1	1.23618	0.12709	0.13548	0.1353	0.12709	0.0399	0.9601
INC124D05	CG17119	CG17119	1	1.27061	0.16196	0.17839	0.17813	0.16196	0.04	0.96
INC154B09	CG8228	CG8228	1	1.28003	0.16119	0.17578	0.17583	0.16106	0.04	0.96
INC028F01	CG11059	cals	1	1.23966	0.13299	0.14251	0.14246	0.13299	0.0402	0.9598
INC050G05	CG32103	CG32103	1	1.28746	0.15549	0.1724	0.17219	0.15517	0.0403	0.9597
INC017D09	CG11177	BthD	1	1.10182	0.08108	0.07381	0.07351	0.08057	0.0405	0.9595
INC059C04	CG16984	CG16984	1	1.4108	0.21354	0.23637	0.23559	0.21352	0.0405	0.9595
INC068B03	CG15104	Topors	1	1.35185	0.18689	0.2066	0.20657	0.18643	0.0405	0.9595
INC012D12	CG15470	CG15470	1	1.10663	0.0595	0.06146	0.06145	0.05942	0.0406	0.9594
INC001F07	CG17344	CG17344	1	1.16068	0.08893	0.09367	0.09367	0.08878	0.0407	0.9593
INC063E12	CG2252	fs(1)h	1	1.21156	0.11936	0.12113	0.1211	0.1192	0.0407	0.9593
INC125F09	CG6044	CG6044	1	1.24983	0.1595	0.17069	0.17041	0.15924	0.0407	0.9593
INC084E03	CG4878	eIF3-S9	1	1.36445	0.19381	0.20881	0.20862	0.19362	0.0408	0.9592
INC084C05	CG7952	gt	1	1.15265	0.09016	0.08818	0.08803	0.08997	0.0409	0.9591
INC032F12	CG8330	tomboy40	1	1.22384	0.12248	0.12827	0.12822	0.12235	0.0416	0.9584
INC141H04	CG7891	CG7891	1	1.65135	0.32314	0.41677	0.41534	0.32311	0.0416	0.9584
INC061E02	CG1490	CG1490	1	1.10153	0.06629	0.06182	0.06174	0.06629	0.0418	0.9582
INC042F02	CG6640	CG6640	1	1.25756	0.14367	0.15296	0.15296	0.14359	0.0422	0.9578
INC092D05	CG7896	CG7896	1	1.15899	0.08564	0.09237	0.09218	0.08564	0.0422	0.9578
INC027F09	CG10033	for	1	1.35185	0.19766	0.20899	0.20881	0.19748	0.0423	0.9577
INC052H02	CG9670	fal	1	1.20004	0.11877	0.12023	0.12021	0.1184	0.0423	0.9577
INC056D07	CG7254	GlyP	1	1.27949	0.15968	0.16114	0.16107	0.15945	0.0427	0.9573
INC036D12	CG32264	CG32264	1	1.18555	0.13591	0.13347	0.13318	0.13536	0.0431	0.9569
INC156B12	CG14164	CG14164	1	1.1229	0.07387	0.07321	0.07316	0.07374	0.0433	0.9567
INC075A09	CG32628	CG32628	1	1.18323	0.10791	0.11103	0.11093	0.10756	0.0434	0.9566
INC132D05	CG14072	CG14072	1	1.15559	0.09369	0.09366	0.09364	0.09341	0.0435	0.9565
INC092F05	CG17337	CG17337	1	1.24715	0.15031	0.14972	0.14972	0.15013	0.0438	0.9562
INC068E06	CG7986	CG7986	1	1.36409	0.19736	0.21723	0.2171	0.19688	0.0439	0.9561
INC124H03	CG6747	Ir	1	1.19832	0.11834	0.12027	0.12027	0.11829	0.0441	0.9559
INC065E02	CG2269	CG2269	1	1.55509	0.28707	0.34142	0.34139	0.28669	0.0442	0.9558
INC005E11	CG9232	CG9232	1	1.21727	0.12437	0.12982	0.12985	0.12435	0.0443	0.9557
INC012C05	CG6147	Tsc1	1	1.61003	0.30248	0.36871	0.36791	0.30236	0.0443	0.9557
INC031H08	CG31632	CG31632	1	1.16459	0.09234	0.1024	0.10221	0.09226	0.0444	0.9556
INC093C12	CG4212	Rab14	1	1.43171	0.23743	0.27168	0.27135	0.23686	0.0444	0.9556
INC115E09	CG18212	CG18212	1	1.56728	0.28787	0.34908	0.34867	0.28769	0.0446	0.9554
INC028C05	CG5618	CG5618	1	1.34485	0.20058	0.20388	0.20377	0.19971	0.045	0.955
INC052H01	CG15356	CG15356	1	1.26599	0.15024	0.1589	0.15887	0.15022	0.0451	0.9549
INC051E05	CG31410	CG31410	1	1.3681	0.21244	0.23016	0.22937	0.21236	0.0453	0.9547
INC024H04	CG10657	CG10657	1	1.27976	0.16564	0.1671	0.16684	0.16556	0.0455	0.9545
INC053A04	CG14441	CG14441	1	1.22961	0.12784	0.13706	0.13704	0.12779	0.0458	0.9542
INC155B01	CG15814	CG15814	1	1.13078	0.07624	0.08153	0.08153	0.0761	0.0462	0.9538
INC014F11	CG3050	Cyp6d5	1	1.30312	0.17442	0.18068	0.1807	0.17442	0.0463	0.9537
INC039B06	CG8669	crc	1	1.24016	0.13563	0.14539	0.14534	0.13558	0.0465	0.9535
INC115G05	CG17646	CG17646	1	1.20755	0.12132	0.12342	0.12312	0.1213	0.0468	0.9532
INC047E07	CG14718	CG14718	1	1.22412	0.12751	0.13818	0.1378	0.12741	0.0471	0.9529
INC142F01	CG11596	CG11596	1	1.26151	0.17016	0.1699	0.16911	0.16998	0.0471	0.9529
INC012G03	CG9381	mura	1	1.14664	0.08602	0.0927	0.09248	0.08593	0.0473	0.9527
CONv04A14	CG4027	Act5C	1	1.13675	0.0812	0.08264	0.0826	0.08112	0.0474	0.9526
CONv04A24	CG4027	Act5C	1	1.12803	0.07589	0.07914	0.07883	0.07586	0.0475	0.9525
INC040E02	CG31146	CG31146	1	1.18355	0.11374	0.11216	0.11201	0.11351	0.0476	0.9524
INC137A03	CG1742	Mgstl	1	1.30803	0.1969	0.19857	0.19732	0.19647	0.0476	0.9524
CONv04B14	CG4027	Act5C	1	1.13815	0.08243	0.08484	0.08482	0.08239	0.048	0.952
INC048B06	CG15109	CG15109	1	1.29315	0.17234	0.17891	0.17894	0.17215	0.048	0.952
INC149E06	CG6663	CG6663	1	1.36384	0.20355	0.21814	0.21795	0.2035	0.0481	0.9519
INC028A09	CG5062	CG5062	1	1.53701	0.28958	0.35108	0.35079	0.28863	0.0483	0.9517
INC018C02	CG11025	isopeptidase-T-3	1	1.48763	0.27708	0.30954	0.30922	0.27699	0.0484	0.9516
INC123H02	CG9012	Chc	1	1.31022	0.17181	0.1927	0.19262	0.17168	0.0484	0.9516
INC154H07	CG1469	Fer2LCH	1	1.20231	0.1253	0.12365	0.12362	0.125	0.0485	0.9515
INC065B04	CG3174	Fmo-2	1	1.29881	0.1771	0.18851	0.18816	0.1771	0.0486	0.9514
INC120F01	CG1883	RpS7	1	1.43506	0.26527	0.25852	0.25844	0.26527	0.0486	0.9514
INC158G12	CG17059	CG17059	1	1.29476	0.17264	0.17803	0.17724	0.17243	0.0486	0.9514
INC032F01	CG9036	CG9036	1	1.18354	0.10962	0.11107	0.11107	0.10962	0.0487	0.9513
INC028A01	CG5063	CG5063	1	1.43842	0.2638	0.30133	0.30116	0.26369	0.0488	0.9512
INC032H07	CG9053	CG9053	1	1.14431	0.08779	0.08846	0.08849	0.08774	0.0488	0.9512
INC072B12	CG16711	CG16711	1	1.12969	0.07487	0.07788	0.07782	0.0748	0.0489	0.9511
INC083D01	CG5372	&agr;PS5	1	1.6676	0.3521	0.43673	0.43658	0.35183	0.0489	0.9511
INC012G07	CG7218	CG7218	1	1.39196	0.2194	0.24622	0.24617	0.21932	0.0491	0.9509
INC087F03	CG13722	CG13722	1	1.51607	0.2895	0.32172	0.32169	0.2895	0.0491	0.9509
INC096G07	CG3359	mfas	1	1.55584	0.30423	0.34032	0.34027	0.30333	0.0491	0.9509
INC138B11	CG16704	CG16704	1	1.71147	0.3641	0.44686	0.44689	0.36403	0.0492	0.9508
INC010G01	CG6751	CG6751	1	1.60841	0.31903	0.40823	0.40726	0.31862	0.0494	0.9506
INC156D01	CG14307	fru	1	1.19889	0.12515	0.12354	0.12347	0.12505	0.0494	0.9506
INC158G08	CG1244	CG1244	1	1.14282	0.0876	0.09063	0.09053	0.08757	0.0494	0.9506
INC027G01	CG8118	mam	1	1.07184	0.04281	0.04454	0.04446	0.04281	0.0495	0.9505
INC032B10	CG17174	ACXB	1	1.23619	0.14321	0.14494	0.14494	0.14306	0.0497	0.9503
INC041D12	CG8567	Deaf1	1	1.20566	0.1273	0.13117	0.13117	0.12727	0.0498	0.9502
INC150E09	CG10883	CG10883	1	1.30366	0.17894	0.18432	0.18427	0.17865	0.0498	0.9502
INC051F09	CG9949	sina	1	1.32609	0.18466	0.20153	0.2014	0.18443	0.0499	0.9501
INC053C07	CG14843	CG14843	1	1.44419	0.25127	0.27745	0.27686	0.25132	0.05	0.95
INC102D07	CG14496	CG14496	1	1.19317	0.1218	0.11849	0.11837	0.1218	0.05	0.95
INC040C03	CG7920	CG7920	1	1.17512	0.10428	0.11008	0.10991	0.10428	0.0502	0.9498
INC051E06	CG6541	Mst33A	1	1.54037	0.2805	0.33897	0.33871	0.28044	0.0503	0.9497
INC075H05	CG2316	CG2316	1	1.32294	0.19206	0.2001	0.19926	0.19153	0.0503	0.9497
INC143E12	CG13779	CG13779	1	1.32184	0.18576	0.19745	0.19709	0.18519	0.0507	0.9493
INC113H05	CG7081	CG7081	1	1.3173	0.19064	0.20904	0.20857	0.19064	0.0508	0.9492
INC120D12	CG10701	Moe	1	1.25433	0.156	0.16034	0.16023	0.15603	0.0508	0.9492
INC094E02	CG14540	CG14540	1	1.29489	0.18736	0.2208	0.21997	0.18675	0.0509	0.9491
INC006A08	CG33340	CG33340	1	1.16251	0.10156	0.10176	0.10104	0.10131	0.0513	0.9487
INC059H06	CG1637	CG1637	1	1.18795	0.1199	0.11534	0.11521	0.11977	0.0513	0.9487
INC026A06	CG1693	tty	1	1.18853	0.11735	0.1174	0.11715	0.11723	0.0515	0.9485
INC051H01	CG15319	nej	1	1.3249	0.18835	0.19941	0.19938	0.18832	0.0516	0.9484
INC156A10	CG3979	Indy	1	1.33495	0.20534	0.2062	0.20601	0.2052	0.0516	0.9484
INC028A03	CG9286	CG9286	1	1.45228	0.26363	0.2903	0.29027	0.26262	0.0517	0.9483
INC093H12	CG18445	CG18445	1	1.20855	0.1284	0.12954	0.12934	0.12828	0.0517	0.9483
INC032C04	CG9389	CG9389	1	1.21437	0.13374	0.13367	0.13362	0.13367	0.0518	0.9482
INC076E05	CG3416	Mov34	1	1.34794	0.20589	0.21767	0.21751	0.20578	0.0523	0.9477
INC077E01	CG6359	CG6359	1	1.326	0.18768	0.21033	0.21004	0.18765	0.0523	0.9477
INC082D04	CG8137	Spn2	1	1.32471	0.19766	0.2107	0.21064	0.19764	0.0525	0.9475
INC087G01	CG7399	Hn	1	1.26065	0.16537	0.16176	0.16168	0.16537	0.0525	0.9475
INC052D01	CG15336	CG15336	1	1.13712	0.08449	0.08632	0.08625	0.08446	0.0526	0.9474
INC052G05	CG14820	CG14820	1	1.22674	0.14776	0.14801	0.14786	0.14768	0.0531	0.9469
INC064B12	CG2621	sgg	1	1.11488	0.07165	0.07294	0.07284	0.07165	0.0532	0.9468
INC017B12	CG6042	Cyp12a4	1	1.2582	0.15726	0.165	0.16446	0.15715	0.0535	0.9465
INC021D07	CG33141	sns	1	1.08078	0.05163	0.05277	0.05251	0.05163	0.0537	0.9463
INC076G04	CG9864	CG9864	1	1.31574	0.19085	0.20728	0.20686	0.1904	0.0539	0.9461
INC147A03	CG4783	CG4783	1	1.26129	0.15907	0.1651	0.16487	0.15886	0.0542	0.9458
INC067D05	CG10086	CG10086	1	1.32387	0.19426	0.20378	0.20381	0.19405	0.0543	0.9457
INC115H05	CG2028	CkI&agr;	1	1.1578	0.10492	0.10375	0.10368	0.10489	0.0543	0.9457
INC145D02	CG18108	IM1	1	1.18363	0.11428	0.1167	0.11635	0.11425	0.0544	0.9456
INC002E05	CG11502	svp	1	1.13354	0.0866	0.08662	0.08657	0.08647	0.0545	0.9455
INC140E06	CG5016	Mst57Db	1	1.22042	0.13256	0.1382	0.13795	0.13248	0.0551	0.9449
CONv04B16	CG4027	Act5C	1	1.14772	0.09653	0.09597	0.09594	0.09648	0.0552	0.9448
INC006G07	CG32130	CG32130	1	1.24354	0.14838	0.15614	0.15601	0.14835	0.0552	0.9448
INC043F01	CG5935	Dek	1	1.18217	0.12421	0.12639	0.12634	0.12409	0.0552	0.9448
INC097C12	CG32130	CG32130	1	1.37128	0.23502	0.23518	0.23526	0.23507	0.0552	0.9448
INC128H06	CG14488	CG14488	1	1.2077	0.13377	0.13733	0.13738	0.13382	0.0552	0.9448
INC066B07	CG13164	SIP2	1	1.30594	0.18105	0.19918	0.19905	0.1806	0.0553	0.9447
CONv04C13	CG4027	Act5C	1	1.13212	0.08388	0.08499	0.08495	0.08385	0.0554	0.9446
INC007C12	CG3269	Rab2	1	1.10087	0.06998	0.06787	0.06784	0.06992	0.0554	0.9446
INC154A07	CG13953	CG13953	1	1.10738	0.06896	0.06834	0.06832	0.06887	0.0555	0.9445
INC145E04	CG8472	Cam	1	1.60692	0.33458	0.38499	0.38482	0.33455	0.0558	0.9442
INC075E12	CG1780	Idgf4	1	1.11557	0.07352	0.07543	0.0753	0.0735	0.056	0.944
INC110F08	CG15771	CG15771	1	1.12756	0.08321	0.08571	0.08527	0.08311	0.0561	0.9439
INC046H01	CG6690	CG6690	1	1.35852	0.21601	0.23581	0.23546	0.21583	0.0563	0.9437
INC020C05	CG11198	CG11198	1	1.37883	0.23378	0.28158	0.28087	0.23315	0.0564	0.9436
INC032F06	CG6544	fau	1	1.27171	0.16829	0.17871	0.17855	0.16765	0.0564	0.9436
INC058G08	CG9715	CG9715	1	1.23471	0.14597	0.15463	0.15458	0.14592	0.0564	0.9436
INC069D04	CG10934	CG10934	1	1.30803	0.18061	0.19848	0.19829	0.18029	0.0567	0.9433
INC021G11	CG17332	VhaSFD	1	1.29753	0.18552	0.19754	0.19731	0.18539	0.0569	0.9431
INC037C01	CG4461	CG4461	1	1.23261	0.14382	0.15195	0.1518	0.14379	0.0569	0.9431
INC018A10	CG8602	CG8602	1	1.52935	0.29603	0.3608	0.35997	0.29494	0.057	0.943
INC066C03	CG1799	ras	1	1.09528	0.06384	0.062	0.06202	0.06365	0.0573	0.9427
INC025H10	CG1818	Updo	1	1.20497	0.12532	0.13528	0.13528	0.12534	0.0575	0.9425
INC076C02	CG16826	CG16826	1	1.21508	0.13653	0.13858	0.13851	0.13653	0.0575	0.9425
INC148G09	CG5288	CG5288	1	1.68107	0.35445	0.43836	0.4383	0.35427	0.0575	0.9425
INC144D06	CG13315	CG13315	1	1.10398	0.06763	0.0682	0.06809	0.06756	0.0576	0.9424
INC026H08	CG1830	PhK&ggr;	1	1.13588	0.08608	0.08713	0.08711	0.08561	0.0579	0.9421
INC089B03	CG32316	CG32316	1	1.2359	0.15371	0.15673	0.15604	0.15351	0.0579	0.9421
INC007H06	CG6148	Past1	1	1.10928	0.06883	0.07129	0.07122	0.06863	0.0583	0.9417
INC056C01	CG4119	CG4119	1	1.11591	0.07717	0.07665	0.07665	0.07714	0.0583	0.9417
INC108C02	CG14237	CG14237	1	1.81074	0.41362	0.51585	0.51461	0.41335	0.0583	0.9417
INC029A12	CG3354	Mst77F	1	1.07789	0.04968	0.05225	0.05222	0.04961	0.0584	0.9416
INC054C07	CG14459	CG14459	1	1.08358	0.0522	0.05408	0.05408	0.05218	0.0592	0.9408
INC123C04	CG10407	CG10407	1	1.14519	0.09381	0.09416	0.09411	0.09371	0.0592	0.9408
INC008D04	CG6668	atl	1	1.22422	0.13731	0.14132	0.14122	0.1372	0.0593	0.9407
INC099B03	CG10638	CG10638	1	1.13375	0.08926	0.09254	0.09246	0.08927	0.0593	0.9407
INC037H01	CG17437	wds	1	1.60638	0.33313	0.42944	0.4292	0.33253	0.0596	0.9404
INC047B05	CG8696	LvpH	1	1.2848	0.18052	0.18114	0.18111	0.18039	0.0598	0.9402
INC064F01	CG4729	CG4729	1	1.20837	0.13377	0.13537	0.13525	0.13354	0.0598	0.9402
INC154A03	CG11491	br	1	1.34578	0.23054	0.24435	0.24364	0.23026	0.0599	0.9401
INC048B10	CG15109	CG15109	1	1.23448	0.14609	0.15156	0.15138	0.14591	0.0601	0.9399
INC115H04	CG8317	CG8317	1	1.21142	0.13342	0.14112	0.1408	0.13312	0.0604	0.9396
INC153B05	CG7178	wupA	1	1.18877	0.12151	0.1277	0.12773	0.12127	0.0606	0.9394
INC058D04	CG9706	CG9706	1	1.18806	0.13387	0.13998	0.13956	0.13377	0.0607	0.9393
INC057A02	CG1471	CDase	1	1.2836	0.19232	0.20719	0.20719	0.19232	0.0609	0.9391
INC084D11	CG4709	CG4709	1	1.24959	0.17166	0.18639	0.18636	0.17115	0.0612	0.9388
INC011E03	CG9429	Crc	1	1.27858	0.17851	0.17938	0.17938	0.17828	0.0613	0.9387
INC055A11	CG17183	Trap25	1	1.2426	0.16859	0.17087	0.17089	0.16862	0.0613	0.9387
INC087D01	CG5409	Arp53D	1	1.29383	0.19718	0.21407	0.21381	0.197	0.0613	0.9387
INC154E10	CG9389	CG9389	1	1.24536	0.16022	0.17628	0.17613	0.16002	0.0614	0.9386
INC003A02	CG32190	NUCB1	1	1.16482	0.10741	0.11078	0.11076	0.10729	0.0616	0.9384
INC052D06	CG12086	cue	1	1.36358	0.21093	0.25213	0.25165	0.21068	0.0617	0.9383
INC051B09	CG3845	l(2)01424	1	1.26599	0.16612	0.17972	0.17961	0.16615	0.062	0.938
INC121A10	CG2957	mRpS9	1	1.33073	0.20771	0.24246	0.24217	0.20768	0.0623	0.9377
INC027A12	CG3365	drongo	1	1.39403	0.25316	0.3211	0.32085	0.253	0.0627	0.9373
INC056B08	CG4669	CG4669	1	1.10509	0.07098	0.07143	0.07143	0.07095	0.0631	0.9369
CONv04D19	CG4027	Act5C	1	1.11836	0.07695	0.08092	0.0809	0.07696	0.0632	0.9368
INC019F10	CG32626	CG32626	1	1.2463	0.16591	0.16729	0.16729	0.16578	0.0632	0.9368
INC032D06	CG9031	CG9031	1	1.21897	0.14364	0.14985	0.1495	0.14364	0.0632	0.9368
INC005B03	CG14047	CG14047	1	1.22734	0.16582	0.17137	0.1714	0.16582	0.0636	0.9364
INC122B03	CG16858	vkg	1	1.23237	0.15267	0.16038	0.16015	0.15267	0.0637	0.9363
INC023B07	CG14435	CG14435	1	1.09463	0.06682	0.06439	0.06421	0.06681	0.0639	0.9361
INC107F02	CG4035	eIF-4E	1	1.28093	0.17792	0.18455	0.18444	0.17797	0.0639	0.9361
INC052F01	CG10628	CG10628	1	1.18944	0.12914	0.13256	0.13251	0.12907	0.0643	0.9357
INC124F04	CG10106	Tsp42Ee	1	1.20089	0.13103	0.13467	0.13448	0.13089	0.0646	0.9354
INC135E03	CG1295	CG1295	1	1.46282	0.29271	0.34731	0.3462	0.29254	0.0647	0.9353
INC047H07	CG18604	CG18604	1	1.30903	0.22875	0.2548	0.25433	0.22864	0.0651	0.9349
INC082A07	CG13095	CG13095	1	1.15484	0.10182	0.10576	0.10554	0.10172	0.0653	0.9347
INC108F12	CG15316	CG15316	1	1.09395	0.06548	0.0647	0.0646	0.06537	0.0654	0.9346
INC104G12	CG3992	srp	1	1.13425	0.09509	0.09247	0.09234	0.09511	0.0656	0.9344
INC137E11	CG31057	tau	1	1.11012	0.07426	0.07524	0.07521	0.07426	0.0664	0.9336
INC017E12	CG11198	CG11198	1	1.22343	0.14468	0.15535	0.15507	0.14461	0.0668	0.9332
INC155H10	CG14419	CG14419	1	1.56699	0.34882	0.37239	0.37159	0.34882	0.0668	0.9332
INC015D03	CG31247	tinc	1	1.16798	0.1124	0.11428	0.11418	0.11227	0.0672	0.9328
INC051B11	CG1602	CG1602	1	1.30516	0.19992	0.21073	0.21065	0.19963	0.0672	0.9328
INC006D07	CG12045	CG12045	1	1.31352	0.20237	0.21551	0.2152	0.20235	0.0676	0.9324
INC014D12	CG18426	ytr	1	1.20375	0.14478	0.14375	0.14367	0.14461	0.0679	0.9321
INC044B11	CG7582	CG7582	1	1.42436	0.27523	0.34394	0.34238	0.27501	0.068	0.932
INC052H04	CG9325	hts	1	1.26847	0.18836	0.20961	0.20938	0.18818	0.0682	0.9318
INC005G12	CG2520	lap	1	1.45793	0.30321	0.35183	0.35149	0.3029	0.0685	0.9315
INC032D05	CG5933	CG5933	1	1.20272	0.13763	0.14212	0.14207	0.13743	0.0687	0.9313
INC039D08	CG1666	Hlc	1	1.16666	0.11331	0.12146	0.12139	0.11316	0.0687	0.9313
INC069E12	CG8048	Vha44	1	1.24104	0.15685	0.16468	0.16463	0.15669	0.0687	0.9313
INC117G07	CG13389	RpS13	1	1.28145	0.18381	0.19075	0.19057	0.1836	0.0689	0.9311
INC028H04	CG7175	CG7175	1	1.19635	0.13512	0.14507	0.1449	0.13507	0.069	0.931
CONv04A18	CG4027	Act5C	1	1.13187	0.08948	0.09118	0.09115	0.08941	0.0691	0.9309
INC096C05	CG31291	CG31291	1	1.16952	0.11481	0.12147	0.12135	0.11474	0.0692	0.9308
INC012H10	CG32843	CG32843	1	1.11451	0.0792	0.08142	0.08135	0.07919	0.0693	0.9307
INC023E07	CG15635	CG15635	1	1.364	0.21735	0.24018	0.24024	0.21718	0.0693	0.9307
INC107H02	CG9306	CG9306	1	1.11545	0.07905	0.07964	0.07964	0.07894	0.0694	0.9306
INC132B03	CG15147	CG15147	1	1.20858	0.13859	0.14699	0.14653	0.13836	0.0698	0.9302
INC110E01	CG17440	CG17440	1	1.28284	0.21834	0.22149	0.22149	0.21808	0.0703	0.9297
INC147G06	CG14151	CG14151	1	1.35099	0.22883	0.26445	0.26425	0.22872	0.0705	0.9295
INC044G02	CG14180	CG14180	1	1.22566	0.1965	0.21744	0.21689	0.19637	0.0708	0.9292
INC061C09	CG11265	CG11265	1	1.23936	0.16566	0.16855	0.16832	0.16533	0.0708	0.9292
INC026F12	CG8666	Tsp39D	1	1.1831	0.13277	0.13964	0.13952	0.1325	0.0711	0.9289
INC078F11	CG7436	Nmt	1	1.29557	0.21049	0.21442	0.21408	0.21041	0.0711	0.9289
INC070H03	CG1958	CG1958	1	1.30279	0.21848	0.22511	0.2249	0.21827	0.0713	0.9287
INC008E07	CG7734	shn	1	1.20608	0.13708	0.14945	0.14943	0.13685	0.0714	0.9286
INC032F10	CG4949	CG4949	1	1.15909	0.12607	0.12872	0.12847	0.1258	0.0717	0.9283
INC120D10	CG9953	CG9953	1	1.23273	0.15944	0.16385	0.1639	0.15949	0.0717	0.9283
INC116A08	CG11276	RpS4	1	1.16879	0.11792	0.12093	0.12051	0.11795	0.072	0.928
INC014A03	CG10334	spi	1	1.35603	0.24907	0.25836	0.25778	0.24907	0.0722	0.9278
INC082F12	CG11892	CG11892	1	1.24903	0.17027	0.17478	0.17475	0.17009	0.0725	0.9275
INC116B04	CG10560	CG10560	1	1.13198	0.09225	0.09537	0.09485	0.09213	0.0727	0.9273
INC131B02	CG1262	Acp62F	1	1.10654	0.07838	0.07457	0.07454	0.07834	0.073	0.927
INC063F10	CG9765	tacc	1	1.23784	0.19128	0.22541	0.22526	0.19085	0.0733	0.9267
INC093B01	CG3419	CG3419	1	1.25094	0.18193	0.19981	0.19983	0.1819	0.0735	0.9265
INC045C01	CG5634	dsd	1	1.22529	0.17177	0.18947	0.18937	0.17134	0.0736	0.9264
INC051H12	CG5912	arr	1	1.24221	0.16933	0.17062	0.17049	0.16915	0.0736	0.9264
INC129G12	CG12816	CG12816	1	1.22559	0.16324	0.1654	0.16507	0.16308	0.0737	0.9263
INC115F07	CG7425	eff	1	1.13594	0.09872	0.09684	0.09684	0.09867	0.0738	0.9262
INC071G12	CG9801	CG9801	1	1.54343	0.36144	0.42495	0.42393	0.36089	0.0745	0.9255
INC077B12	CG3525	eas	1	1.2085	0.18439	0.20769	0.20703	0.18411	0.0745	0.9255
INC112H09	CG3036	CG3036	1	1.21665	0.14859	0.15349	0.15341	0.14848	0.0746	0.9254
INC066H11	CG12443	ths	1	1.18183	0.13242	0.1306	0.13037	0.13222	0.0748	0.9252
INC065F06	CG17736	schuy	1	1.17783	0.13281	0.13152	0.13119	0.13281	0.0749	0.9251
INC018D06	CG4589	CG4589	1	1.30706	0.21727	0.24544	0.24524	0.21666	0.0754	0.9246
INC009D08	CG15281	CG15281	1	1.12622	0.08931	0.08958	0.08958	0.08929	0.0756	0.9244
INC075G02	CG32737	CG32737	1	1.47212	0.29798	0.34353	0.34311	0.29801	0.0757	0.9243
INC038G01	CG7993	CG7993	1	1.4204	0.28396	0.32616	0.32586	0.28364	0.0759	0.9241
INC052A03	CG33208	MICAL	1	1.23368	0.16113	0.16626	0.16626	0.16049	0.0759	0.9241
INC085H12	CG3373	Hmu	1	1.20105	0.13879	0.15023	0.14995	0.13869	0.0759	0.9241
INC083F11	CG8394	CG8394	1	1.20277	0.14026	0.14661	0.14654	0.13971	0.076	0.924
INC148H05	CG16985	CG16985	1	1.41295	0.26646	0.31306	0.31231	0.26629	0.0762	0.9238
INC008F03	CG2331	TER94	1	1.1592	0.10818	0.11677	0.11669	0.10815	0.0763	0.9237
INC133E10	CG32695	CG32695	1	1.59879	0.38189	0.47463	0.47351	0.38189	0.0763	0.9237
INC099E10	CG18497	spen	1	1.39805	0.25192	0.28274	0.2828	0.2517	0.0766	0.9234
INC012F12	CG17068	CG17068	1	1.35948	0.253	0.2937	0.29226	0.25287	0.0768	0.9232
INC093G11	CG3431	Uch-L3	1	1.29777	0.19969	0.21688	0.21685	0.19961	0.0768	0.9232
INC155H04	CG33556	CG33556	1	1.16323	0.11775	0.123	0.12283	0.11775	0.0768	0.9232
INC041B09	CG13563	CG13563	1	1.29146	0.19836	0.21107	0.21107	0.1982	0.0772	0.9228
INC140A12	CG32672	CG32672	1	1.13901	0.1004	0.10365	0.10365	0.10013	0.0774	0.9226
INC026F04	CG4821	Tequila	1	1.41658	0.26364	0.30054	0.30054	0.26359	0.0775	0.9225
INC015H08	CG11471	Aats-ile	1	1.28136	0.19489	0.21495	0.21482	0.19454	0.0776	0.9224
INC051B06	CG4385	S	1	1.35947	0.22957	0.26457	0.26433	0.22952	0.0776	0.9224
INC021H07	CG5163	TfIIA-S	1	1.14816	0.10756	0.11137	0.11142	0.10764	0.0777	0.9223
INC005H03	CG5319	CG5319	1	1.32813	0.26236	0.28756	0.28738	0.26199	0.0781	0.9219
INC156H12	CG32432	CG32432	1	1.15607	0.11042	0.11429	0.11419	0.1102	0.0781	0.9219
INC097F10	CG4986	Mst57Dc	1	1.20972	0.14889	0.15383	0.15378	0.14866	0.0787	0.9213
INC136G09	CG9470	MtnA	1	1.12138	0.08649	0.09021	0.09007	0.08649	0.0795	0.9205
INC028A02	CG8111	CG8111	1	1.32265	0.2337	0.25644	0.25604	0.23365	0.0796	0.9204
INC067D08	CG16716	CG16716	1	1.32197	0.26701	0.29127	0.291	0.26626	0.0796	0.9204
INC117G08	CG3800	CG3800	1	1.21771	0.15667	0.15906	0.15893	0.15646	0.0797	0.9203
INC154F04	CG12870	CG12870	1	1.22366	0.16083	0.16927	0.16922	0.16083	0.0804	0.9196
INC053B09	CG9380	CG9380	1	1.25714	0.20072	0.21884	0.21833	0.20044	0.0805	0.9195
INC018E05	CG17950	HmgD	1	1.27191	0.21588	0.2255	0.22469	0.21577	0.0808	0.9192
INC029H02	CG10539	S6k	1	1.14781	0.11443	0.11109	0.11088	0.11435	0.0809	0.9191
INC037D07	CG9331	CG9331	1	1.1544	0.11122	0.11309	0.11306	0.11108	0.081	0.919
INC095G04	CG32139	Sox21b	1	1.3242	0.21555	0.2416	0.24144	0.21547	0.0811	0.9189
INC124C11	CG6262	CG6262	1	1.23118	0.16816	0.17966	0.17961	0.16813	0.0811	0.9189
INC027D12	CG17788	CG17788	1	1.2345	0.16883	0.1742	0.17418	0.1687	0.0815	0.9185
INC022G05	CG11525	CycG	1	1.36697	0.26235	0.2809	0.28032	0.26227	0.0816	0.9184
INC046B09	CG5186	slim	1	1.18906	0.13729	0.14363	0.14351	0.13729	0.0817	0.9183
INC147B05	CG33272	CG33272	1	1.72005	0.41918	0.49742	0.49717	0.41816	0.0818	0.9182
INC066E07	CG9768	hkb	1	1.13766	0.10391	0.10415	0.10417	0.10388	0.0819	0.9181
INC084B03	CG31025	CG31025	1	1.24402	0.17228	0.18164	0.18159	0.172	0.0819	0.9181
INC008B02	CG9609	CG9609	1	1.19277	0.14466	0.15284	0.15269	0.14459	0.082	0.918
INC103B05	CG5538	CG5538	1	1.25904	0.18389	0.18642	0.18591	0.18389	0.0822	0.9178
INC007B03	CG9297	CG9297	1	1.56992	0.36206	0.442	0.44168	0.36197	0.0824	0.9176
INC075F01	CG7961	&agr;Cop	1	1.32336	0.23044	0.23868	0.23868	0.23031	0.0824	0.9176
INC083H08	CG2168	RpS3A	1	1.12118	0.08726	0.08961	0.08954	0.08728	0.0827	0.9173
INC069H12	CG1773	CG1773	1	1.22733	0.16055	0.17	0.16952	0.16035	0.0829	0.9171
INC031H05	CG18682	CG18682	1	1.25741	0.18812	0.19326	0.19305	0.1881	0.083	0.917
INC121A06	CG9132	CG9132	1	1.42677	0.29889	0.33676	0.33654	0.2984	0.0832	0.9168
INC055G01	CG3725	Ca-P60A	1	1.61052	0.37938	0.4856	0.48533	0.37908	0.0833	0.9167
INC037C08	CG17921	HmgZ	1	1.12814	0.09446	0.09661	0.09654	0.09437	0.0835	0.9165
INC088E11	CG4900	Irp-1A	1	1.42049	0.2976	0.37149	0.37132	0.29738	0.0835	0.9165
INC030C07	CG11739	CG11739	1	1.17031	0.1261	0.12931	0.12926	0.12605	0.0836	0.9164
INC149F12	CG3744	CG3744	1	1.19422	0.1909	0.19688	0.19638	0.19082	0.0836	0.9164
INC067H05	CG15094	CG15094	1	1.31912	0.23756	0.27151	0.27145	0.23724	0.0837	0.9163
INC054E05	CG15731	CG15731	1	1.26831	0.21063	0.21287	0.2126	0.21065	0.084	0.916
INC090B06	CG3424	CG3424	1	1.09658	0.07396	0.07492	0.07473	0.07387	0.0843	0.9157
INC062F12	CG31137	CCR4	1	1.12378	0.09255	0.09243	0.09226	0.09253	0.0844	0.9156
INC089F10	CG3403	CG3403	1	1.11466	0.08507	0.08631	0.08589	0.08509	0.0844	0.9156
INC151B02	CG15829	CG15829	1	1.20131	0.1503	0.15534	0.15504	0.15025	0.0844	0.9156
INC135B10	CG14290	CG14290	1	1.13968	0.11356	0.10973	0.10964	0.11334	0.0845	0.9155
INC072D01	CG12376	CG12376	1	1.30218	0.21098	0.23077	0.23071	0.21067	0.0848	0.9152
INC077B10	CG3213	CG3213	1	1.26574	0.18637	0.20134	0.20134	0.18614	0.0848	0.9152
INC140H08	CG8364	Rep3	1	1.11847	0.08795	0.09193	0.09182	0.08795	0.0848	0.9152
INC033F07	CG10592	CG10592	1	1.14214	0.10783	0.11123	0.1112	0.10768	0.0849	0.9151
INC053D05	CG31330	CG31330	1	1.1542	0.12387	0.12165	0.12163	0.1234	0.0849	0.9151
INC059D05	CG5986	CG5986	1	1.22774	0.16133	0.17454	0.17446	0.16133	0.085	0.915
INC089A01	CG32031	Argk	1	1.76487	0.43605	0.60531	0.60485	0.43582	0.0853	0.9147
INC051C01	CG1451	Apc	1	1.59206	0.37185	0.46601	0.46511	0.37176	0.0854	0.9146
INC014F09	CG2765	CG2765	1	1.15743	0.11523	0.11861	0.11848	0.11476	0.0855	0.9145
INC060G01	CG4133	CG4133	1	1.21404	0.1604	0.15977	0.15947	0.16027	0.0855	0.9145
INC120C01	CG14259	CG14259	1	1.34869	0.25976	0.28933	0.28794	0.25957	0.0855	0.9145
INC060G09	CG7590	scyl	1	1.22569	0.17646	0.17571	0.17556	0.17559	0.0856	0.9144
INC055G02	CG8603	CG8603	1	1.37225	0.28803	0.34314	0.34298	0.28797	0.0857	0.9143
INC076F01	CG16771	CG16771	1	1.26327	0.21744	0.22247	0.2221	0.21715	0.0858	0.9142
INC036C07	CG3473	CG3473	1	1.19449	0.1919	0.21666	0.21666	0.19147	0.0865	0.9135
INC124H04	CG3525	eas	1	1.09288	0.0712	0.07439	0.07414	0.07113	0.0865	0.9135
INC122E01	CG31163	CG31163	1	1.31392	0.21646	0.24245	0.24216	0.21641	0.087	0.913
INC128H12	CG7955	CG7955	1	1.45428	0.33441	0.39393	0.39368	0.33396	0.0871	0.9129
CONv04A20	CG4027	Act5C	1	1.12245	0.09124	0.09212	0.09195	0.09122	0.0872	0.9128
INC028H01	CG31806	CG31806	1	1.18544	0.13986	0.14163	0.14156	0.13976	0.0875	0.9125
INC094E09	CG9066	CG9066	1	1.13068	0.10067	0.10241	0.10208	0.10067	0.0877	0.9123
INC046C09	CG4335	CG4335	1	1.39707	0.31278	0.352	0.35156	0.31234	0.0878	0.9122
INC068D02	CG18088	CG18088	1	1.17173	0.13533	0.1387	0.13863	0.1352	0.0879	0.9121
INC134A09	CG14290	CG14290	1	1.18557	0.1411	0.14638	0.14605	0.14095	0.088	0.912
INC040C02	CG15154	Socs36E	1	1.53649	0.3668	0.42081	0.42063	0.36597	0.0887	0.9113
INC043G01	CG2772	CG2772	1	1.21066	0.17204	0.16905	0.16862	0.17171	0.0887	0.9113
INC140F12	CG10242	Cyp6a23	1	1.5269	0.36791	0.44617	0.44614	0.36732	0.0887	0.9113
INC025G05	CG2943	CG2943	1	1.33597	0.23924	0.27212	0.27174	0.23911	0.0891	0.9109
INC125F10	CG9497	CG9497	1	1.15442	0.12925	0.1352	0.1351	0.12915	0.0892	0.9108
INC002G01	CG14098	CG14098	1	1.20374	0.15823	0.16787	0.1679	0.15823	0.0894	0.9106
INC052B12	CG15327	CG15327	1	1.25595	0.1878	0.20125	0.20104	0.18783	0.0894	0.9106
INC059D01	CG9451	CG9451	1	1.16568	0.12532	0.1317	0.13155	0.12513	0.0894	0.9106
INC015A05	CG9527	CG9527	1	1.24851	0.18508	0.20057	0.20047	0.18491	0.0901	0.9099
INC026H02	CG3332	CG3332	1	1.15847	0.13793	0.13487	0.13477	0.1379	0.0902	0.9098
INC060H10	CG3987	CG3987	1	1.17703	0.14171	0.14183	0.14181	0.14168	0.0902	0.9098
INC002B10	CG2668	Peb	1	1.0722	0.05608	0.05674	0.05673	0.05604	0.0904	0.9096
INC118E11	CG3290	CG3290	1	1.14503	0.10837	0.1107	0.11024	0.10808	0.0909	0.9091
INC154B02	CG31419	CG31419	1	1.20337	0.16295	0.16939	0.16924	0.16234	0.0909	0.9091
INC154F06	CG9031	CG9031	1	1.21164	0.16671	0.17663	0.17653	0.16661	0.0909	0.9091
INC152G02	CG9181	Ptp61F	1	1.40079	0.28315	0.33393	0.33385	0.28297	0.0912	0.9088
INC049A05	CG8994	exu	1	1.73246	0.43825	0.59404	0.59404	0.43746	0.0921	0.9079
INC026E11	CG2921	CG2921	1	1.3027	0.23086	0.24034	0.23931	0.23091	0.0922	0.9078
INC028F04	CG12155	CG12155	1	1.22702	0.18096	0.19061	0.19059	0.18091	0.0925	0.9075
INC091H09	CG7886	CG7886	1	1.24274	0.18298	0.19419	0.19414	0.18242	0.0925	0.9075
INC051B03	CG7461	CG7461	1	1.15398	0.11663	0.11966	0.11932	0.11638	0.0927	0.9073
INC075A10	CG2674	M(2)21AB	1	1.23063	0.17691	0.18349	0.18319	0.17684	0.0929	0.9071
INC015F10	CG5684	CG5684	1	1.16685	0.12974	0.14058	0.14055	0.12965	0.093	0.907
INC118E05	CG33316	CG33316	1	1.31832	0.28586	0.31686	0.3158	0.28578	0.0933	0.9067
INC124G01	CG11181	cup	1	1.17638	0.14244	0.14903	0.14903	0.14239	0.0936	0.9064
INC023C11	CG32940	Pif1	1	1.50524	0.33295	0.41211	0.41156	0.33284	0.0938	0.9062
INC019F02	CG4863	RpL3	1	1.20469	0.1578	0.15855	0.15822	0.15772	0.0941	0.9059
INC092H05	CG3726	CG3726	1	1.29881	0.23625	0.25567	0.25522	0.23609	0.0941	0.9059
INC121G02	CG14519	CG14519	1	1.21973	0.16746	0.17378	0.17375	0.16735	0.0946	0.9054
INC053E02	CG3359	mfas	1	1.31431	0.22465	0.25046	0.25028	0.22465	0.0949	0.9051
INC061B07	CG18617	Vha100-2	1	1.13991	0.11064	0.11311	0.11304	0.11039	0.095	0.905
INC111H11	CG9992	CG9992	1	1.38984	0.28189	0.30577	0.3058	0.28178	0.0952	0.9048
INC137F05	CG1740	Ntf-2	1	1.13731	0.10917	0.11155	0.11143	0.10915	0.0952	0.9048
INC148D06	CG13994	CG13994	1	1.5158	0.37763	0.46556	0.46533	0.37757	0.0956	0.9044
INC135B08	CG17838	CG17838	1	1.42995	0.3069	0.35266	0.35247	0.30676	0.0957	0.9043
INC129H12	CG7945	CG7945	1	1.4641	0.31961	0.39918	0.39893	0.31956	0.0958	0.9042
INC087D07	CG2887	CG2887	1	1.23385	0.23329	0.25667	0.25458	0.23247	0.0961	0.9039
INC153F04	CG9994	Rab9	1	1.19364	0.14781	0.1484	0.14837	0.14773	0.0963	0.9037
INC076E09	CG11600	CG11600	1	1.45242	0.31268	0.36037	0.36023	0.31237	0.0964	0.9036
INC059B11	CG9734	glob1	1	1.10813	0.08581	0.08747	0.08742	0.0857	0.0965	0.9035
INC143F11	CG7866	CG7866	1	1.09384	0.07781	0.07777	0.07772	0.07776	0.0965	0.9035
INC020G05	CG8303	CG8303	1	1.37444	0.28717	0.31056	0.31018	0.28557	0.097	0.903
INC023B12	CG13329	cid	1	1.26594	0.20168	0.22953	0.22929	0.20149	0.097	0.903
INC025F01	CG31203	CG31203	1	1.32559	0.26395	0.2851	0.28459	0.26392	0.097	0.903
INC044H02	CG32541	CG32541	1	1.28403	0.22212	0.24248	0.24237	0.22175	0.0972	0.9028
INC150B04	CG30084	tun	1	1.32073	0.25247	0.27017	0.2698	0.25228	0.0972	0.9028
INC143H08	CG10279	Rm62	1	1.38729	0.30719	0.37282	0.37279	0.3071	0.0974	0.9026
INC097F03	CG30417	CG30417	1	1.10238	0.09973	0.09474	0.09472	0.09968	0.0976	0.9024
INC134G01	CG32626	CG32626	1	1.44588	0.34686	0.40554	0.40514	0.34672	0.0976	0.9024
INC111G07	CG7269	Hel25E	1	1.16241	0.17952	0.19058	0.19034	0.17935	0.0978	0.9022
INC119B12	CG10553	CG10553	1	1.30556	0.24082	0.25795	0.25698	0.24084	0.0981	0.9019
INC153F02	CG4038	CG4038	1	1.10114	0.08492	0.0831	0.08301	0.08475	0.0982	0.9018
INC077F03	CG6376	E2f	1	1.16666	0.14043	0.1426	0.14258	0.14035	0.0989	0.9011
INC062A01	CG8813	CG8813	1	1.15582	0.12032	0.12755	0.12755	0.12035	0.0996	0.9004
INC064G05	CG7050	Nrx-1	1	1.20585	0.17505	0.17893	0.17883	0.17495	0.1	0.9
INC158G06	CG14302	CG14302	1	1.19311	0.17552	0.17639	0.17633	0.17532	0.1	0.9
INC035E11	CG1340	CG1340	1	1.19163	0.14405	0.15064	0.15064	0.14387	0.1001	0.8999
INC154D05	CG15635	CG15635	1	1.37006	0.27643	0.29578	0.29564	0.27629	0.1002	0.8998
INC042H12	CG15185	CG15185	1	1.19857	0.15452	0.16999	0.16981	0.15442	0.1003	0.8997
INC065A11	CG7631	CG7631	1	1.28417	0.2691	0.30012	0.2994	0.26905	0.1003	0.8997
INC065C12	CG8610	Cdc27	1	1.17645	0.16292	0.1764	0.17613	0.16241	0.1005	0.8995
INC071H02	CG1007	emc	1	1.29808	0.21696	0.25083	0.25077	0.21683	0.1005	0.8995
INC013C05	CG11176	CG11176	1	1.312	0.23034	0.25339	0.25331	0.22948	0.1006	0.8994
INC102E12	CG13953	CG13953	1	1.11173	0.08893	0.09121	0.09118	0.0889	0.1007	0.8993
INC128G08	CG17292	CG17292	1	1.2766	0.22311	0.22007	0.21991	0.22311	0.1007	0.8993
INC113D04	CG7073	sar1	1	1.10174	0.08254	0.08472	0.08463	0.08254	0.1009	0.8991
INC012B05	CG5643	wdb	1	1.15551	0.12637	0.12864	0.12847	0.12595	0.1011	0.8989
INC046E02	CG6672	CG6672	1	1.71724	0.46103	0.60018	0.60018	0.46072	0.1012	0.8988
INC101G11	CG17724	CG17724	1	1.17667	0.14917	0.15116	0.15096	0.14912	0.1017	0.8983
INC034B07	CG2964	CG2964	1	1.15704	0.12778	0.13106	0.13096	0.12775	0.1024	0.8976
INC031G12	CG18135	CG18135	1	1.19703	0.1546	0.16166	0.16138	0.1546	0.1026	0.8974
INC119F01	CG5261	CG5261	1	1.14342	0.11793	0.1202	0.11998	0.11779	0.1027	0.8973
INC002B01	CG14619	CG14619	1	1.203	0.16412	0.17252	0.17183	0.16407	0.103	0.897
INC134H04	CG1365	CecA1	1	1.28797	0.24125	0.27244	0.27221	0.24038	0.103	0.897
INC155E10	CG17723	CG17723	1	1.30534	0.22538	0.25213	0.25208	0.2247	0.1032	0.8968
INC102F01	CG18783	Kr-h1	1	1.22705	0.23358	0.25376	0.25307	0.23335	0.1033	0.8967
INC128C03	CG1835	CG1835	1	1.1907	0.15695	0.16026	0.16006	0.15677	0.1034	0.8966
INC134C11	CG14235	CG14235	1	1.13101	0.10203	0.10849	0.10821	0.10188	0.1035	0.8965
INC132H12	CG10733	loj	1	1.13869	0.115	0.11697	0.11689	0.11498	0.1038	0.8962
INC121H10	CG8717	slv	1	1.11336	0.09737	0.09944	0.0992	0.09725	0.1039	0.8961
INC010A09	CG15314	CG15314	1	1.18369	0.15159	0.1525	0.15247	0.15138	0.1041	0.8959
INC051A01	CG4374	CG4374	1	1.20026	0.16673	0.1693	0.1691	0.16668	0.1043	0.8957
INC039C12	CG5446	CG5446	1	1.16768	0.13094	0.14029	0.13987	0.1309	0.1046	0.8954
INC036G03	CG9124	eIF-3p40	1	1.17337	0.14227	0.1482	0.14806	0.14218	0.1047	0.8953
INC039G04	CG7109	mts	1	1.31181	0.23129	0.25976	0.25929	0.23124	0.1048	0.8952
INC018G02	CG15717	CG15717	1	1.5087	0.36022	0.43876	0.43724	0.36014	0.1052	0.8948
INC054E08	CG14355	CG14355	1	1.3847	0.27909	0.32677	0.32652	0.27895	0.1052	0.8948
INC132G05	CG5326	CG5326	1	1.19641	0.18234	0.19853	0.19821	0.18224	0.1053	0.8947
INC149B11	CG13211	CG13211	1	1.427	0.34052	0.40765	0.40661	0.33965	0.1053	0.8947
INC156G06	CG10089	CG10089	1	1.1439	0.11525	0.12054	0.12049	0.11522	0.1056	0.8944
INC156G07	CG33141	sns	1	1.21616	0.1735	0.18229	0.18168	0.17337	0.1057	0.8943
INC129C04	CG5172	CG5172	1	1.35259	0.26437	0.28208	0.28187	0.26397	0.1061	0.8939
INC012F11	CG6163	CG6163	1	1.12267	0.10352	0.10245	0.1024	0.10345	0.1062	0.8938
INC038H01	CG4757	CG4757	1	1.23573	0.18744	0.20365	0.20332	0.18736	0.1062	0.8938
INC153H09	CG12641	CG12641	1	1.08722	0.07267	0.07328	0.07318	0.07245	0.1062	0.8938
INC106C04	CG10699	Lim3	1	1.1498	0.12247	0.12587	0.12577	0.1225	0.1064	0.8936
INC048F09	CG9977	CG9977	1	1.31564	0.25332	0.27651	0.27636	0.25319	0.1065	0.8935
INC156F01	CG10051	CG10051	1	1.25783	0.22067	0.22939	0.22925	0.2204	0.1065	0.8935
INC012H08	CG5994	Nelf-E	1	1.11996	0.09857	0.102	0.10185	0.09857	0.1068	0.8932
INC036F09	CG33180	Ranbp16	1	1.33953	0.30589	0.35044	0.35028	0.30581	0.107	0.893
INC151A02	CG6416	CG6416	1	1.19431	0.16143	0.1644	0.1639	0.16088	0.1071	0.8929
INC021H02	CG4494	smt3	1	1.26928	0.21758	0.2278	0.22777	0.21737	0.1073	0.8927
INC037G04	CG10340	CG10340	1	1.28116	0.26911	0.30914	0.30861	0.26909	0.1074	0.8926
INC118A02	CG8453	Cyp6g1	1	1.14409	0.11846	0.12324	0.1228	0.11814	0.1075	0.8925
INC135H10	CG4111	RpL35	1	1.12108	0.10016	0.1022	0.10199	0.09977	0.1076	0.8924
INC032G06	CG1893	CG1893	1	1.34916	0.2571	0.30691	0.30678	0.25705	0.1077	0.8923
INC055B09	CG4666	CG4666	1	1.1273	0.10966	0.10932	0.10923	0.10949	0.108	0.892
INC010B02	CG14224	CG14224	1	1.17063	0.14899	0.14897	0.14874	0.14834	0.1081	0.8919
INC142H06	CG13319	CG13319	1	1.21417	0.17729	0.19192	0.19159	0.17716	0.1082	0.8918
INC028F06	CG2161	Rga	1	1.15764	0.14024	0.14523	0.14518	0.14019	0.1083	0.8917
INC046H11	CG1287	CG1287	1	1.12549	0.10326	0.11113	0.11106	0.10299	0.1085	0.8915
INC093H05	CG10586	CG10586	1	1.18732	0.15962	0.1599	0.15978	0.1596	0.1085	0.8915
INC032G05	CG32592	hiw	1	1.31246	0.28699	0.33182	0.33163	0.28667	0.1092	0.8908
INC063G02	CG15028	CG15028	1	1.2347	0.2051	0.21403	0.21372	0.20503	0.1092	0.8908
INC076C05	CG31531	CG31531	1	1.40298	0.33408	0.39824	0.39833	0.33348	0.1093	0.8907
INC047A11	CG7917	Nlp	1	1.20985	0.17252	0.18923	0.18898	0.17217	0.1094	0.8906
INC139B11	CG1516	CG1516	1	1.19473	0.163	0.16701	0.16617	0.16293	0.1094	0.8906
INC068D06	CG5410	CG5410	1	1.09435	0.08658	0.08696	0.08692	0.08656	0.1096	0.8904
INC005G02	CG13579	CG13579	1	1.675	0.46125	0.60073	0.6008	0.46061	0.1097	0.8903
INC095D05	CG13850	CG13850	1	1.2361	0.2166	0.23493	0.23475	0.21658	0.1097	0.8903
INC075C03	CG7716	CG7716	1	1.2864	0.23315	0.24237	0.24229	0.23279	0.1099	0.8901
INC072E10	CG1031	&agr;-Est1	1	1.21007	0.24136	0.25123	0.2506	0.24094	0.11	0.89
INC157C08	CG3456	Mct1	1	1.26392	0.24338	0.24916	0.24919	0.24322	0.1101	0.8899
INC149B04	CG15030	CG15030	1	1.62566	0.42123	0.5507	0.54984	0.42098	0.1105	0.8895
INC093D04	CG12217	PpV	1	1.23339	0.20836	0.22738	0.22728	0.20813	0.1109	0.8891
INC045B11	CG7157	Acp36DE	1	1.26641	0.22702	0.23956	0.23951	0.22697	0.111	0.889
INC112G07	CG12070	Sap-r	1	1.41721	0.31098	0.37587	0.3756	0.3106	0.1111	0.8889
INC020H10	CG10327	TBPH	1	1.2164	0.17598	0.18475	0.18438	0.1759	0.1113	0.8887
INC044E06	CG6104	m2	1	1.21947	0.182	0.18941	0.18808	0.1817	0.1113	0.8887
INC063E01	CG2794	CG2794	1	1.25293	0.22542	0.23711	0.23678	0.22475	0.1117	0.8883
INC036C01	CG14446	CG14446	1	1.17023	0.1439	0.15162	0.1516	0.14368	0.1118	0.8882
INC147H06	CG17819	CG17819	1	1.22639	0.18606	0.19817	0.19771	0.18603	0.112	0.888
INC008H09	CG4328	CG4328	1	1.11948	0.09886	0.10059	0.10062	0.09874	0.1122	0.8878
INC098F03	CG3702	CG3702	1	1.18546	0.16768	0.17031	0.17021	0.16741	0.1123	0.8877
INC020B08	CG3056	CG3056	1	1.4324	0.32917	0.39254	0.39246	0.329	0.1128	0.8872
INC032F09	CG14341	CG14341	1	1.24892	0.20122	0.21293	0.21277	0.20119	0.1129	0.8871
INC054D05	CG14351	CG14351	1	1.11833	0.10373	0.10663	0.10656	0.10353	0.1131	0.8869
INC058H11	CG9390	AcCoAS	1	1.15386	0.13105	0.13504	0.1349	0.131	0.1132	0.8868
INC108C11	CG5945	CG5945	1	1.22281	0.18014	0.19454	0.19436	0.17986	0.1132	0.8868
INC120D03	CG17637	CG17637	1	1.1471	0.12808	0.13054	0.13027	0.12811	0.1132	0.8868
INC025H03	CG5308	dpr5	1	1.29559	0.25355	0.27971	0.27974	0.25327	0.1133	0.8867
INC052A04	CG33208	MICAL	1	1.16195	0.14267	0.15396	0.15389	0.1424	0.1134	0.8866
INC032B11	CG4658	CG4658	1	1.16238	0.13701	0.13711	0.13708	0.13689	0.1137	0.8863
INC009A09	CG4349	CG4349	1	1.19784	0.17206	0.18332	0.18322	0.17139	0.114	0.886
INC059G07	CG4691	CG4691	1	1.10669	0.09518	0.09398	0.09396	0.09503	0.114	0.886
INC058D12	CG9997	CG9997	1	1.34589	0.32901	0.37421	0.37413	0.3288	0.1141	0.8859
INC028E07	CG2699	Pi3K21B	1	1.2042	0.19628	0.19921	0.19913	0.19593	0.1143	0.8857
INC051A09	CG1600	CG1600	1	1.13515	0.12123	0.11886	0.11883	0.12121	0.1145	0.8855
INC049B07	CG18417	CG18417	1	1.23365	0.23135	0.23411	0.23393	0.23133	0.1146	0.8854
INC103D12	CG5820	Gp150	1	1.36747	0.28885	0.33736	0.33723	0.28866	0.115	0.885
INC149B05	CG15034	CG15034	1	1.1716	0.15648	0.15404	0.15402	0.15646	0.1152	0.8848
INC116H12	CG5480	CG5480	1	1.11201	0.09594	0.09894	0.09867	0.09585	0.1156	0.8844
INC008B03	CG5608	CG5608	1	1.26632	0.23857	0.25259	0.2523	0.23833	0.1158	0.8842
INC054H04	CG13893	CG13893	1	1.18838	0.16185	0.16761	0.16743	0.16182	0.1159	0.8841
INC025F07	CG13489	CG13489	1	1.20923	0.2463	0.26216	0.26193	0.24622	0.1163	0.8837
INC030H04	CG8276	bin3	1	1.182	0.16713	0.17843	0.17764	0.16696	0.1167	0.8833
INC069F09	CG11241	CG11241	1	1.51263	0.38041	0.4942	0.49394	0.38015	0.1171	0.8829
INC124H09	CG18188	Damm	1	1.16909	0.15592	0.16664	0.16574	0.15592	0.1171	0.8829
INC091B12	CG6830	CG6830	1	1.53749	0.41997	0.52018	0.51987	0.41917	0.1172	0.8828
INC152H04	CG4396	fne	1	1.24744	0.22633	0.23166	0.23163	0.22602	0.1172	0.8828
INC110E11	CG11466	Cyp9f2	1	1.19086	0.16571	0.16439	0.16434	0.16533	0.1175	0.8825
INC013C08	CG14767	CG14767	1	1.23796	0.20901	0.21849	0.21833	0.20901	0.1177	0.8823
INC119G01	CG12784	CG12784	1	1.17238	0.1463	0.15241	0.15216	0.14633	0.1181	0.8819
INC065D06	CG4475	Idgf2	1	1.15832	0.14253	0.14258	0.14238	0.14231	0.1185	0.8815
INC074F08	CG8334	CG8334	1	1.22199	0.25719	0.26415	0.26323	0.25717	0.1186	0.8814
INC046H10	CG12058	mxc	1	1.21863	0.24286	0.27064	0.27062	0.24271	0.1187	0.8813
INC052G09	CG1242	Hsp83	1	1.17594	0.16205	0.15879	0.15879	0.1619	0.1189	0.8811
INC038B12	CG14517	&bgr;4GalTB	1	1.45448	0.37704	0.44391	0.4438	0.37673	0.1191	0.8809
INC053C03	CG31722	CG31722	1	1.22107	0.20524	0.2071	0.20634	0.20511	0.1192	0.8808
INC007D01	CG5695	jar	1	1.22927	0.19619	0.20208	0.20125	0.19617	0.1194	0.8806
INC020H04	CG7835	CG7835	1	1.26094	0.23363	0.25038	0.25017	0.23352	0.1195	0.8805
INC152F06	CG18505	Acyp2	1	1.49643	0.38936	0.48776	0.48744	0.38933	0.1195	0.8805
INC077F08	CG12192	Klp59D	1	1.14715	0.14267	0.14722	0.1471	0.14247	0.1196	0.8804
INC002C07	CG14629	CG14629	1	1.13125	0.11266	0.11551	0.11541	0.11243	0.1198	0.8802
INC032H04	CG6425	CG6425	1	1.16475	0.14673	0.14512	0.1451	0.14671	0.1199	0.8801
INC104C11	CG5276	CG5276	1	1.13249	0.12491	0.1266	0.12643	0.12474	0.1202	0.8798
INC112A09	CG1528	&ggr;Cop	1	1.13452	0.12533	0.12691	0.12688	0.12528	0.1202	0.8798
INC121D10	CG2718	Gs1	1	1.31219	0.25158	0.28933	0.28848	0.25111	0.1202	0.8798
INC004E08	CG3588	CG3588	1	1.23934	0.2095	0.2193	0.21915	0.2095	0.1205	0.8795
INC088B05	CG5422	Rox8	1	1.11328	0.10309	0.10474	0.10474	0.10273	0.1205	0.8795
INC093A09	CG16772	CG16772	1	1.17684	0.15296	0.15546	0.15543	0.15299	0.1205	0.8795
INC136G02	CG31974	CG31974	1	1.24447	0.23029	0.25467	0.25423	0.23026	0.1209	0.8791
INC005D06	CG6950	CG6950	1	1.23724	0.21037	0.20963	0.20963	0.21009	0.121	0.879
INC087G04	CG3360	Cyp313a1	1	1.25753	0.22911	0.26128	0.26058	0.22901	0.121	0.879
INC140D09	CG5887	desat1	1	1.15083	0.13592	0.13758	0.13758	0.13565	0.121	0.879
INC142H12	CG2013	UbcD6	1	1.21598	0.21985	0.23046	0.2302	0.21974	0.1216	0.8784
INC088E10	CG1857	nec	1	1.25088	0.27736	0.29091	0.29075	0.27708	0.1217	0.8783
INC013D02	CG33547	Rim	1	1.10252	0.09397	0.097	0.09698	0.0939	0.1219	0.8781
INC046G09	CG3811	Oatp30B	1	1.49202	0.41632	0.49045	0.49014	0.41632	0.122	0.878
INC134A03	CG15093	CG15093	1	1.08152	0.07549	0.07596	0.0757	0.07532	0.122	0.878
INC032G01	CG3578	bi	1	1.24883	0.21412	0.22982	0.22989	0.21407	0.1222	0.8778
INC137F09	CG11217	CanB2	1	1.24254	0.20935	0.23411	0.23409	0.20922	0.1222	0.8778
INC124G10	CG8630	CG8630	1	1.16507	0.14652	0.15443	0.15445	0.14634	0.1223	0.8777
INC027F12	CG13641	CG13641	1	1.24162	0.22174	0.23654	0.23649	0.22156	0.123	0.877
INC113F12	CG15563	CG15563	1	1.35192	0.30055	0.34549	0.34543	0.30041	0.123	0.877
INC012A10	CG1650	unpg	1	1.27776	0.30137	0.32598	0.32596	0.30129	0.1233	0.8767
INC014C02	CG10343	CG10343	1	1.32	0.29583	0.3133	0.31221	0.29578	0.1238	0.8762
INC132H05	CG8175	Mtk	1	1.19323	0.1718	0.17663	0.17653	0.1718	0.124	0.876
INC087H10	CG8727	cyc	1	1.22126	0.21022	0.22116	0.22101	0.20994	0.1241	0.8759
INC089H08	CG10543	CG10543	1	1.14004	0.14608	0.15447	0.15444	0.14563	0.1243	0.8757
INC119H01	CG32469	CG32469	1	1.33575	0.2893	0.30373	0.30333	0.28906	0.1243	0.8757
INC071B02	CG3630	CG3630	1	1.15972	0.14511	0.14724	0.14647	0.14501	0.1245	0.8755
INC106C05	CG15166	CG15166	1	1.16425	0.15038	0.14762	0.14732	0.15033	0.1248	0.8752
INC025H01	CG13008	CG13008	1	1.22094	0.19311	0.19984	0.19966	0.19301	0.1249	0.8751
INC043F09	CG14125	CG14125	1	1.2833	0.23386	0.25523	0.2552	0.23378	0.1255	0.8745
INC074F02	CG11275	CG11275	1	1.35835	0.2764	0.33769	0.33736	0.27624	0.1256	0.8744
INC111E04	CG33147	CG33147	1	1.1976	0.17062	0.18659	0.18657	0.17064	0.1257	0.8743
INC107A11	CG9261	nrv2	1	1.19598	0.17827	0.18575	0.18548	0.17813	0.1259	0.8741
INC147B06	CG5029	SamDC	1	1.20645	0.18019	0.19118	0.19045	0.17991	0.1259	0.8741
INC013C12	CG7537	inx5	1	1.35951	0.34162	0.37485	0.37384	0.34109	0.126	0.874
INC031B07	CG11345	CG11345	1	1.48438	0.41478	0.49046	0.49017	0.41446	0.126	0.874
INC061C02	CG1639	l(1)10Bb	1	1.32952	0.28443	0.3135	0.3134	0.28422	0.1261	0.8739
INC136D10	CG4710	CG4710	1	1.31461	0.25512	0.30235	0.30188	0.25512	0.1262	0.8738
INC111A03	CG4135	beat-IIb	1	1.13335	0.13245	0.13795	0.13749	0.13245	0.1264	0.8736
INC135C01	CG4363	CG4363	1	1.14486	0.13375	0.133	0.13297	0.13344	0.1266	0.8734
INC051D01	CG3841	CG3841	1	1.32512	0.29562	0.32598	0.3259	0.2956	0.1268	0.8732
INC090A02	CG5261	CG5261	1	1.25238	0.21981	0.24619	0.24448	0.21917	0.1268	0.8732
INC065G02	CG8029	CG8029	1	1.1303	0.1166	0.11842	0.1184	0.1164	0.1276	0.8724
INC138G06	CG12410	cv	1	1.26976	0.27988	0.32262	0.32246	0.27983	0.1276	0.8724
INC151F09	CG3744	CG3744	1	1.28082	0.26361	0.29572	0.29533	0.26355	0.1277	0.8723
INC063H05	CG11121	so	1	1.10951	0.11188	0.11098	0.10997	0.11164	0.1278	0.8722
INC142B08	CG3214	CG3214	1	1.10667	0.09816	0.09857	0.09857	0.09811	0.1282	0.8718
INC055B12	CG12159	CG12159	1	1.14093	0.14453	0.14776	0.14759	0.14445	0.1284	0.8716
INC025H11	CG3981	Unc-76	1	1.07938	0.0749	0.07553	0.07544	0.0749	0.1286	0.8714
INC134F12	CG33174	CG33174	1	1.11439	0.13563	0.14078	0.14049	0.13543	0.1286	0.8714
INC119A12	CG7939	RpL32	1	1.10246	0.09491	0.0924	0.09242	0.09469	0.1287	0.8713
INC040D09	CG31714	CG31714	1	1.47224	0.39104	0.48187	0.48196	0.39092	0.1289	0.8711
INC062G08	CG14992	Ack	1	1.13721	0.13317	0.12926	0.12924	0.13314	0.1289	0.8711
INC124D10	CG17438	CG17438	1	1.26051	0.24867	0.27243	0.27136	0.24823	0.1289	0.8711
INC045B02	CG2530	corto	1	1.14691	0.14345	0.14372	0.14362	0.14342	0.1293	0.8707
INC051H11	CG7755	CG7755	1	1.17462	0.15517	0.16289	0.16279	0.15492	0.1293	0.8707
INC008A10	CG8954	Smg5	1	1.18367	0.17792	0.18477	0.18467	0.17777	0.1295	0.8705
INC060A09	CG11070	CG11070	1	1.31103	0.29275	0.32553	0.32505	0.29189	0.1295	0.8705
INC052E10	CG9377	CG9377	1	1.23118	0.19759	0.22477	0.22467	0.19746	0.1302	0.8698
INC005E01	CG6950	CG6950	1	1.10605	0.11514	0.11557	0.11547	0.11464	0.1305	0.8695
INC052D03	CG3248	CG3248	1	1.12415	0.12114	0.12152	0.12157	0.12097	0.1307	0.8693
INC059D09	CG2781	CG2781	1	1.11577	0.11272	0.11171	0.11158	0.11267	0.1308	0.8692
INC062H11	CG16972	CG16972	1	1.3557	0.2935	0.32797	0.3278	0.2932	0.131	0.869
INC152H02	CG5547	Pect	1	1.15184	0.14565	0.15074	0.15055	0.14553	0.1312	0.8688
INC056H09	CG3891	CG3891	1	1.20995	0.22994	0.22733	0.22677	0.22994	0.1315	0.8685
INC095G08	CG8827	Ance	1	1.15575	0.14787	0.14787	0.14789	0.14787	0.1316	0.8684
INC093D03	CG12301	CG12301	1	1.5705	0.44986	0.55339	0.55154	0.44968	0.1318	0.8682
INC081B08	CG3152	Trap1	1	1.30994	0.28781	0.32901	0.32906	0.28786	0.1321	0.8679
INC052B08	CG4853	CG4853	1	1.14263	0.13219	0.13827	0.13827	0.13219	0.1322	0.8678
INC136E03	CG4429	Rbp2	1	1.17086	0.16098	0.16847	0.16818	0.16096	0.1322	0.8678
INC112H11	CG6330	CG6330	1	1.17787	0.16219	0.16651	0.1662	0.16221	0.1327	0.8673
INC062F09	CG17060	Rab10	1	1.09122	0.08654	0.08565	0.08563	0.08652	0.1329	0.8671
INC126D11	CG5014	Vap-33-1	1	1.21894	0.20789	0.22733	0.2271	0.20792	0.1329	0.8671
INC134G08	CG14779	pck	1	1.40978	0.36931	0.43981	0.43859	0.36892	0.1332	0.8668
INC076H02	CG6510	RpL18A	1	1.19061	0.17104	0.17536	0.1743	0.1708	0.1334	0.8666
INC115A07	CG16779	CG16779	1	1.12368	0.1214	0.12228	0.12223	0.12125	0.1339	0.8661
INC032A05	CG7481	RhoGAP18B	1	1.21091	0.22947	0.23761	0.23704	0.22867	0.134	0.866
INC006B10	CG5335	CG5335	1	1.15901	0.18525	0.18993	0.18971	0.1851	0.1341	0.8659
CONv04C19	CG4027	Act5C	1	1.11213	0.10915	0.10617	0.10614	0.10893	0.1344	0.8656
INC154C04	CG32805	CG32805	1	1.17464	0.16484	0.16755	0.1673	0.16449	0.1344	0.8656
INC155A05	CG3891	CG3891	1	1.16441	0.15483	0.16195	0.16183	0.15451	0.1344	0.8656
INC014B12	CG15498	CG15498	1	1.10119	0.10139	0.10484	0.10474	0.10141	0.1346	0.8654
INC091G09	CG32473	CG32473	1	1.23443	0.21842	0.22824	0.22821	0.21837	0.1349	0.8651
INC001E06	CG31233	CG31233	1	1.24475	0.21845	0.2455	0.24519	0.21809	0.1352	0.8648
INC082H04	CG8408	CG8408	1	1.09532	0.10837	0.10448	0.1044	0.10799	0.1354	0.8646
INC086F05	CG3183	geminin	1	1.26881	0.27294	0.28909	0.28857	0.27299	0.1356	0.8644
INC146A07	CG17645	Pglym87	1	1.17488	0.17398	0.16873	0.16868	0.17359	0.1356	0.8644
INC043C01	CG15207	CG15207	1	1.29402	0.29636	0.30355	0.30342	0.29529	0.1359	0.8641
INC097G06	CG31272	CG31272	1	1.47613	0.41157	0.4765	0.47641	0.41148	0.1359	0.8641
INC028C09	CG2145	CG2145	1	1.10536	0.09991	0.10254	0.10249	0.09984	0.1365	0.8635
INC035H11	CG4265	Uch	1	1.1323	0.12767	0.12709	0.12704	0.12729	0.1365	0.8635
INC015A01	CG3061	CG3061	1	1.27437	0.25426	0.26214	0.26162	0.25408	0.1368	0.8632
INC071D04	CG1674	CG1674	1	1.2763	0.23822	0.26705	0.267	0.23817	0.1369	0.8631
INC081B02	CG2674	M(2)21AB	1	1.12727	0.12272	0.12748	0.12724	0.12272	0.1371	0.8629
INC051E07	CG8128	CG8128	1	1.25259	0.23963	0.24555	0.24542	0.23955	0.1375	0.8625
INC127D04	CG6353	CG6353	1	1.08535	0.10535	0.107	0.10674	0.10429	0.1376	0.8624
INC094B08	CG5819	CG5819	1	1.26297	0.23737	0.264	0.26343	0.23729	0.1378	0.8622
INC134C07	CG2715	Syx4	1	1.38965	0.36091	0.42915	0.42885	0.36086	0.1379	0.8621
INC034F12	CG7915	Ect4	1	1.04195	0.04455	0.04471	0.04469	0.0445	0.138	0.862
INC135F01	CG31361	dpr17	1	1.15591	0.16308	0.16878	0.16876	0.16298	0.138	0.862
INC078G08	CG8127	Eip75B	1	1.16255	0.20378	0.23498	0.23471	0.20363	0.1381	0.8619
INC035F01	CG2191	CG2191	1	1.17379	0.17476	0.17237	0.17227	0.17449	0.1382	0.8618
INC091H11	CG4185	NC2&bgr;	1	1.18279	0.17326	0.17918	0.17915	0.17326	0.1384	0.8616
INC141D06	CG13077	CG13077	1	1.44649	0.38547	0.48124	0.48127	0.38533	0.1386	0.8614
INC155A11	CG8258	CG8258	1	1.15196	0.14876	0.15172	0.15157	0.14871	0.1386	0.8614
INC070F03	CG1662	CG1662	1	1.15143	0.14792	0.15688	0.15675	0.14792	0.1388	0.8612
INC099E06	CG13887	CG13887	1	1.17534	0.16669	0.16977	0.16977	0.16648	0.1395	0.8605
INC066G07	CG6870	CG6870	1	1.14955	0.16691	0.16294	0.16289	0.16664	0.1397	0.8603
INC091D11	CG13281	Cas	1	1.22696	0.22822	0.23045	0.23037	0.22783	0.1404	0.8596
INC053D06	CG31330	CG31330	1	1.08187	0.08073	0.0794	0.07927	0.08072	0.1411	0.8589
INC106F04	CG8938	GstS1	1	1.06604	0.06531	0.06461	0.06463	0.06525	0.1414	0.8586
INC016C05	CG32675	CG32675	1	1.28784	0.25954	0.29053	0.28988	0.25894	0.1415	0.8585
INC085F08	CG3367	CG3367	1	1.26018	0.27501	0.2892	0.2892	0.27408	0.1417	0.8583
INC015A11	CG12870	CG12870	1	1.11013	0.10333	0.1104	0.11033	0.10303	0.1422	0.8578
INC049H10	CG7194	CG7194	1	1.42957	0.38905	0.47285	0.47252	0.38881	0.1422	0.8578
INC013E06	CG17725	Pepck	1	1.10316	0.10444	0.10335	0.10333	0.10398	0.1424	0.8576
INC082D07	CG5089	CG5089	1	1.10652	0.10477	0.10649	0.10642	0.10463	0.1425	0.8575
INC050F12	CG7225	wbl	1	1.26736	0.253	0.26145	0.2615	0.25289	0.1428	0.8572
INC115H12	CG5177	CG5177	1	1.10799	0.10701	0.10897	0.10873	0.10699	0.1428	0.8572
INC060E10	CG4435	FucTB	1	1.10885	0.11591	0.114	0.11393	0.11589	0.1432	0.8568
INC076F05	CG6327	CG6327	1	1.0845	0.08471	0.08452	0.08443	0.08464	0.1434	0.8566
INC152C08	CG3835	CG3835	1	1.27521	0.25405	0.27592	0.27561	0.25402	0.1434	0.8566
INC055B06	CG33174	CG33174	1	1.43431	0.39304	0.47387	0.47334	0.3929	0.1441	0.8559
INC064H07	CG7053	CG7053	1	1.20748	0.21773	0.22456	0.22451	0.21773	0.1441	0.8559
INC153D03	CG4211	nonA	1	1.17707	0.20467	0.21495	0.21487	0.20405	0.1446	0.8554
INC032F03	CG4952	dac	1	1.22291	0.21448	0.22369	0.22359	0.21436	0.1451	0.8549
INC089D02	CG31852	CG31852	1	1.38539	0.37416	0.43659	0.43659	0.37383	0.1453	0.8547
INC007B01	CG9575	Rab35	1	1.08465	0.09217	0.09238	0.09219	0.09198	0.1454	0.8546
INC065C03	CG4214	Syx5	1	1.20105	0.20137	0.19945	0.19942	0.20132	0.1454	0.8546
INC010F11	CG2736	CG2736	1	1.14988	0.14575	0.15549	0.15512	0.14543	0.1456	0.8544
INC016G06	CG7017	CG7017	1	1.30497	0.29526	0.31882	0.31874	0.29489	0.1457	0.8543
INC056D11	CG8556	Rac2	1	1.31199	0.33448	0.38023	0.37901	0.33396	0.1459	0.8541
INC121B06	CG8860	CG8860	1	1.09883	0.09677	0.09956	0.09944	0.09663	0.1459	0.8541
INC059G02	CG32296	Mrtf	1	1.5639	0.48458	0.57636	0.57548	0.48436	0.1461	0.8539
INC014A09	CG7084	CG7084	1	1.26611	0.27288	0.28856	0.28851	0.27278	0.1464	0.8536
INC044F04	CG32046	CG32046	1	1.14108	0.13625	0.1426	0.1426	0.13615	0.1465	0.8535
INC050A12	CG7206	CG7206	1	1.40233	0.39938	0.42668	0.42657	0.39933	0.1465	0.8535
INC033A03	CG10833	Cyp28d1	1	1.22239	0.21205	0.21637	0.21601	0.212	0.1468	0.8532
INC135F10	CG12142	Tsp42Eg	1	1.32771	0.3452	0.38455	0.38386	0.34472	0.1468	0.8532
INC073H08	CG5171	CG5171	1	1.20753	0.19682	0.20976	0.20966	0.1964	0.1469	0.8531
INC151D06	CG2021	CG2021	1	1.23219	0.28324	0.31279	0.31225	0.28242	0.1469	0.8531
INC037F06	CG3940	CG3940	1	1.21554	0.21514	0.2235	0.22302	0.2146	0.1475	0.8525
INC049H02	CG5664	CG5664	1	1.2516	0.30529	0.32885	0.32836	0.30519	0.1475	0.8525
INC088F07	CG7855	timeout	1	1.31396	0.3211	0.36847	0.36839	0.32042	0.1477	0.8523
INC099C04	CG18490	CG18490	1	1.3826	0.36261	0.43839	0.43828	0.36245	0.1482	0.8518
INC116E03	CG13311	CG13311	1	1.32933	0.34184	0.39565	0.39503	0.34167	0.1483	0.8517
INC057E03	CG11324	homer	1	1.27748	0.31817	0.34556	0.34496	0.31812	0.1484	0.8516
INC118D12	CG4288	CG4288	1	1.10052	0.09825	0.10166	0.10161	0.09813	0.1484	0.8516
INC138H01	CG7634	CG7634	1	1.16469	0.19701	0.20706	0.20691	0.19701	0.1487	0.8513
INC007B05	CG6649	Ugt35b	1	1.14943	0.15372	0.15047	0.15038	0.15357	0.1488	0.8512
INC136G07	CG17870	14-3-3&zgr;	1	1.24854	0.26089	0.28059	0.28046	0.26064	0.1491	0.8509
INC049D05	CG6370	CG6370	1	1.18605	0.18837	0.18941	0.18916	0.18835	0.1492	0.8508
INC083C07	CG12374	CG12374	1	1.09318	0.09641	0.09575	0.09539	0.09637	0.1497	0.8503
INC020H03	CG9537	DLP	1	1.13935	0.1356	0.14	0.13993	0.13558	0.1499	0.8501
INC036H03	CG9520	CG9520	1	1.16358	0.17126	0.17688	0.17678	0.17097	0.1499	0.8501
INC112F05	CG7283	RpL10Ab	1	1.17056	0.16721	0.16897	0.16878	0.16726	0.1499	0.8501
INC150B06	CG7668	CG7668	1	1.21162	0.229	0.25438	0.25381	0.22866	0.1499	0.8501
INC032E07	CG7913	PP2A-B	1	1.11667	0.1221	0.12248	0.12251	0.12203	0.1501	0.8499
INC134A04	CG14189	CG14189	1	1.21097	0.21092	0.21508	0.21508	0.21089	0.1502	0.8498
INC007H03	CG9621	Adgf-D	1	1.39261	0.37934	0.4458	0.44532	0.37931	0.1503	0.8497
INC021B03	CG10345	CG10345	1	1.13002	0.13378	0.13875	0.13842	0.13368	0.1504	0.8496
INC150B12	CG32112	CG32112	1	1.3294	0.31132	0.35084	0.35022	0.31134	0.1504	0.8496
INC145B12	CG18106	IM2	1	1.1289	0.13267	0.13197	0.13165	0.1326	0.1505	0.8495
INC085D09	CG1152	Gld	1	1.13502	0.13512	0.1405	0.14048	0.13499	0.1506	0.8494
INC010H04	CG30389	CG30389	1	1.06952	0.07271	0.07515	0.07507	0.07255	0.1507	0.8493
INC100B01	CG14478	CG14478	1	1.34854	0.32438	0.38342	0.38331	0.3241	0.1508	0.8492
INC041E03	CG3433	Coprox	1	1.16759	0.16446	0.16707	0.16702	0.16442	0.1513	0.8487
INC129B10	CG6593	Pp1&agr;-96A	1	1.26403	0.31769	0.34382	0.34375	0.31621	0.1513	0.8487
INC126F06	CG1961	CG1961	1	1.13322	0.1354	0.13525	0.13496	0.13535	0.1514	0.8486
INC113C03	CG4471	Tsp42Ep	1	1.32379	0.3274	0.34419	0.3439	0.32729	0.1515	0.8485
INC064A06	CG11175	CG11175	1	1.27456	0.30381	0.35366	0.35366	0.30244	0.1516	0.8484
INC028G01	CG7162	Trap220	1	1.21709	0.2442	0.23511	0.23466	0.2434	0.1518	0.8482
INC032A01	CG17744	CG17744	1	1.14822	0.15129	0.15498	0.15461	0.15104	0.1518	0.8482
INC114H01	CG13165	CG13165	1	1.07219	0.07406	0.07418	0.07417	0.07396	0.1523	0.8477
INC124C08	CG9368	CG9368	1	1.1496	0.15474	0.15773	0.15763	0.15474	0.1523	0.8477
INC130E09	CG3948	&zgr;COP	1	1.50874	0.42959	0.55659	0.55621	0.42959	0.1524	0.8476
INC126B04	CG15044	CG15044	1	1.21359	0.20831	0.22842	0.22826	0.20818	0.1527	0.8473
INC128H05	CG13919	CG13919	1	1.23217	0.24988	0.27628	0.27623	0.2497	0.1528	0.8472
INC080G09	CG2674	M(2)21AB	1	1.15861	0.15933	0.16241	0.16229	0.15901	0.153	0.847
INC085H07	CG10493	CG10493	1	1.23735	0.28661	0.3196	0.31905	0.2864	0.153	0.847
INC065G04	CG9248	CG9248	1	1.48844	0.45581	0.55577	0.55467	0.45581	0.1532	0.8468
INC143C01	CG3621	CG3621	1	1.20823	0.2654	0.28841	0.28835	0.26535	0.1533	0.8467
INC096C02	CG4955	CG4955	1	1.31921	0.29014	0.33447	0.33434	0.29014	0.1534	0.8466
INC151G08	CG6838	CG6838	1	1.27403	0.26242	0.2912	0.29105	0.26214	0.1535	0.8465
INC074F12	CG8690	CG8690	1	1.23561	0.24853	0.23322	0.23287	0.24841	0.1536	0.8464
INC109D03	CG9401	mago	1	1.17747	0.18603	0.17847	0.17816	0.18605	0.1536	0.8464
INC121G11	CG4204	Elongin-B	1	1.17144	0.17008	0.18369	0.18369	0.17011	0.1536	0.8464
INC087F10	CG16793	CG16793	1	1.0741	0.08021	0.08216	0.08215	0.08017	0.1537	0.8463
INC069A02	CG7828	CG7828	1	1.27164	0.27356	0.31235	0.31225	0.27295	0.1538	0.8462
INC137H08	CG12740	RpL28	1	1.30687	0.3286	0.38739	0.38607	0.32807	0.1539	0.8461
INC052A02	CG17003	CG17003	1	1.15489	0.16951	0.17403	0.174	0.16911	0.1541	0.8459
INC012G01	CG5987	CG5987	1	1.13982	0.14481	0.15281	0.15273	0.14477	0.1545	0.8455
INC143A05	CG5134	CG5134	1	1.14394	0.1577	0.17001	0.16996	0.15765	0.155	0.845
INC076D08	CG10443	Lar	1	1.22855	0.28467	0.30821	0.30818	0.28465	0.1552	0.8448
INC003A04	CG3902	CG3902	1	1.12377	0.12869	0.13066	0.13066	0.12854	0.1554	0.8446
INC051A12	CG31045	Mhcl	1	1.20317	0.20448	0.22091	0.22093	0.2044	0.156	0.844
INC073E04	CG11266	CG11266	1	1.28601	0.2907	0.30105	0.30108	0.29013	0.1562	0.8438
INC088H05	CG4122	svr	1	1.11528	0.11677	0.12471	0.12468	0.11648	0.1563	0.8437
INC037G08	CG11494	BtbVII	1	1.11774	0.13129	0.1261	0.12596	0.13124	0.1564	0.8436
INC020F11	CG2977	inx7	1	1.07061	0.07545	0.07562	0.07562	0.07544	0.1565	0.8435
INC047H10	CG31361	dpr17	1	1.15413	0.16987	0.16244	0.1623	0.1699	0.1566	0.8434
INC120G06	CG3263	Pka-R1	1	1.24863	0.26147	0.29404	0.29394	0.26127	0.1569	0.8431
INC090F07	CG8277	CG8277	1	1.14054	0.1446	0.14885	0.14846	0.14443	0.157	0.843
INC051C10	CG4841	CG4841	1	1.28487	0.29328	0.32244	0.3221	0.29328	0.1571	0.8429
INC004D06	CG15208	CG15208	1	1.24459	0.27049	0.28984	0.28977	0.26994	0.1574	0.8426
INC106B03	CG15159	CG15159	1	1.15948	0.24196	0.25118	0.25003	0.24046	0.1577	0.8423
INC080E07	CG31160	CG31160	1	1.15793	0.16199	0.1678	0.16751	0.16201	0.1578	0.8422
INC020D12	CG13192	CG13192	1	1.20814	0.20781	0.22383	0.22327	0.20784	0.1584	0.8416
INC067H04	CG12692	CG12692	1	1.1966	0.21784	0.21604	0.21571	0.21759	0.1584	0.8416
INC127D12	CG32600	dpr8	1	1.2641	0.30561	0.35275	0.3525	0.30556	0.1586	0.8414
INC121D11	CG10869	CG10869	1	1.10002	0.10956	0.10911	0.1085	0.10941	0.1587	0.8413
INC032A07	CG9962	CG9962	1	1.29103	0.35111	0.36747	0.36693	0.35083	0.1593	0.8407
INC033E05	CG10578	DnaJ-1	1	1.13354	0.15127	0.155	0.15486	0.15112	0.1593	0.8407
INC128E03	CG31045	Mhcl	1	1.38996	0.36209	0.42525	0.42517	0.3616	0.1595	0.8405
INC032C01	CG9014	CG9014	1	1.10139	0.10813	0.10978	0.10964	0.10813	0.1596	0.8404
INC017B01	CG32603	CG32603	1	1.27301	0.26587	0.28703	0.2869	0.26566	0.1597	0.8403
INC040G03	CG16963	Cry	1	1.19398	0.21141	0.22869	0.22851	0.21136	0.1597	0.8403
INC081C09	CG13615	CG13615	1	1.41076	0.39791	0.43758	0.43732	0.39722	0.1602	0.8398
INC137D11	CG6281	Timp	1	1.10476	0.12055	0.11986	0.11977	0.12041	0.1605	0.8395
INC004D12	CG14645	CG14645	1	1.08971	0.10025	0.09875	0.09851	0.1002	0.1606	0.8394
INC097H04	CG4001	Pfk	1	1.09332	0.10432	0.10278	0.10273	0.10432	0.1606	0.8394
INC052H12	CG14286	CG14286	1	1.21995	0.2074	0.22907	0.22904	0.20737	0.1608	0.8392
INC045C12	CG10750	CG10750	1	1.25717	0.27816	0.30292	0.30245	0.27721	0.1615	0.8385
INC113E10	CG33071	CG33071	1	1.46592	0.43621	0.53311	0.53311	0.43582	0.1616	0.8384
INC152D06	CG13888	Gr61a	1	1.34931	0.34978	0.43341	0.43336	0.34896	0.1616	0.8384
INC115D11	CG5017	CG5017	1	1.0799	0.08969	0.092	0.09196	0.08957	0.1617	0.8383
INC086C11	CG10512	CG10512	1	1.24926	0.29909	0.33724	0.33711	0.29901	0.1619	0.8381
INC150B07	CG14176	Or67b	1	1.09974	0.13731	0.14524	0.14524	0.13704	0.1619	0.8381
INC060B03	CG17888	Pdp1	1	1.2097	0.22478	0.22632	0.2262	0.2248	0.162	0.838
INC136H04	CG14298	CG14298	1	1.10755	0.11934	0.11205	0.11198	0.11922	0.162	0.838
INC084A10	CG5108	mRpS7	1	1.14515	0.15973	0.16141	0.16132	0.15951	0.1627	0.8373
INC018A06	CG7057	AP-50	1	1.38608	0.38517	0.46798	0.46771	0.38514	0.1629	0.8371
INC093B02	CG6506	CG6506	1	1.15311	0.18429	0.20417	0.20417	0.18322	0.1629	0.8371
INC048A05	CG10149	Rpn6	1	1.11747	0.13698	0.134	0.13378	0.13669	0.1635	0.8365
INC123D06	CG3314	RpL7A	1	1.08018	0.08656	0.08432	0.08427	0.08644	0.1636	0.8364
INC148E06	CG8800	CG8800	1	1.36584	0.39406	0.44681	0.44622	0.39396	0.1637	0.8363
INC020F04	CG5133	Doc1	1	1.16726	0.19194	0.19405	0.19405	0.19189	0.164	0.836
INC115F12	CG17646	CG17646	1	1.14233	0.15607	0.15695	0.157	0.1561	0.1642	0.8358
INC013G10	CG4685	CG4685	1	1.29291	0.28893	0.32131	0.32008	0.28891	0.1643	0.8357
INC006A05	CG8946	Sply	1	1.32675	0.36135	0.41264	0.41224	0.36137	0.1647	0.8353
INC046H09	CG1440	CG1440	1	1.15726	0.16784	0.16744	0.16719	0.16777	0.1651	0.8349
INC029G06	CG8790	CG8790	1	1.09638	0.10875	0.10908	0.10906	0.10842	0.1656	0.8344
INC064A03	CG17462	CG17462	1	1.09933	0.1867	0.186	0.18581	0.18639	0.1656	0.8344
INC037B03	CG2227	Gip	1	1.09874	0.10982	0.10795	0.10762	0.1098	0.1657	0.8343
INC118F04	CG11840	shanti	1	1.11391	0.12495	0.11988	0.11981	0.12486	0.1657	0.8343
INC085G07	CG6440	Dms	1	1.36328	0.38068	0.44846	0.44817	0.38066	0.1658	0.8342
INC044H06	CG5614	CG5614	1	1.21754	0.23574	0.25434	0.25406	0.23554	0.166	0.834
INC090B05	CG13733	CG13733	1	1.1196	0.12633	0.13508	0.13481	0.12613	0.166	0.834
INC157G07	CG7037	Cbl	1	1.37502	0.3782	0.46347	0.46245	0.37689	0.1662	0.8338
INC156F08	CG3114	ewg	1	1.22266	0.29612	0.32418	0.32418	0.29584	0.1663	0.8337
INC102H04	CG5809	CaBP1	1	1.19444	0.21915	0.22573	0.22566	0.21887	0.1664	0.8336
INC125G03	CG5830	CG5830	1	1.49571	0.44122	0.57001	0.56991	0.44065	0.1668	0.8332
INC119F11	CG8781	tsu	1	1.15512	0.17804	0.17993	0.17988	0.17796	0.1671	0.8329
INC076H05	CG15674	CG15674	1	1.44067	0.42836	0.52211	0.52144	0.42609	0.1673	0.8327
INC032D01	CG7921	Mgat2	1	1.16565	0.17211	0.18121	0.18087	0.17211	0.1674	0.8326
INC054F03	CG7527	CadN2	1	1.1157	0.12542	0.12924	0.12926	0.12499	0.1676	0.8324
INC067G03	CG1129	CG1129	1	1.29716	0.30764	0.33184	0.33126	0.30746	0.1676	0.8324
INC091F02	CG32604	l(1)G0007	1	1.12516	0.13827	0.13654	0.13608	0.13812	0.1677	0.8323
INC051A08	CG1514	CG1514	1	1.46556	0.43124	0.53373	0.53259	0.43095	0.1678	0.8322
INC084A01	CG2221	l(1)G0289	1	1.18733	0.21847	0.21366	0.21344	0.21839	0.1679	0.8321
INC028G02	CG8264	Bx42	1	1.16516	0.18013	0.18665	0.18651	0.18013	0.1682	0.8318
INC132E08	CG8934	CG8934	1	1.1555	0.18042	0.18069	0.18067	0.18006	0.1682	0.8318
INC024C09	CG4550	ninaE	1	1.10394	0.10922	0.11423	0.11418	0.10905	0.1684	0.8316
INC151D07	CG6429	CG6429	1	1.3328	0.3352	0.39123	0.39084	0.33517	0.1684	0.8316
INC090H07	CG13260	CG13260	1	1.38756	0.39403	0.47325	0.47284	0.39392	0.1686	0.8314
INC151B09	CG6671	AGO1	1	1.21433	0.22628	0.25111	0.25108	0.2259	0.1686	0.8314
INC072F05	CG10118	ple	1	1.2219	0.2429	0.25294	0.25253	0.2427	0.1687	0.8313
INC096B03	CG9674	CG9674	1	1.12272	0.14074	0.1374	0.13735	0.14055	0.1688	0.8312
INC059D04	CG6224	dbo	1	1.15279	0.16576	0.17412	0.1741	0.16562	0.1694	0.8306
INC153G05	CG11051	Nplp2	1	1.0724	0.07897	0.08107	0.08095	0.07897	0.1695	0.8305
INC041D04	CG5857	CG5857	1	1.12651	0.14805	0.14837	0.14764	0.14779	0.1697	0.8303
INC147C05	CG15180	CG15180	1	1.22706	0.30054	0.32513	0.325	0.30031	0.1699	0.8301
INC127B11	CG1814	CG1814	1	1.31062	0.3217	0.36387	0.36395	0.32122	0.1701	0.8299
INC088E12	CG5144	CG5144	1	1.12753	0.1404	0.1433	0.1433	0.14038	0.1707	0.8293
INC070B05	CG12076	YT521-B	1	1.08734	0.16812	0.18233	0.18221	0.16805	0.1709	0.8291
INC136H10	CG10861	CG10861	1	1.19818	0.21417	0.21669	0.21657	0.21417	0.1709	0.8291
INC035D09	CG4695	CG4695	1	1.09426	0.10374	0.10642	0.10621	0.1035	0.171	0.829
INC113H11	CG32316	CG32316	1	1.09804	0.13072	0.13394	0.13391	0.13051	0.1717	0.8283
INC031G06	CG7778	CG7778	1	1.11424	0.12177	0.12573	0.12563	0.12173	0.1723	0.8277
INC053H06	CG7583	CtBP	1	1.17477	0.22065	0.24221	0.24214	0.22033	0.1723	0.8277
INC015G02	CG4758	Trp1	1	1.14036	0.15513	0.16276	0.1623	0.15484	0.1724	0.8276
INC151D12	CG10529	Lcp65Ae	1	1.15954	0.20872	0.21264	0.21231	0.20857	0.1724	0.8276
INC047D06	CG14710	CG14710	1	1.11286	0.19089	0.20941	0.20919	0.19038	0.1726	0.8274
INC109G01	CG10849	Sc2	1	1.15565	0.16164	0.17469	0.17454	0.16136	0.1726	0.8274
INC084G11	CG7948	spn-A	1	1.24422	0.2493	0.26482	0.2635	0.2493	0.1733	0.8267
INC011D02	CG4380	usp	1	1.14821	0.16347	0.1793	0.179	0.16321	0.1742	0.8258
INC041D08	CG5322	CG5322	1	1.14794	0.16568	0.17093	0.17095	0.16556	0.1745	0.8255
INC145G07	CG15261	CG15261	1	1.1843	0.21967	0.22329	0.22331	0.21906	0.1745	0.8255
INC096B11	CG9674	CG9674	1	1.17094	0.18398	0.194	0.1937	0.18383	0.1746	0.8254
INC138E08	CG1495	CaMKI	1	1.17636	0.19147	0.21482	0.21444	0.19114	0.1746	0.8254
INC035A07	CG6238	ssh	1	1.0645	0.07028	0.07154	0.07142	0.07024	0.1747	0.8253
INC052B03	CG9657	CG9657	1	1.11704	0.12866	0.13272	0.13263	0.12866	0.1747	0.8253
INC154C03	CG1304	CG1304	1	1.35994	0.36977	0.42107	0.42069	0.3698	0.175	0.825
INC085F11	CG10207	NaPi-T	1	1.20885	0.23551	0.24669	0.24636	0.23511	0.1759	0.8241
INC018E12	CG7061	rab3-GAP	1	1.1402	0.16137	0.15864	0.15864	0.16132	0.1761	0.8239
INC052B07	CG8098	Picot	1	1.24983	0.27363	0.29717	0.29697	0.27345	0.1769	0.8231
INC068E04	CG7979	CG7979	1	1.14725	0.1727	0.17998	0.17985	0.17258	0.1771	0.8229
INC039F03	CG1664	sbr	1	1.22639	0.313	0.33997	0.33992	0.31281	0.1773	0.8227
INC047D07	CG9619	CG9619	1	1.16573	0.21327	0.23357	0.23345	0.21269	0.1774	0.8226
INC154C08	CG3868	CG3868	1	1.3284	0.32487	0.36947	0.36904	0.32458	0.1775	0.8225
INC028H10	CG6934	CG6934	1	1.15139	0.17926	0.18118	0.18082	0.17919	0.1785	0.8215
INC158C11	CG14854	CG14854	1	1.16715	0.20084	0.20126	0.20119	0.20081	0.1789	0.8211
INC045G07	CG6660	CG6660	1	1.13379	0.1496	0.15796	0.15796	0.14934	0.179	0.821
INC047F06	CG18397	CG18397	1	1.3641	0.38978	0.45765	0.45775	0.38969	0.1793	0.8207
INC030G10	CG11857	CG11857	1	1.15731	0.1816	0.19225	0.19211	0.1816	0.1795	0.8205
INC028B05	CG7408	CG7408	1	1.14598	0.17101	0.18181	0.18114	0.17093	0.1796	0.8204
INC059F04	CG7597	CG7597	1	1.14221	0.16555	0.17028	0.16953	0.16511	0.1799	0.8201
INC070F02	CG1782	Uba1	1	1.12578	0.15122	0.14818	0.14818	0.15114	0.1799	0.8201
INC054C11	CG2371	CG2371	1	1.38756	0.41227	0.49852	0.49799	0.4118	0.1804	0.8196
INC110E02	CG12317	JhI-21	1	1.35403	0.38725	0.44738	0.44714	0.38717	0.1805	0.8195
INC149B12	CG7720	CG7720	1	1.21222	0.29306	0.34629	0.34611	0.29266	0.181	0.819
INC151H04	CG11271	RpS12	1	1.23089	0.27109	0.28448	0.28443	0.27107	0.1812	0.8188
INC126B05	CG9773	CG9773	1	1.18929	0.25821	0.25472	0.25472	0.25809	0.1819	0.8181
INC061A03	CG31004	CG31004	1	1.19668	0.22717	0.23978	0.2397	0.22695	0.182	0.818
INC146F12	CG30491	CG30491	1	1.26014	0.28095	0.31688	0.31615	0.28085	0.1821	0.8179
INC012H02	CG6544	fau	1	1.10891	0.12739	0.12663	0.12651	0.12737	0.1822	0.8178
INC055H05	CG32708	CG32708	1	1.11801	0.2227	0.24228	0.24189	0.22234	0.1822	0.8178
INC006A10	CG5330	Nap1	1	1.11475	0.13469	0.13654	0.13618	0.13435	0.1823	0.8177
INC101C11	CG6824	ovo	1	1.07947	0.10254	0.10416	0.10392	0.10233	0.1823	0.8177
INC118D03	CG4893	CG4893	1	1.33152	0.38882	0.44885	0.4489	0.38829	0.1827	0.8173
INC034H01	CG6222	su(s)	1	1.25466	0.34304	0.37857	0.37732	0.34243	0.1829	0.8171
INC003F12	CG4287	CG4287	1	1.3078	0.33361	0.3716	0.37113	0.33356	0.183	0.817
INC110G04	CG9755	pum	1	1.21369	0.25142	0.2639	0.26367	0.25137	0.183	0.817
INC067D12	CG11486	CG11486	1	1.26833	0.33507	0.37628	0.37626	0.33454	0.1832	0.8168
INC032C10	CG8707	CG8707	1	1.15376	0.17483	0.18791	0.1874	0.17481	0.1833	0.8167
INC052D08	CG1308	CG1308	1	1.16464	0.21116	0.21459	0.21311	0.21091	0.1835	0.8165
INC052F09	CG14814	CG14814	1	1.12254	0.1411	0.1499	0.14985	0.14085	0.1837	0.8163
INC086E11	CG7415	DppIII	1	1.13751	0.1586	0.16967	0.16945	0.1585	0.1838	0.8162
INC074B12	CG11672	CG11672	1	1.1051	0.14616	0.14538	0.14521	0.14587	0.1841	0.8159
INC081E09	CG6391	CG6391	1	1.22256	0.26796	0.27811	0.27751	0.26766	0.1843	0.8157
INC030F07	CG5360	CG5360	1	1.27699	0.35088	0.39472	0.39451	0.35077	0.1844	0.8156
INC017D06	CG6342	Irp-1B	1	1.07939	0.10221	0.09503	0.09501	0.10216	0.1846	0.8154
INC059E06	CG7768	CG7768	1	1.21697	0.25902	0.29569	0.29574	0.25914	0.1846	0.8154
INC113B11	CG14996	Chd64	1	1.12729	0.14857	0.15208	0.15189	0.14857	0.1846	0.8154
INC098B04	CG1600	CG1600	1	1.14368	0.17286	0.17941	0.17909	0.17283	0.1847	0.8153
INC134F05	CG14773	CG14773	1	1.16469	0.25917	0.28105	0.28054	0.25889	0.1848	0.8152
INC047B11	CG5707	CG5707	1	1.17014	0.19955	0.20122	0.2012	0.19955	0.1849	0.8151
INC038D11	CG6284	Sirt6	1	1.40747	0.42988	0.51085	0.5106	0.42913	0.185	0.815
INC104B05	CG2258	CG2258	1	1.07078	0.0851	0.08416	0.08408	0.08501	0.1852	0.8148
INC151B11	CG13673	CG13673	1	1.18251	0.22397	0.23668	0.23658	0.22384	0.1853	0.8147
INC060B12	CG6565	CG6565	1	1.14656	0.16609	0.16979	0.16926	0.16595	0.1857	0.8143
INC081H12	CG8654	CG8654	1	1.2479	0.32813	0.37236	0.37211	0.32798	0.1863	0.8137
INC149A12	CG3186	eIF-5A	1	1.0828	0.09288	0.09459	0.09459	0.09268	0.1863	0.8137
INC083F05	CG32425	CG32425	1	1.09434	0.11157	0.11531	0.11526	0.11157	0.1864	0.8136
INC007H02	CG17100	CG17100	1	1.1492	0.18516	0.18499	0.18491	0.18499	0.1865	0.8135
INC031D04	CG1906	CG1906	1	1.14304	0.19524	0.21104	0.21099	0.19524	0.1866	0.8134
INC010E02	CG4068	CG4068	1	1.09596	0.12583	0.1225	0.1224	0.12561	0.1867	0.8133
INC065F10	CG1659	unc-119	1	1.33429	0.34998	0.40611	0.40543	0.34982	0.1868	0.8132
INC112D09	CG32486	CG32486	1	1.02967	0.03839	0.03706	0.03705	0.03835	0.1868	0.8132
INC032H02	CG6500	Bx	1	1.14634	0.17559	0.17549	0.17549	0.17556	0.1869	0.8131
INC153H11	CG18157	CG18157	1	1.33612	0.3922	0.4571	0.45699	0.39193	0.1874	0.8126
INC094G10	CG9075	eIF-4a	1	1.0903	0.1064	0.11051	0.11046	0.10623	0.1876	0.8124
INC028F02	CG32305	CG32305	1	1.13321	0.16373	0.17039	0.17019	0.16351	0.1877	0.8123
INC016F02	CG4110	CG4110	1	1.10305	0.12964	0.12902	0.12893	0.12955	0.1878	0.8122
INC091D02	CG7878	CG7878	1	1.25393	0.34912	0.37058	0.3705	0.34912	0.188	0.812
INC027H10	CG7052	TepII	1	1.23283	0.25302	0.28198	0.28168	0.25295	0.1885	0.8115
INC083D06	CG2155	v	1	1.16168	0.19939	0.19966	0.19966	0.19934	0.1887	0.8113
INC158C04	CG13527	CG13527	1	1.12207	0.14645	0.15997	0.16002	0.14633	0.1888	0.8112
INC092F01	CG1901	mav	1	1.10479	0.13168	0.13556	0.13539	0.13148	0.1898	0.8102
INC151E05	CG31278	CG31278	1	1.33796	0.3891	0.46431	0.46403	0.38899	0.1902	0.8098
INC029E06	CG4636	SCAR	1	1.38523	0.39649	0.44923	0.44913	0.39598	0.1904	0.8096
INC012H11	CG33103	Ppn	1	1.08575	0.1046	0.10663	0.10665	0.10438	0.1905	0.8095
INC056F04	CG8560	CG8560	1	1.10203	0.12366	0.1243	0.12427	0.12363	0.1905	0.8095
INC090E09	CG18231	CG18231	1	1.15205	0.20567	0.22424	0.22382	0.20565	0.1912	0.8088
INC087C09	CG10639	CG10639	1	1.14056	0.20544	0.21377	0.21295	0.20492	0.1913	0.8087
INC027G03	CG14661	CG14661	1	1.11563	0.15047	0.1526	0.1526	0.15025	0.1914	0.8086
INC124D07	CG3337	CG3337	1	1.23197	0.25373	0.2841	0.28382	0.2535	0.1914	0.8086
INC092B05	CG5455	CG5455	1	1.09038	0.10662	0.1126	0.11255	0.1061	0.1916	0.8084
INC032H01	CG5961	CG5961	1	1.08279	0.10281	0.10356	0.1034	0.10281	0.1917	0.8083
INC085B09	CG10474	CG10474	1	1.12935	0.17543	0.17802	0.17767	0.1753	0.1926	0.8074
INC112G08	CG1690	CG1690	1	1.12896	0.18832	0.20261	0.20234	0.18837	0.1926	0.8074
INC017C08	CG32560	CG32560	1	1.11958	0.14034	0.14497	0.14487	0.14039	0.1931	0.8069
INC035C02	CG7669	CG7669	1	1.08874	0.14765	0.14605	0.14591	0.14657	0.1931	0.8069
INC104G02	CG11425	CG11425	1	1.44933	0.45506	0.57285	0.57263	0.45349	0.1931	0.8069
INC126E11	CG33493	CG33493	1	1.24423	0.31377	0.3265	0.32643	0.31375	0.1937	0.8063
INC128G02	CG4899	Pdh	1	1.161	0.20056	0.20036	0.20012	0.20029	0.1942	0.8058
INC080F01	CG10186	CG10186	1	1.07723	0.09875	0.0961	0.096	0.09868	0.1943	0.8057
INC152A06	CG13826	CG13826	1	1.35357	0.4013	0.49015	0.48871	0.40113	0.1945	0.8055
INC011F10	CG8639	Cirl	1	1.13265	0.17771	0.18223	0.18201	0.17747	0.1951	0.8049
INC056F07	CG3881	GlcAT-S	1	1.0873	0.12666	0.12415	0.12405	0.12654	0.1953	0.8047
INC018F08	CG4173	2008-09-02	1	1.21826	0.26279	0.27195	0.27154	0.26236	0.1955	0.8045
INC068B11	CG12868	CG12868	1	1.10761	0.13301	0.13964	0.1392	0.13284	0.1958	0.8042
INC088G03	CG4904	Pros35	1	1.09977	0.12522	0.12873	0.12865	0.12508	0.1959	0.8041
INC153D06	CG8427	SmD3	1	1.06969	0.09146	0.09519	0.09489	0.09139	0.1959	0.8041
INC113E11	CG1902	CG1902	1	1.12673	0.16025	0.1695	0.16932	0.16018	0.1963	0.8037
INC034A09	CG5388	CG5388	1	1.15437	0.26114	0.26468	0.26466	0.2605	0.1965	0.8035
INC110B06	CG31349	pyd	1	1.35079	0.35908	0.43567	0.43555	0.35899	0.1966	0.8034
INC153D04	CG2244	MTA1-like	1	1.06696	0.08351	0.08609	0.08609	0.0832	0.197	0.803
INC036A04	CG32523	CG32523	1	1.2497	0.27991	0.33027	0.33009	0.27978	0.1971	0.8029
INC099E12	CG8834	CG8834	1	1.12763	0.16422	0.16255	0.16252	0.1642	0.1971	0.8029
INC115A05	CG13717	CG13717	1	1.08725	0.11175	0.11105	0.11083	0.11163	0.1971	0.8029
INC095D06	CG8363	Paps	1	1.25762	0.30778	0.34382	0.34369	0.30717	0.1972	0.8028
INC027F10	CG6143	Pep	1	1.12036	0.14929	0.15435	0.15415	0.14924	0.1974	0.8026
INC121F05	CG17735	CG17735	1	1.20721	0.27012	0.29163	0.2907	0.26944	0.1974	0.8026
INC069D09	CG2674	M(2)21AB	1	1.22632	0.26855	0.29187	0.29172	0.26858	0.1977	0.8023
INC038G02	CG14564	CG14564	1	1.27389	0.30672	0.34723	0.347	0.3063	0.1982	0.8018
INC051G02	CG3967	CG3967	1	1.21157	0.26586	0.30893	0.3085	0.26581	0.1982	0.8018
INC092C07	CG1884	CG1884	1	1.25965	0.3344	0.34186	0.34178	0.33432	0.1982	0.8018
INC112A08	CG8157	CG8157	1	1.23501	0.33588	0.37877	0.37798	0.33586	0.1985	0.8015
INC060G02	CG32346	E(bx)	1	1.15317	0.18715	0.20335	0.20326	0.18671	0.1987	0.8013
INC062H06	CG2017	CG2017	1	1.2652	0.36093	0.38199	0.38199	0.35945	0.2002	0.7998
INC151H05	CG17673	Acp70A	1	1.12585	0.15178	0.15811	0.1577	0.15151	0.2005	0.7995
INC078F12	CG4587	CG4587	1	1.19472	0.26274	0.28955	0.2894	0.26272	0.201	0.799
INC091E12	CG6834	CG6834	1	1.23022	0.27824	0.29933	0.29913	0.27814	0.201	0.799
INC117F11	CG8415	RpS23	1	1.06177	0.07838	0.07976	0.07933	0.07834	0.201	0.799
INC083B01	CG13131	CG13131	1	1.09614	0.15769	0.16261	0.16259	0.1575	0.2015	0.7985
INC071B12	CG4538	CG4538	1	1.06881	0.09373	0.09486	0.09449	0.09373	0.2019	0.7981
INC011H04	CG3850	sug	1	1.20627	0.25231	0.28126	0.28126	0.25233	0.202	0.798
INC130F06	CG3694	G&ggr;30A	1	1.1299	0.1634	0.16237	0.16193	0.16332	0.2022	0.7978
INC089G06	CG12264	CG12264	1	1.26081	0.30279	0.34754	0.34744	0.30282	0.2028	0.7972
INC022H08	CG3295	CG3295	1	1.23037	0.28239	0.32382	0.32334	0.28252	0.2031	0.7969
INC047B06	CG15269	CG15269	1	1.43691	0.47201	0.58554	0.58489	0.47175	0.2031	0.7969
CONv04A21	CG4027	Act5C	1	1.03234	0.04482	0.04318	0.04302	0.04471	0.2032	0.7968
INC119H10	CG5432	CG5432	1	1.08842	0.12339	0.12317	0.12315	0.12294	0.2032	0.7968
INC124C06	CG14801	CG14801	1	1.1917	0.26413	0.28195	0.28142	0.264	0.2034	0.7966
INC031D05	CG9954	maf-S	1	1.06577	0.08659	0.08831	0.08828	0.08636	0.2039	0.7961
INC003D05	CG6884	Med21	1	1.05313	0.07385	0.07211	0.07211	0.07385	0.2042	0.7958
INC153E06	CG15353	CG15353	1	1.33466	0.40738	0.46773	0.46722	0.40734	0.2043	0.7957
INC147A08	CG32675	CG32675	1	1.13901	0.18396	0.17766	0.17734	0.18391	0.2044	0.7956
INC126A05	CG10325	abd-A	1	1.1601	0.20398	0.1981	0.19762	0.20401	0.2045	0.7955
INC014A12	CG4153	eIF-2&bgr;	1	1.13499	0.19179	0.19895	0.1989	0.19137	0.2047	0.7953
INC123H08	CG18030	Jon99Fi	1	1.02384	0.03153	0.03054	0.03052	0.03153	0.2049	0.7951
INC055A08	CG11095	CG11095	1	1.18267	0.23193	0.24856	0.248	0.23193	0.2052	0.7948
INC127E11	CG32250	CG32250	1	1.10293	0.15348	0.15415	0.15415	0.15348	0.2053	0.7947
INC132A12	CG14577	ORMDL	1	1.14915	0.19579	0.19837	0.1979	0.19564	0.2053	0.7947
INC027F11	CG31357	CG31357	1	1.25244	0.33909	0.38498	0.38477	0.33907	0.2055	0.7945
INC038H08	CG13484	CG13484	1	1.22162	0.3319	0.36682	0.36628	0.33108	0.2056	0.7944
INC136B08	CG10036	otp	1	1.31689	0.38726	0.43885	0.43876	0.38714	0.2058	0.7942
INC116E10	CG3348	CG3348	1	1.1001	0.20838	0.22404	0.22356	0.20814	0.2062	0.7938
INC091C11	CG13279	Cyt-b5-r	1	1.07168	0.09513	0.09413	0.09408	0.09515	0.2063	0.7937
INC123D05	CG3305	CG3305	1	1.0581	0.07561	0.07696	0.07681	0.07557	0.2065	0.7935
INC010G04	CG5655	Rsf1	1	1.38312	0.42144	0.4961	0.49598	0.42095	0.2066	0.7934
INC078F05	CG11309	CG11309	1	1.12671	0.16427	0.17038	0.17031	0.1641	0.2066	0.7934
INC026C09	CG15141	CG15141	1	1.38698	0.45036	0.5338	0.53195	0.4497	0.2069	0.7931
INC072F08	CG9821	CG9821	1	1.23755	0.3272	0.3313	0.33125	0.32582	0.2071	0.7929
INC060H02	CG17239	CG17239	1	1.1071	0.15881	0.17256	0.17244	0.15871	0.2074	0.7926
INC134D05	CG14244	CG14244	1	1.14696	0.2584	0.28385	0.28363	0.25805	0.2074	0.7926
INC037F12	CG1871	e(r)	1	1.18144	0.23201	0.26193	0.26128	0.23176	0.2078	0.7922
INC024H10	CG3315	TrxT	1	1.06921	0.09208	0.09459	0.09449	0.09208	0.208	0.792
INC068B10	CG12866	CG12866	1	1.29923	0.38007	0.43378	0.43378	0.37978	0.208	0.792
INC013E12	CG4753	CG4753	1	1.13707	0.17142	0.17918	0.17913	0.17127	0.2082	0.7918
INC086A05	CG33047	CG33047	1	1.18123	0.2992	0.30896	0.30898	0.29773	0.2083	0.7917
INC034D11	CG13214	CG13214	1	1.07176	0.09575	0.09697	0.09697	0.09551	0.2085	0.7915
INC091E06	CG4917	wfs1	1	1.13941	0.22113	0.22407	0.22383	0.22108	0.2085	0.7915
INC129F09	CG31450	mRpS18A	1	1.14875	0.20028	0.19984	0.19986	0.2003	0.2085	0.7915
INC018D04	CG11866	CG11866	1	1.26812	0.36	0.41623	0.41523	0.36	0.2087	0.7913
INC084G01	CG2005	Ptp99A	1	1.11386	0.17424	0.17312	0.17312	0.17419	0.209	0.791
INC150F06	CG14483	CG14483	1	1.32184	0.3485	0.43073	0.43006	0.34853	0.209	0.791
INC027D05	CG8072	CG8072	1	1.15822	0.19162	0.20327	0.20325	0.19157	0.2091	0.7909
INC064D02	CG4715	Iris	1	1.11785	0.16899	0.16481	0.16479	0.16844	0.2092	0.7908
INC059B08	CG9734	glob1	1	1.09689	0.12064	0.1234	0.12337	0.12057	0.2093	0.7907
INC005E02	CG18347	CG18347	1	1.40326	0.47319	0.53823	0.53794	0.47281	0.2094	0.7906
INC052G04	CG31900	CG31900	1	1.22146	0.30008	0.33	0.3299	0.29988	0.2095	0.7905
INC138H06	CG17320	ScpX	1	1.10885	0.14597	0.14466	0.14459	0.14588	0.2098	0.7902
INC126C01	CG17645	Pglym87	1	1.09478	0.12835	0.13106	0.13065	0.12825	0.2101	0.7899
INC052H05	CG6156	CG6156	1	1.16251	0.20231	0.21272	0.21248	0.20214	0.2104	0.7896
INC129A11	CG5414	CG5414	1	1.12376	0.16519	0.16683	0.16678	0.16515	0.2109	0.7891
INC121F02	CG10915	CG10915	1	1.21705	0.29404	0.31508	0.31495	0.29401	0.2111	0.7889
INC003B09	CG5597	CG5597	1	1.04997	0.07042	0.07298	0.07273	0.0704	0.2113	0.7887
INC158C06	CG14205	CG14205	1	1.08109	0.10835	0.10966	0.10968	0.1078	0.2114	0.7886
INC027A09	CG7592	Obp99b	1	1.13312	0.181	0.18263	0.18266	0.18076	0.2115	0.7885
INC050C07	CG10799	CG10799	1	1.15599	0.22282	0.22083	0.22078	0.2227	0.2117	0.7883
INC089F08	CG6481	CG6481	1	1.15918	0.20095	0.2145	0.2144	0.20053	0.2119	0.7881
INC110E10	CG12240	DnaJ-60	1	1.11205	0.14473	0.15082	0.15085	0.14471	0.2119	0.7881
INC054B12	CG18437	CG18437	1	1.11007	0.14066	0.14322	0.14314	0.14056	0.2122	0.7878
INC090B04	CG10284	CG10284	1	1.16482	0.27912	0.30563	0.30547	0.27915	0.2123	0.7877
INC129D03	CG1890	CG1890	1	1.16949	0.20691	0.21412	0.2139	0.20624	0.2123	0.7877
INC005G01	CG9224	sog	1	1.11137	0.16571	0.17192	0.17178	0.16561	0.2125	0.7875
INC062D06	CG30431	CG30431	1	1.18709	0.27272	0.28753	0.28718	0.27237	0.213	0.787
INC124F08	CG11661	Nc73EF	1	1.09766	0.122	0.1234	0.12338	0.12171	0.2131	0.7869
INC060H01	CG4706	CG4706	1	1.15554	0.22698	0.21331	0.21311	0.22693	0.2134	0.7866
INC020D08	CG5399	CG5399	1	1.0497	0.06658	0.06624	0.0661	0.06657	0.2136	0.7864
INC049F12	CG2926	CG2926	1	1.11362	0.17328	0.18958	0.18955	0.17325	0.2139	0.7861
INC028C06	CG31217	CG31217	1	1.13018	0.18631	0.19412	0.19385	0.18614	0.2142	0.7858
INC088F06	CG1877	lin19	1	1.12135	0.16065	0.17015	0.1701	0.16057	0.2142	0.7858
INC040E01	CG9214	Tob	1	1.1288	0.17007	0.17413	0.17398	0.17009	0.2143	0.7857
INC063G10	CG9494	Tsp29Fa	1	1.08654	0.11971	0.11971	0.11971	0.1196	0.2145	0.7855
INC029G01	CG6125	CG6125	1	1.2722	0.35593	0.38738	0.38612	0.35593	0.2147	0.7853
INC058D07	CG11859	CG11859	1	1.27561	0.34703	0.38886	0.38881	0.3464	0.2147	0.7853
INC101B03	CG33173	CG33173	1	1.09819	0.1369	0.13999	0.1397	0.13675	0.2147	0.7853
INC117B04	CG6803	Zeelin1	1	1.07769	0.11123	0.11257	0.11255	0.11121	0.2147	0.7853
INC048F08	CG12121	CG12121	1	1.19115	0.29768	0.33597	0.33574	0.29751	0.2149	0.7851
INC052H07	CG14826	CG14826	1	1.12838	0.25669	0.2676	0.26745	0.25635	0.215	0.785
INC036F05	CG16974	CG16974	1	1.13255	0.18216	0.19472	0.19474	0.18204	0.2157	0.7843
INC143F08	CG8764	ox	1	1.08859	0.12049	0.1211	0.1211	0.11988	0.2157	0.7843
INC106H08	CG33129	CG33129	1	1.20511	0.31909	0.36044	0.35984	0.31889	0.2158	0.7842
INC038D05	CG15095	l(2)08717	1	1.13548	0.19243	0.19809	0.19799	0.19221	0.2165	0.7835
INC128A02	CG18026	Caps	1	1.06122	0.18549	0.17766	0.17763	0.1849	0.2171	0.7829
INC156H04	CG14305	CG14305	1	1.0843	0.12049	0.11314	0.11316	0.12025	0.2173	0.7827
INC004G09	CG1146	CG1146	1	1.10024	0.13873	0.13976	0.13966	0.13869	0.2176	0.7824
INC146F10	CG14028	cype	1	1.1019	0.14138	0.14218	0.14201	0.1414	0.2176	0.7824
INC089A03	CG32805	CG32805	1	1.39443	0.48147	0.5627	0.5627	0.4813	0.2177	0.7823
INC116F02	CG3135	shf	1	1.14152	0.20597	0.20595	0.20593	0.20512	0.2177	0.7823
INC058A07	CG5080	CG5080	1	1.15954	0.21057	0.21836	0.21731	0.21045	0.218	0.782
INC017A02	CG8678	CG8678	1	1.3044	0.40774	0.44364	0.44228	0.40738	0.2181	0.7819
INC123G11	CG5052	pim	1	1.63418	0.57423	0.8009	0.80041	0.57423	0.2181	0.7819
INC035F12	CG7945	CG7945	1	1.1053	0.15399	0.15828	0.15832	0.15401	0.2191	0.7809
INC109E06	CG18212	CG18212	1	1.36455	0.45153	0.52193	0.52082	0.45091	0.2191	0.7809
INC136D05	CG9466	CG9466	1	1.13426	0.17975	0.1807	0.18044	0.17903	0.2191	0.7809
INC064A02	CG6016	CG6016	1	1.20431	0.26748	0.28509	0.28479	0.26718	0.2194	0.7806
INC093B08	CG33131	SCAP	1	1.33748	0.4415	0.49557	0.49548	0.44141	0.2194	0.7806
INC003F11	CG17520	CkII&agr;	1	1.21349	0.27429	0.29339	0.29306	0.27365	0.2195	0.7805
INC142A08	CG17376	CG17376	1	1.10054	0.17321	0.17514	0.17471	0.17316	0.2197	0.7803
INC062D01	CG14971	CG14971	1	1.21736	0.30319	0.31751	0.317	0.30319	0.22	0.78
INC059E07	CG9456	Spn1	1	1.10121	0.14068	0.14151	0.14146	0.14014	0.2201	0.7799
INC136G01	CG31663	CG31663	1	1.16311	0.28006	0.30349	0.30301	0.27959	0.2201	0.7799
INC017D07	CG11608	CG11608	1	1.16905	0.26563	0.2753	0.27454	0.26545	0.2202	0.7798
INC027C06	CG16817	CG16817	1	1.0782	0.1102	0.1116	0.1114	0.11006	0.2205	0.7795
INC134E12	CG14767	CG14767	1	1.11064	0.16682	0.16539	0.16536	0.1668	0.2208	0.7792
INC025B09	CG11804	ced-6	1	1.15381	0.20454	0.22673	0.22659	0.20454	0.2215	0.7785
INC027H05	CG13047	CG13047	1	1.17221	0.24379	0.25162	0.25139	0.24312	0.2216	0.7784
INC047D02	CG31729	CG31729	1	1.36084	0.44031	0.52147	0.52079	0.43997	0.2218	0.7782
INC068B02	CG15101	Jheh1	1	1.04976	0.07297	0.06945	0.06941	0.07283	0.2219	0.7781
INC064F07	CG32542	CG32542	1	1.27772	0.34185	0.3735	0.37241	0.34151	0.2221	0.7779
INC021H12	CG8770	G&bgr;76C	1	1.10992	0.14765	0.15153	0.15134	0.14748	0.2225	0.7775
INC065F09	CG7075	CG7075	1	1.10974	0.17226	0.18439	0.18427	0.17161	0.2235	0.7765
INC155C10	CG8231	l(1)G0022	1	1.0799	0.10875	0.11122	0.1111	0.10873	0.2235	0.7765
INC127G01	CG10113	CG10113	1	1.16975	0.23074	0.25095	0.2507	0.23024	0.2245	0.7755
INC036F12	CG31764	CG31764	1	1.11483	0.16501	0.16573	0.16559	0.16476	0.2247	0.7753
INC067H11	CG17958	Sry-&dgr;	1	1.11915	0.2072	0.21413	0.21408	0.20715	0.2248	0.7752
INC092A03	CG5183	KdelR	1	1.05332	0.0788	0.0754	0.07534	0.07866	0.2252	0.7748
INC062F08	CG12775	RpL21	1	1.05637	0.08183	0.08045	0.08041	0.08178	0.2254	0.7746
INC046B07	CG17941	ds	1	1.2187	0.30588	0.33425	0.33364	0.30565	0.2255	0.7745
INC101A04	CG5520	Gp93	1	1.09269	0.142	0.13878	0.13875	0.14193	0.2257	0.7743
INC043F10	CG18368	CG18368	1	1.2549	0.34544	0.36872	0.36841	0.34554	0.2259	0.7741
INC076B04	CG31099	CG31099	1	1.10276	0.14368	0.14898	0.14889	0.14347	0.22592	0.77408
INC058F04	CG9424	bocksbeutel	1	1.26249	0.39409	0.42664	0.42655	0.39312	0.2263	0.7737
INC027H08	CG9284	CG9284	1	1.06342	0.08959	0.0898	0.08975	0.08959	0.2264	0.7736
INC051C03	CG6713	Nos	1	1.14343	0.19444	0.20406	0.20394	0.19405	0.2265	0.7735
INC061B06	CG7875	trp	1	1.08658	0.12302	0.12473	0.12473	0.1229	0.2267	0.7733
INC082F11	CG11878	CG11878	1	1.04761	0.07285	0.07177	0.07172	0.07244	0.2267	0.7733
INC053H07	CG5683	Aef1	1	1.07011	0.10445	0.10406	0.1038	0.10443	0.2271	0.7729
INC055A09	CG7518	CG7518	1	1.05488	0.07889	0.08206	0.08194	0.07889	0.2272	0.7728
INC116A09	CG32066	CG32066	1	1.49949	0.50302	0.71371	0.712	0.50315	0.2273	0.7727
INC038D03	CG12377	CG12377	1	1.07717	0.13166	0.1326	0.13196	0.13161	0.2279	0.7721
INC037A01	CG10897	tou	1	1.22625	0.33132	0.32712	0.32602	0.32941	0.228	0.772
INC087D05	CG18212	CG18212	1	1.14276	0.20965	0.22092	0.22072	0.20931	0.2281	0.7719
INC027E04	CG1279	Rtnl2	1	1.07473	0.12307	0.12484	0.12479	0.12299	0.2284	0.7716
INC072E04	CG8838	CG8838	1	1.2863	0.39342	0.45221	0.45221	0.39244	0.2284	0.7716
INC032B07	CG14299	CG14299	1	1.12698	0.18889	0.19126	0.19121	0.18859	0.2285	0.7715
INC017C04	CG6190	CG6190	1	1.20761	0.27822	0.30772	0.30749	0.27805	0.2287	0.7713
INC155C02	CG4716	CG4716	1	1.10485	0.14744	0.15062	0.15016	0.14708	0.2287	0.7713
INC010H08	CG7213	CG7213	1	1.03516	0.12764	0.11019	0.11012	0.12735	0.2292	0.7708
INC036H06	CG11173	usnp	1	1.06883	0.10139	0.10194	0.10199	0.10127	0.2292	0.7708
INC020G02	CG4488	wee	1	1.12091	0.25062	0.2725	0.27248	0.2505	0.2294	0.7706
INC049G12	CG9008	CG9008	1	1.12586	0.21378	0.22126	0.22114	0.21371	0.2294	0.7706
INC136A05	CG9368	CG9368	1	1.417	0.47868	0.65568	0.65568	0.47819	0.2297	0.7703
INC121F06	CG8814	CG8814	1	1.04925	0.07005	0.07259	0.0725	0.06998	0.2299	0.7701
INC130F02	CG3971	Baldspot	1	1.10458	0.1466	0.1454	0.1453	0.14619	0.23	0.77
INC052B06	CG10624	sinu	1	1.05117	0.07811	0.07641	0.07633	0.07803	0.2302	0.7698
INC158C10	CG6519	Cp15	1	1.07141	0.10868	0.11092	0.1108	0.10863	0.2303	0.7697
INC045E03	CG6963	gish	1	1.33105	0.41115	0.45872	0.45838	0.41115	0.2304	0.7696
INC052C09	CG2048	dco	1	1.12768	0.17189	0.17945	0.17932	0.17162	0.2304	0.7696
INC134E03	CG9204	Ate1	1	1.39966	0.50579	0.5654	0.56508	0.50547	0.2304	0.7696
INC016E01	CG32529	CG32529	1	1.14212	0.27174	0.28319	0.2829	0.27154	0.2305	0.7695
INC064F04	CG1257	&agr;-Est3	1	1.09068	0.12587	0.12882	0.12875	0.12573	0.2305	0.7695
INC141B08	CG18000	sw	1	1.11886	0.19601	0.20062	0.20048	0.19548	0.2306	0.7694
INC028F03	CG5623	CG5623	1	1.0344	0.05551	0.05627	0.0562	0.05547	0.2307	0.7693
INC083D05	CG2048	dco	1	1.09573	0.14185	0.14209	0.14199	0.1417	0.2309	0.7691
INC053D03	CG9020	Aats-arg	1	1.17991	0.28218	0.30341	0.30307	0.28191	0.231	0.769
INC120B09	CG8396	Ssb-c31a	1	1.07102	0.10919	0.11222	0.11211	0.10912	0.2311	0.7689
INC133G10	CG6900	CG6900	1	1.12628	0.18035	0.18466	0.18406	0.1803	0.2311	0.7689
INC096E02	CG2212	sws	1	1.1208	0.19011	0.19589	0.19586	0.19009	0.2314	0.7686
INC108H10	CG14182	CG14182	1	1.125	0.20215	0.20899	0.20837	0.20168	0.2314	0.7686
INC136B09	CG10800	Rca1	1	1.203	0.28941	0.29541	0.29536	0.28933	0.2314	0.7686
INC085C07	CG33208	MICAL	1	1.36855	0.48047	0.53134	0.53116	0.48038	0.2315	0.7685
INC137F03	CG6058	Ald	1	1.06378	0.0929	0.09316	0.09311	0.09269	0.2315	0.7685
INC053H03	CG9095	CG9095	1	1.08926	0.12517	0.13235	0.13197	0.12498	0.232	0.768
INC051A04	CG7717	Mekk1	1	1.32644	0.46499	0.51059	0.51045	0.46445	0.2323	0.7677
INC087C03	CG5111	CG5111	1	1.21687	0.3592	0.39098	0.39086	0.35864	0.2323	0.7677
INC079A12	CG1978	Or45a	1	1.17504	0.24446	0.23768	0.23733	0.24414	0.2325	0.7675
INC028D06	CG11044	CG11044	1	1.19592	0.29215	0.32021	0.3198	0.29174	0.2333	0.7667
INC044E01	CG12052	lola	1	1.3819	0.50389	0.55914	0.55914	0.50352	0.2333	0.7667
INC088G09	CG17230	CG17230	1	1.06634	0.11143	0.11671	0.11602	0.11126	0.2335	0.7665
INC091D06	CG10641	CG10641	1	1.12711	0.21618	0.22609	0.2253	0.21591	0.2335	0.7665
INC053C02	CG18482	CG18482	1	1.11386	0.19814	0.20276	0.20249	0.19805	0.2336	0.7664
INC140D08	CG5887	desat1	1	1.10595	0.15558	0.15227	0.15231	0.15525	0.2338	0.7662
INC152A03	CG7970	CG7970	1	1.08817	0.13004	0.13058	0.13058	0.13002	0.234	0.766
INC137H10	CG7105	Proct	1	1.0752	0.11093	0.11126	0.11124	0.11089	0.2345	0.7655
INC014D04	CG9774	rok	1	1.24687	0.36965	0.40798	0.4078	0.36922	0.2346	0.7654
INC094A10	CG8440	Lis-1	1	1.23167	0.37418	0.41014	0.41016	0.37315	0.2346	0.7654
INC020C04	CG10237	CG10237	1	1.10887	0.16159	0.16029	0.16002	0.16132	0.2347	0.7653
INC091G06	CG17721	CG17721	1	1.38764	0.44377	0.57736	0.57751	0.44405	0.235	0.765
INC087H01	CG7813	CG7813	1	1.09546	0.17103	0.19064	0.1901	0.17092	0.2352	0.7648
INC158A12	CG11009	CG11009	1	1.07213	0.10466	0.10623	0.10616	0.10437	0.2355	0.7645
INC059H03	CG4936	CG4936	1	1.08048	0.14334	0.14086	0.14077	0.14329	0.2359	0.7641
INC036F04	CG3413	wdp	1	1.11831	0.18	0.1784	0.1782	0.17876	0.2361	0.7639
INC140F03	CG11279	CG11279	1	1.31417	0.43952	0.48865	0.48674	0.43952	0.2366	0.7634
INC082A08	CG2934	VhaAC39	1	1.07352	0.11016	0.11265	0.11229	0.11001	0.2373	0.7627
INC032B04	CG6154	CG6154	1	1.20499	0.30717	0.3084	0.3079	0.30708	0.2377	0.7623
INC157E04	CG13183	CG13183	1	1.06626	0.09847	0.09929	0.09921	0.09835	0.238	0.762
INC156H05	CG32972	CG32972	1	1.15326	0.23256	0.24312	0.24285	0.23248	0.2381	0.7619
INC115E01	CG12783	CG12783	1	1.28397	0.41488	0.45627	0.45627	0.41432	0.2383	0.7617
INC087B11	CG13194	pyr	1	1.21187	0.31325	0.32571	0.32561	0.31325	0.2387	0.7613
INC028H05	CG17724	CG17724	1	1.09239	0.14629	0.15342	0.15337	0.14617	0.2388	0.7612
INC064C04	CG5556	CG5556	1	1.13686	0.23891	0.24893	0.24881	0.23799	0.2388	0.7612
INC077F04	CG31992	CG31992	1	1.15092	0.23783	0.24937	0.24935	0.2378	0.2388	0.7612
INC028B01	CG6121	CG6121	1	1.06607	0.12034	0.11604	0.11602	0.12034	0.2389	0.7611
INC120H08	CG10812	dro5	1	1.05954	0.0909	0.09037	0.09008	0.09087	0.2394	0.7606
INC156D09	CG11100	Mes2	1	1.14316	0.22179	0.23311	0.23309	0.22129	0.2396	0.7604
INC116D04	CG5727	CG5727	1	1.12753	0.19946	0.20896	0.20889	0.1991	0.2397	0.7603
INC120B03	CG13364	CG13364	1	1.08113	0.12197	0.12408	0.12396	0.12189	0.2397	0.7603
INC063C03	CG32521	CG32521	1	1.0882	0.13394	0.1321	0.13168	0.13375	0.2401	0.7599
INC083H04	CG5385	CG5385	1	1.36032	0.44217	0.50897	0.50878	0.44065	0.2403	0.7597
INC023D07	CG1014	robl62A	1	1.05749	0.09285	0.09054	0.0904	0.09274	0.2408	0.7592
INC035E09	CG4701	CG4701	1	1.24398	0.38739	0.4242	0.42407	0.38571	0.2408	0.7592
INC138D05	CG9847	Fkbp13	1	1.15393	0.2286	0.2344	0.2343	0.2286	0.2409	0.7591
INC128C05	CG5110	CG5110	1	1.11215	0.17941	0.19498	0.19443	0.17941	0.2413	0.7587
INC154C09	CG9503	CG9503	1	1.17081	0.24464	0.25354	0.25351	0.24452	0.2413	0.7587
INC040H01	CG5571	CG5571	1	1.24539	0.39262	0.42571	0.4256	0.39247	0.2414	0.7586
INC120E05	CG8186	Vha36	1	1.07669	0.11944	0.12185	0.12183	0.11944	0.2414	0.7586
INC150G03	CG3832	Phm	1	1.29803	0.41245	0.47471	0.47371	0.41237	0.2415	0.7585
INC118F09	CG33113	Rtnl1	1	1.10853	0.16321	0.16892	0.16858	0.16299	0.2416	0.7584
INC075C08	CG4553	CG4553	1	1.18944	0.33618	0.35163	0.35161	0.33578	0.2424	0.7576
INC112A05	CG4239	CG4239	1	1.2411	0.38052	0.41091	0.41073	0.38006	0.2426	0.7574
INC145H03	CG9648	Max	1	1.12271	0.18489	0.19152	0.1913	0.18482	0.2426	0.7574
INC129A10	CG11390	PebIII	1	1.07381	0.11645	0.1175	0.1175	0.1164	0.2427	0.7573
INC011D11	CG32685	CG32685	1	1.15304	0.25423	0.27709	0.27701	0.25378	0.243	0.757
INC012F08	CG32255	Gr64f	1	1.06799	0.11659	0.1208	0.1205	0.11654	0.2432	0.7568
INC101G04	CG12233	l(1)G0156	1	1.1658	0.23864	0.24412	0.24395	0.23851	0.2432	0.7568
INC091C07	CG32306	CG32306	1	1.07042	0.10814	0.11015	0.10994	0.108	0.2433	0.7567
INC011D05	CG9650	CG9650	1	1.10628	0.16847	0.16833	0.16814	0.16847	0.244	0.756
INC124H12	CG9983	Hrb98DE	1	1.03358	0.06331	0.06777	0.06777	0.0633	0.244	0.756
INC156D08	CG9102	bab2	1	1.0963	0.16387	0.17604	0.17597	0.16356	0.2448	0.7552
INC017A08	CG3304	CG3304	1	1.31863	0.42448	0.51252	0.51209	0.42434	0.245	0.755
INC035H05	CG10622	Sucb	1	1.09265	0.1363	0.14035	0.14022	0.13613	0.2454	0.7546
INC052C07	CG32019	bt	1	1.14815	0.2407	0.23859	0.23861	0.24065	0.2454	0.7546
INC018E01	CG4480	CG4480	1	1.09531	0.14901	0.14903	0.14903	0.14886	0.2461	0.7539
INC047A02	CG1591	REG	1	1.09697	0.18951	0.19604	0.19596	0.18944	0.2462	0.7538
INC036D08	CG3944	ND23	1	1.12079	0.19185	0.18047	0.18015	0.19185	0.2464	0.7536
INC151F11	CG13793	CG13793	1	1.06602	0.12288	0.12545	0.12538	0.12249	0.2465	0.7535
INC047C03	CG15277	CG15277	1	1.23457	0.37947	0.41959	0.41942	0.37934	0.2473	0.7527
INC143G03	CG13289	CG13289	1	1.38154	0.4651	0.59853	0.59804	0.4648	0.2475	0.7525
INC027C07	CG15701	CG15701	1	1.16328	0.25826	0.27507	0.27414	0.25826	0.2476	0.7524
INC121A12	CG8869	Jon25Bii	1	1.05488	0.08922	0.08739	0.08739	0.08905	0.248	0.752
INC136C10	CG9432	l(2)01289	1	1.31788	0.45587	0.50877	0.50887	0.45445	0.248	0.752
INC076H11	CG15678	CG15678	1	1.1214	0.17744	0.1945	0.19455	0.17737	0.2482	0.7518
INC141E11	CG33141	sns	1	1.10001	0.15077	0.15757	0.15747	0.15077	0.2482	0.7518
INC026F02	CG9853	CG9853	1	1.07496	0.14192	0.14118	0.14104	0.14183	0.2485	0.7515
INC152C10	CG10640	Uev1A	1	1.11823	0.17749	0.18918	0.18906	0.17742	0.2489	0.7511
INC032H11	CG17367	Lnk	1	1.09344	0.15813	0.16935	0.16914	0.15798	0.249	0.751
INC052E04	CG14803	CG14803	1	1.10045	0.16464	0.16833	0.16831	0.1643	0.2491	0.7509
INC038F07	CG8003	CG8003	1	1.24525	0.39314	0.43582	0.43454	0.39289	0.2495	0.7505
INC132F09	CG33522	scaf6	1	1.13042	0.2363	0.24443	0.24367	0.2363	0.2496	0.7504
INC039D12	CG6589	CG6589	1	1.08746	0.1402	0.14599	0.14584	0.1402	0.2498	0.7502
INC120E12	CG9446	coro	1	1.08574	0.14815	0.14466	0.14454	0.14736	0.2498	0.7502
INC065E01	CG2098	ferrochelatase	1	1.09208	0.15109	0.15704	0.1568	0.15111	0.2499	0.7501
INC025F06	CG11979	Rpb5	1	1.13008	0.20439	0.20556	0.20548	0.20424	0.2501	0.7499
INC060E03	CG7578	CG7578	1	1.23103	0.34164	0.35042	0.3477	0.34134	0.251	0.749
INC118F01	CG8891	CG8891	1	1.14206	0.24118	0.2359	0.23561	0.24094	0.2511	0.7489
INC051G07	CG1416	CG1416	1	1.10497	0.20569	0.20912	0.20871	0.20533	0.2515	0.7485
INC021B08	CG4998	CG4998	1	1.16162	0.27091	0.28978	0.28951	0.2704	0.2516	0.7484
INC012A05	CG1633	Jafrac1	1	1.05681	0.09564	0.09421	0.094	0.09559	0.2517	0.7483
INC084F01	CG11098	CG11098	1	1.15339	0.2273	0.24875	0.24843	0.22677	0.2518	0.7482
INC030C09	CG31072	CG31072	1	1.12138	0.20429	0.20476	0.20459	0.20398	0.252	0.748
INC119D04	CG12389	Fpps	1	1.3516	0.48501	0.57532	0.57313	0.48487	0.2526	0.7474
INC084G07	CG5231	Las	1	1.08426	0.1548	0.16018	0.16011	0.15364	0.2529	0.7471
INC156D10	CG16752	CG16752	1	1.12656	0.20903	0.21026	0.20989	0.20888	0.2529	0.7471
INC020E03	CG15102	Jheh2	1	1.04573	0.07617	0.07793	0.07773	0.07614	0.253	0.747
INC078D11	CG4835	CG4835	1	1.12047	0.27168	0.29831	0.29788	0.27101	0.253	0.747
INC149E01	CG3345	CG3345	1	1.13724	0.28265	0.30414	0.30402	0.28133	0.253	0.747
INC081H06	CG13090	CG13090	1	1.12518	0.19952	0.2136	0.21331	0.19944	0.2533	0.7467
INC115D05	CG31048	CG31048	1	1.04978	0.09259	0.09451	0.09411	0.0923	0.2535	0.7465
INC005G06	CG8937	Hsc70-1	1	1.20246	0.34284	0.38372	0.38337	0.34254	0.254	0.746
INC151F01	CG3209	CG3209	1	1.08147	0.13524	0.13203	0.13167	0.13522	0.2541	0.7459
INC050F06	CG3682	PIP5K59B	1	1.16489	0.26491	0.27773	0.27773	0.26464	0.2548	0.7452
INC081F10	CG14993	Faa	1	1.09968	0.16864	0.16735	0.16694	0.16859	0.2548	0.7452
INC050H04	CG7742	CG7742	1	1.12084	0.19757	0.20966	0.20921	0.19733	0.2551	0.7449
INC091F11	CG8312	CG8312	1	1.02484	0.04243	0.04158	0.04147	0.04234	0.2552	0.7448
INC058A08	CG17011	lectin-30A	1	1.08087	0.12818	0.13379	0.13377	0.12775	0.2554	0.7446
INC158G04	CG12840	Tsp42El	1	1.06748	0.1083	0.11218	0.11216	0.10813	0.2555	0.7445
INC101G01	CG10650	CG10650	1	1.22644	0.38641	0.42365	0.42339	0.38618	0.2561	0.7439
INC085H05	CG10492	CG10492	1	1.09558	0.16161	0.17317	0.17307	0.16161	0.2562	0.7438
INC052F08	CG8384	gro	1	1.12267	0.19004	0.20568	0.20556	0.18918	0.2568	0.7432
INC110F05	CG11462	CG11462	1	1.11818	0.20571	0.21462	0.21462	0.20566	0.2568	0.7432
INC151C01	CG8198	l(1)G0136	1	1.10461	0.26751	0.26509	0.26505	0.26443	0.257	0.743
INC138H12	CG14981	mge	1	1.07829	0.13569	0.1385	0.13833	0.13559	0.2572	0.7428
INC011A01	CG17633	CG17633	1	1.04115	0.06705	0.06908	0.06904	0.06698	0.2574	0.7426
INC012D11	CG6235	tws	1	1.17131	0.27507	0.29526	0.29487	0.27404	0.2575	0.7425
INC120G04	CG32139	Sox21b	1	1.11758	0.20747	0.21736	0.2168	0.20711	0.2575	0.7425
INC022C05	CG10555	CG10555	1	1.07903	0.15505	0.15147	0.15128	0.15503	0.2578	0.7422
INC002C05	CG5848	cact	1	1.07003	0.20474	0.21312	0.21277	0.20425	0.2581	0.7419
INC022E11	CG4758	Trp1	1	1.08027	0.13061	0.13571	0.13496	0.13037	0.2581	0.7419
INC067C10	CG9509	CG9509	1	1.14402	0.23273	0.22851	0.22846	0.2327	0.2581	0.7419
INC021E04	CG32432	CG32432	1	1.13024	0.24072	0.26989	0.26937	0.2407	0.2584	0.7416
INC040C07	CG15916	CG15916	1	1.15922	0.32391	0.34903	0.3486	0.32293	0.2585	0.7415
INC052H10	CG9674	CG9674	1	1.13179	0.24812	0.25425	0.25389	0.24784	0.2589	0.7411
INC091G07	CG3964	CG3964	1	1.11159	0.23278	0.2221	0.22188	0.23257	0.2592	0.7408
INC097C02	CG12424	CG12424	1	1.28089	0.41368	0.50676	0.50615	0.41373	0.2593	0.7407
INC046G01	CG3808	CG3808	1	1.12054	0.23887	0.24349	0.24278	0.23838	0.2595	0.7405
INC016D01	CG14991	CG14991	1	1.09974	0.16663	0.17214	0.17184	0.16656	0.26	0.74
INC149A06	CG3578	bi	1	1.33863	0.4959	0.5618	0.56184	0.4957	0.26	0.74
INC001G02	CG14059	CG14059	1	1.13488	0.29256	0.31862	0.31835	0.29251	0.2602	0.7398
INC122G12	CG10737	CG10737	1	1.2305	0.35843	0.39549	0.3954	0.35801	0.2603	0.7397
INC050C08	CG31199	CG31199	1	1.11754	0.19026	0.1972	0.19698	0.19011	0.2604	0.7396
INC135H11	CG4412	ATPsyn-Cf6	1	1.05879	0.09465	0.09571	0.09568	0.0944	0.2605	0.7395
INC027D04	CG2914	Ets21C	1	1.09849	0.19898	0.20968	0.20964	0.19848	0.2618	0.7382
INC060H11	CG3708	CG3708	1	1.09376	0.16065	0.16439	0.16437	0.16048	0.2619	0.7381
INC093E04	CG11820	CG11820	1	1.13238	0.22599	0.24232	0.24225	0.22596	0.2624	0.7376
INC025H05	CG2952	Dox-A3	1	1.16185	0.3287	0.34373	0.34294	0.32801	0.2627	0.7373
INC049H01	CG5657	Scg&bgr;	1	1.12844	0.28206	0.30302	0.3029	0.28206	0.2628	0.7372
INC003G03	CG7145	CG7145	1	1.20898	0.33395	0.37426	0.37391	0.33373	0.263	0.737
INC005H11	CG5320	Gdh	1	1.07986	0.14781	0.14937	0.14904	0.14741	0.263	0.737
INC063C08	CG3024	torp4a	1	1.06416	0.11299	0.12117	0.12105	0.11297	0.2631	0.7369
INC151H06	CG2227	Gip	1	1.0483	0.08097	0.08282	0.08282	0.0809	0.2633	0.7367
INC094F07	CG8772	nemy	1	1.21922	0.35112	0.37951	0.37941	0.3511	0.2634	0.7366
INC006F04	CG14633	CG14633	1	1.20233	0.33299	0.36087	0.36039	0.33279	0.2636	0.7364
INC157A02	CG4020	CG4020	1	1.11745	0.1947	0.21021	0.2094	0.19468	0.264	0.736
INC133B01	CG15199	CG15199	1	1.37104	0.48689	0.64677	0.64663	0.48675	0.2646	0.7354
INC142A07	CG6513	endos	1	1.11454	0.18803	0.20068	0.20058	0.18795	0.2649	0.7351
INC011E07	CG12194	CG12194	1	1.14261	0.30806	0.33334	0.33334	0.30787	0.265	0.735
INC156A04	CG31342	CG31342	1	1.30175	0.4215	0.51526	0.51511	0.42164	0.2651	0.7349
INC011F07	CG6223	&bgr;Cop	1	1.21947	0.37892	0.41675	0.41633	0.37865	0.2653	0.7347
INC035F04	CG10882	CG10882	1	1.11099	0.22112	0.22593	0.22516	0.22083	0.266	0.734
INC026E06	CG10143	Adgf-E	1	1.10984	0.19484	0.20035	0.20028	0.19467	0.2663	0.7337
INC068B09	CG12864	Su(var)2-HP2	1	1.18452	0.36385	0.37624	0.37589	0.36385	0.2667	0.7333
INC083H06	CG8176	CG8176	1	1.17115	0.28807	0.29774	0.2976	0.28804	0.267	0.733
INC091C02	CG15878	CG15878	1	1.12536	0.20966	0.22006	0.21991	0.209	0.2672	0.7328
INC059H09	CG1637	CG1637	1	1.0902	0.16442	0.17847	0.17777	0.16451	0.2675	0.7325
INC088A06	CG5413	CREG	1	1.08341	0.14025	0.1437	0.14332	0.14001	0.2675	0.7325
INC020G03	CG6293	CG6293	1	1.3407	0.47161	0.58213	0.58223	0.47171	0.2677	0.7323
INC028B03	CG6203	Fmr1	1	1.11204	0.20297	0.19987	0.19984	0.20294	0.2683	0.7317
INC047H08	CG14735	CG14735	1	1.15319	0.25564	0.26412	0.26405	0.25551	0.2683	0.7317
INC155G08	CG10748	CG10748	1	1.26414	0.42794	0.48301	0.48277	0.42746	0.2683	0.7317
INC001E05	CG9310	Hnf4	1	1.16049	0.28879	0.30998	0.3092	0.28833	0.2686	0.7314
INC151B08	CG6372	CG6372	1	1.06207	0.10671	0.10722	0.10722	0.10641	0.2686	0.7314
INC049D09	CG31956	pgant4	1	1.13289	0.25422	0.26961	0.26946	0.25407	0.2692	0.7308
INC059F02	CG5978	CG5978	1	1.09028	0.24327	0.25339	0.25313	0.24286	0.2711	0.7289
INC085E02	CG3615	CG3615	1	1.29184	0.4504	0.53002	0.52791	0.45029	0.2715	0.7285
INC108G04	CG3861	l(1)G0030	1	1.03954	0.07123	0.07172	0.07166	0.07121	0.2724	0.7276
INC017D08	CG2767	CG2767	1	1.06551	0.12125	0.12444	0.12425	0.12102	0.2726	0.7274
INC002F03	CG12126	CG12126	1	1.07579	0.13332	0.13707	0.13674	0.13285	0.2727	0.7273
INC127F11	CG12085	pUf68	1	1.11485	0.21638	0.21715	0.21712	0.21504	0.2728	0.7272
INC143B04	CG11722	CG11722	1	1.03513	0.0729	0.07261	0.07259	0.07289	0.2728	0.7272
INC132D11	CG5572	CG5572	1	1.04406	0.08312	0.08316	0.08309	0.08307	0.273	0.727
INC055C09	CG8839	CG8839	1	1.20892	0.33444	0.36235	0.36205	0.33434	0.2732	0.7268
INC077B06	CG1057	Trap18	1	1.16699	0.29281	0.29332	0.29268	0.29281	0.2735	0.7265
INC092D07	CG8695	LvpL	1	1.0922	0.15961	0.15664	0.15666	0.15942	0.2735	0.7265
INC092G11	CG1898	HBS1	1	1.25704	0.443	0.48614	0.48508	0.44277	0.2735	0.7265
INC121H09	CG7010	l(1)G0334	1	1.10648	0.20022	0.20781	0.20772	0.19958	0.2736	0.7264
INC075A04	CG5044	CG5044	1	1.06917	0.12751	0.12928	0.12911	0.12747	0.2737	0.7263
INC147G11	CG32538	nAcR&agr;-18C	1	1.09975	0.26423	0.25665	0.25643	0.26406	0.2737	0.7263
INC055G11	CG32512	CG32512	1	1.2142	0.34004	0.39867	0.39806	0.33953	0.2738	0.7262
INC034A11	CG3902	CG3902	1	1.08764	0.16073	0.15743	0.15719	0.16076	0.2739	0.7261
INC011G10	CG12530	Cdc42	1	1.15506	0.272	0.28652	0.28642	0.27185	0.2741	0.7259
INC061A10	CG4721	CG4721	1	1.06505	0.13019	0.13591	0.13575	0.13003	0.2747	0.7253
INC052D11	CG6144	CG6144	1	1.10287	0.18026	0.17751	0.17729	0.17979	0.2748	0.7252
INC057D08	CG12230	car	1	1.12236	0.29689	0.30302	0.303	0.29509	0.2751	0.7249
INC142C05	CG1088	Vha26	1	1.06768	0.12145	0.1232	0.12317	0.12147	0.2751	0.7249
INC054H05	CG12206	CG12206	1	1.05354	0.09291	0.09303	0.093	0.09284	0.2752	0.7248
INC081B12	CG9934	CG9934	1	1.15298	0.28108	0.2834	0.28308	0.28006	0.2756	0.7244
INC052D07	CG16782	CG16782	1	1.0631	0.1133	0.11144	0.11132	0.11325	0.2759	0.7241
INC020F09	CG8270	CG8270	1	1.04211	0.07897	0.07952	0.0795	0.07891	0.276	0.724
INC083B08	CG13358	CG13358	1	1.17099	0.33848	0.32895	0.32867	0.33853	0.2761	0.7239
INC074F07	CG4006	Akt1	1	1.09962	0.22335	0.22754	0.22737	0.22267	0.2762	0.7238
INC147E02	CG14503	CG14503	1	1.06915	0.1215	0.12255	0.12253	0.12126	0.2763	0.7237
INC107C01	CG9261	nrv2	1	1.10405	0.19421	0.19515	0.19513	0.19416	0.2765	0.7235
INC110B02	CG15425	CG15425	1	1.15323	0.27919	0.27531	0.27521	0.2786	0.2765	0.7235
INC114A01	CG10332	CG10332	1	1.13342	0.24474	0.25466	0.25448	0.24449	0.2765	0.7235
INC103B10	CG18132	CG18132	1	1.25909	0.42174	0.50878	0.50856	0.4213	0.2769	0.7231
INC016B07	CG11522	RpL6	1	1.0388	0.07419	0.07381	0.07371	0.07408	0.277	0.723
INC086B07	CG10824	CG10824	1	1.20304	0.33345	0.38962	0.38913	0.33302	0.2771	0.7229
INC020H07	CG6051	CG6051	1	1.06099	0.10639	0.10858	0.10849	0.1063	0.2774	0.7226
INC097B04	CG8420	CG8420	1	1.15629	0.29804	0.31382	0.31385	0.29799	0.2778	0.7222
INC092H02	CG6494	h	1	1.13073	0.23654	0.23973	0.23968	0.2362	0.278	0.722
INC086A04	CG9148	scf	1	1.16176	0.3058	0.32145	0.32133	0.3057	0.2782	0.7218
INC155E12	CG6703	Caki	1	1.14106	0.25201	0.26782	0.26768	0.25196	0.2785	0.7215
INC130D04	CG5767	CG5767	1	1.12294	0.21432	0.2181	0.21798	0.21406	0.2787	0.7213
INC053D12	CG15897	CG15897	1	1.08335	0.16086	0.15403	0.15398	0.16081	0.279	0.721
INC071C12	CG10370	Tbp-1	1	1.16727	0.29522	0.31364	0.31361	0.29448	0.2791	0.7209
INC128C12	CG17176	ACXA	1	1.16789	0.35019	0.37637	0.37582	0.34864	0.2791	0.7209
INC002A07	CG13539	CG13539	1	1.09804	0.1879	0.1966	0.19621	0.18787	0.2792	0.7208
INC093C11	CG11811	CG11811	1	1.12022	0.21722	0.22353	0.22356	0.21652	0.2794	0.7206
INC060F09	CG4705	CG4705	1	1.14404	0.29413	0.29909	0.29899	0.29376	0.2798	0.7202
INC156H11	CG11658	CG11658	1	1.05386	0.1085	0.10542	0.10535	0.10814	0.2802	0.7198
INC019F11	CG32355	CG32355	1	1.28214	0.42325	0.53068	0.53055	0.42331	0.2806	0.7194
INC039F10	CG33066	CG33066	1	1.10732	0.19709	0.20081	0.20057	0.19695	0.2807	0.7193
INC061E09	CG4164	CG4164	1	1.2903	0.44401	0.55553	0.55479	0.44372	0.2811	0.7189
INC103F03	CG30118	CG30118	1	1.07819	0.14849	0.15664	0.15652	0.14846	0.2814	0.7186
INC083B02	CG30365	CG30365	1	1.09321	0.18836	0.19145	0.19128	0.18752	0.2818	0.7182
INC144H02	CG12840	Tsp42El	1	1.08717	0.15736	0.16314	0.16312	0.15712	0.2818	0.7182
INC056G08	CG1746	CG1746	1	1.04274	0.08337	0.08138	0.08138	0.08335	0.2822	0.7178
INC086G11	CG2101	mRpS35	1	1.16684	0.3647	0.37831	0.37777	0.36373	0.2824	0.7176
INC007C08	CG12175	tth	1	1.10039	0.20372	0.21432	0.2143	0.2037	0.2825	0.7175
INC028F07	CG8159	CG8159	1	1.07465	0.17867	0.17429	0.17422	0.17844	0.283	0.717
INC077F07	CG32572	CG32572	1	1.12143	0.30137	0.31478	0.31425	0.3014	0.2831	0.7169
INC027E02	CG11290	enok	1	1.16683	0.3195	0.33536	0.33534	0.31947	0.2835	0.7165
INC057C08	CG8649	Fim	1	1.08654	0.20425	0.20918	0.20916	0.20374	0.2835	0.7165
INC020E11	CG12865	CG12865	1	1.37172	0.50163	0.62365	0.6232	0.50133	0.2836	0.7164
INC027B04	CG2135	CG2135	1	1.09513	0.2101	0.22507	0.22498	0.2096	0.2837	0.7163
INC062H03	CG15482	CG15482	1	1.07874	0.15322	0.1577	0.15765	0.15319	0.2837	0.7163
INC052B01	CG15324	CG15324	1	1.04318	0.08402	0.08655	0.08655	0.08394	0.2841	0.7159
INC136H06	CG6014	CG6014	1	1.04702	0.10786	0.10888	0.10872	0.10784	0.2841	0.7159
INC046C01	CG32743	Smg1	1	1.13928	0.31419	0.3314	0.3313	0.31378	0.2845	0.7155
INC078C04	CG1915	sls	1	1.32258	0.5316	0.57949	0.57949	0.5316	0.2846	0.7154
INC069F07	CG10939	Sip1	1	1.11369	0.21206	0.21471	0.21417	0.21162	0.2848	0.7152
INC051B04	CG4082	Mcm5	1	1.08214	0.16105	0.16776	0.16764	0.16091	0.2849	0.7151
INC058F10	CG5966	CG5966	1	1.17018	0.3603	0.37555	0.37496	0.36003	0.2849	0.7151
INC100B08	CG13388	Akap200	1	1.14261	0.26529	0.2688	0.26872	0.26504	0.2851	0.7149
INC092G03	CG3262	CG3262	1	1.17077	0.32912	0.35857	0.35857	0.3284	0.2852	0.7148
INC051F01	CG30183	CG30183	1	1.27492	0.4615	0.51523	0.51473	0.46087	0.2857	0.7143
INC156D02	CG18179	CG18179	1	1.09796	0.20108	0.19422	0.19424	0.20101	0.2863	0.7137
INC064F12	CG11201	CG11201	1	1.09573	0.17363	0.17502	0.17476	0.17329	0.2865	0.7135
INC045F08	CG5683	Aef1	1	1.06292	0.11422	0.11758	0.1174	0.1141	0.2866	0.7134
INC050A01	CG7200	CG7200	1	1.32366	0.53383	0.57601	0.5758	0.53373	0.2869	0.7131
INC128F01	CG15876	CG15876	1	1.04762	0.10835	0.10712	0.10686	0.10818	0.2872	0.7128
INC137A04	CG4486	Cyp9b2	1	1.1898	0.34669	0.37478	0.37415	0.34637	0.2873	0.7127
INC093G06	CG10307	CG10307	1	1.09255	0.21217	0.21711	0.21711	0.2122	0.2874	0.7126
INC039D02	CG5009	CG5009	1	1.07903	0.15431	0.15461	0.15457	0.15405	0.2876	0.7124
INC125A02	CG17562	CG17562	1	1.15038	0.28961	0.296	0.29541	0.28954	0.2876	0.7124
INC060E01	CG4434	CG4434	1	1.07569	0.14505	0.15054	0.15021	0.14498	0.2884	0.7116
INC062A04	CG11455	CG11455	1	1.08957	0.16345	0.16892	0.16887	0.16345	0.2887	0.7113
INC049H03	CG2974	CG2974	1	1.17246	0.32899	0.34766	0.34749	0.32886	0.2889	0.7111
INC141A05	CG13715	CG13715	1	1.31725	0.52773	0.59348	0.59348	0.5275	0.2889	0.7111
INC001H08	CG17601	CG17601	1	1.0952	0.18937	0.18945	0.18937	0.18925	0.2891	0.7109
INC001G07	CG7736	Syx6	1	1.17738	0.33323	0.36995	0.3699	0.33321	0.2892	0.7108
INC066B01	CG7083	CG7083	1	1.1137	0.22897	0.23461	0.23426	0.22897	0.2892	0.7108
INC089A02	CG30360	CG30360	1	1.1165	0.21826	0.21627	0.21617	0.2183	0.2892	0.7108
INC147A09	CG16713	CG16713	1	1.19336	0.38851	0.41281	0.41269	0.38792	0.2892	0.7108
INC077D07	CG10142	Ance-5	1	1.08012	0.17468	0.18161	0.18132	0.17468	0.2895	0.7105
INC046F08	CG1847	CG1847	1	1.12704	0.30345	0.32576	0.32552	0.30347	0.2898	0.7102
INC154F11	CG4133	CG4133	1	1.04515	0.09851	0.09744	0.09733	0.09851	0.2899	0.7101
INC156C03	CG2160	Socs44A	1	1.12067	0.25314	0.27299	0.27296	0.25256	0.29	0.71
INC132H04	CG1268	CG1268	1	1.09942	0.21062	0.213	0.21276	0.21036	0.2907	0.7093
INC122H05	CG17510	CG17510	1	1.19181	0.38792	0.4131	0.41264	0.38786	0.291	0.709
INC121F12	CG12608	CG12608	1	1.06642	0.12546	0.12663	0.1263	0.12542	0.2913	0.7087
INC158G11	CG15476	CG15476	1	1.07143	0.13838	0.1434	0.1432	0.13824	0.2914	0.7086
CONv04B13	CG4027	Act5C	1	1.03334	0.0688	0.06754	0.06753	0.06873	0.2918	0.7082
INC039B08	CG5829	CG5829	1	1.13436	0.24455	0.26256	0.26241	0.24433	0.2919	0.7081
INC035B10	CG5214	CG5214	1	1.02741	0.05452	0.05444	0.05442	0.05428	0.2923	0.7077
INC062H02	CG9750	rept	1	1.1419	0.27835	0.29309	0.29268	0.27825	0.2923	0.7077
INC112E12	CG32434	loner	1	1.21659	0.40149	0.44631	0.44631	0.39991	0.2926	0.7074
INC111B07	CG4740	AttC	1	1.06051	0.13334	0.13606	0.13554	0.13304	0.2927	0.7073
INC068A10	CG17098	CG17098	1	1.16584	0.32289	0.30134	0.30129	0.32289	0.2929	0.7071
INC043B12	CG18568	CG18568	1	1.10135	0.2051	0.2045	0.20426	0.20512	0.293	0.707
INC024H05	CG8245	CG8245	1	1.16206	0.28926	0.31852	0.31833	0.28848	0.2931	0.7069
INC152H03	CG30259	CG30259	1	1.22823	0.40588	0.47318	0.4721	0.40534	0.2931	0.7069
INC136D09	CG4690	Tsp5D	1	1.07063	0.17611	0.18158	0.18139	0.1759	0.2932	0.7068
INC089D07	CG3394	CG3394	1	1.19546	0.38461	0.37665	0.37632	0.38428	0.2934	0.7066
INC008F02	CG10754	CG10754	1	1.12636	0.26206	0.27983	0.27971	0.26179	0.2937	0.7063
INC060C10	CG4545	SerT	1	1.12047	0.29525	0.32063	0.32006	0.29475	0.2937	0.7063
INC151H10	CG5605	eRF1	1	1.03531	0.07483	0.07438	0.07435	0.07462	0.2937	0.7063
INC143D10	CG4270	CG4270	1	1.09836	0.2009	0.20076	0.20052	0.2008	0.2938	0.7062
INC062H01	CG10090	Tim17a1	1	1.06853	0.14831	0.15351	0.15346	0.14808	0.2939	0.7061
INC145E10	CG2059	CG2059	1	1.2511	0.44783	0.51409	0.5142	0.44761	0.2942	0.7058
INC100A06	CG14476	CG14476	1	1.07704	0.15629	0.15619	0.15617	0.15634	0.2944	0.7056
INC101H08	CG6575	glec	1	1.1009	0.23704	0.24037	0.24021	0.23704	0.2948	0.7052
INC102C04	CG3494	CG3494	1	1.07856	0.16106	0.16227	0.16229	0.16075	0.2951	0.7049
INC156F10	CG3412	slmb	1	1.07491	0.15006	0.14799	0.14792	0.14956	0.2952	0.7048
INC127F06	CG11019	CG11019	1	1.10093	0.20377	0.20909	0.20911	0.20358	0.2956	0.7044
INC156C01	CG13627	CG13627	1	1.09319	0.19959	0.19986	0.19971	0.19947	0.2957	0.7043
INC111F09	CG6046	Bin1	1	1.17839	0.37602	0.40877	0.4087	0.37538	0.2958	0.7042
INC138C05	CG16712	CG16712	1	1.04334	0.08651	0.08615	0.08611	0.08644	0.2962	0.7038
INC012A11	CG14242	CG14242	1	1.17393	0.37077	0.39995	0.39962	0.37046	0.2963	0.7037
INC110E04	CG1764	CG1764	1	1.15774	0.36639	0.37867	0.37731	0.36632	0.2965	0.7035
INC028D09	CG9299	CG9299	1	1.1286	0.32114	0.32413	0.3235	0.32042	0.2972	0.7028
INC054E07	CG11085	CG11085	1	1.11255	0.27439	0.2665	0.2665	0.2731	0.2975	0.7025
INC085G06	CG3161	Vha16	1	1.04356	0.09232	0.09147	0.09143	0.0922	0.2979	0.7021
INC077B05	CG6361	CG6361	1	1.0942	0.19222	0.1961	0.19598	0.1922	0.298	0.702
INC147B08	CG7713	CG7713	1	1.11144	0.29744	0.31013	0.30997	0.29739	0.298	0.702
INC075F06	CG1692	mal	1	1.12272	0.30965	0.34044	0.34012	0.30952	0.2982	0.7018
INC075H11	CG31284	CG31284	1	1.04633	0.11055	0.11411	0.11413	0.11059	0.2984	0.7016
INC066B09	CG9318	CG9318	1	1.18579	0.38858	0.42058	0.42069	0.38868	0.2985	0.7015
INC127F12	CG16778	Tkr	1	1.05756	0.12813	0.12028	0.12028	0.1279	0.2996	0.7004
INC095D12	CG18102	shi	1	1.18105	0.3867	0.41639	0.41629	0.3865	0.2997	0.7003
INC051C02	CG32436	CG32436	1	1.13483	0.28433	0.26908	0.26849	0.28392	0.2999	0.7001
INC076F07	CG9858	clt	1	1.09191	0.1932	0.19216	0.19186	0.19268	0.3002	0.6998
INC126D12	CG4484	CG4484	1	1.0976	0.22136	0.22094	0.22084	0.22113	0.3003	0.6997
INC049A03	CG6138	CG6138	1	1.04836	0.1096	0.10863	0.10856	0.10953	0.3006	0.6994
INC076H10	CG10159	BEAF-32	1	1.07888	0.16536	0.16555	0.16552	0.16517	0.3009	0.6991
INC024F02	CG32737	CG32737	1	1.07867	0.16233	0.16397	0.16369	0.1621	0.301	0.699
INC040H04	CG14618	CG14618	1	1.06662	0.14548	0.14328	0.14321	0.1455	0.301	0.699
INC158A07	CG13029	CG13029	1	1.09137	0.20193	0.20969	0.20952	0.20188	0.3012	0.6988
INC017A06	CG17237	CG17237	1	1.10974	0.2514	0.26585	0.26461	0.25135	0.3013	0.6987
INC054G11	CG7498	CG7498	1	1.20566	0.40907	0.44207	0.44163	0.409	0.302	0.698
INC121E04	CG7910	CG7910	1	1.06039	0.12658	0.1295	0.12911	0.12642	0.302	0.698
INC155F09	CG11425	CG11425	1	1.07427	0.15427	0.16003	0.15936	0.15429	0.3023	0.6977
INC051C09	CG3707	wapl	1	1.09897	0.21517	0.22133	0.22044	0.21503	0.3024	0.6976
INC126A11	CG13712	CG13712	1	1.23702	0.41966	0.48727	0.4859	0.41953	0.3024	0.6976
INC010E01	CG7533	chrb	1	1.07588	0.20073	0.20311	0.20271	0.2007	0.3025	0.6975
INC134C05	CG12645	CG12645	1	1.17558	0.36096	0.37302	0.37313	0.36107	0.3026	0.6974
INC051H09	CG10621	CG10621	1	1.02119	0.05991	0.05828	0.05816	0.05985	0.3036	0.6964
INC128F09	CG14468	Tsp42A	1	1.10449	0.256	0.2596	0.25896	0.25525	0.3044	0.6956
INC063B08	CG5992	Adgf-A	1	1.14575	0.31151	0.32564	0.32567	0.31093	0.3046	0.6954
INC121H08	CG13873	Obp56g	1	1.02659	0.0585	0.05498	0.05498	0.05836	0.3049	0.6951
INC068B04	CG31550	CG31550	1	1.09217	0.21192	0.2061	0.20588	0.21188	0.3051	0.6949
INC021H04	CG13284	CG13284	1	1.09902	0.19628	0.20093	0.20083	0.19626	0.3054	0.6946
INC092E03	CG4943	lack	1	1.13235	0.33565	0.34056	0.34027	0.33541	0.3055	0.6945
INC152G07	CG5940	CycA	1	1.19183	0.4017	0.4645	0.46403	0.40064	0.3055	0.6945
INC092F11	CG14487	CG14487	1	1.05542	0.11506	0.11642	0.11628	0.11466	0.3059	0.6941
INC065G10	CG8520	CG8520	1	1.18724	0.39922	0.44161	0.44166	0.39878	0.306	0.694
INC110F03	CG4095	CG4095	1	1.19249	0.35949	0.4242	0.42411	0.35935	0.306	0.694
INC003A10	CG2961	CG2961	1	1.07526	0.15714	0.16212	0.162	0.15697	0.3061	0.6939
INC108A07	CG1587	Crk	1	1.1307	0.32896	0.35746	0.35734	0.32814	0.3061	0.6939
INC060A07	CG12232	G&agr;73B	1	1.15467	0.36519	0.39859	0.39788	0.36478	0.3063	0.6937
INC054G01	CG18171	CG18171	1	1.08423	0.16848	0.17809	0.17795	0.16838	0.3069	0.6931
INC072F01	CG9817	CG9817	1	1.0592	0.13653	0.13879	0.13854	0.13646	0.3071	0.6929
INC076F11	CG10428	CG10428	1	1.06275	0.1836	0.18321	0.18302	0.18351	0.3073	0.6927
INC116C08	CG12348	Sh	1	1.0579	0.11966	0.11975	0.11975	0.11966	0.3076	0.6924
INC151B07	CG13672	CG13672	1	1.10847	0.26589	0.27075	0.27075	0.26572	0.3076	0.6924
INC025E10	CG4843	Tm2	1	1.06209	0.13268	0.13289	0.13261	0.13261	0.3079	0.6921
INC008D08	CG14213	CG14213	1	1.0855	0.17139	0.17979	0.17969	0.17134	0.3081	0.6919
INC143C02	CG10279	Rm62	1	1.06508	0.14425	0.14509	0.14511	0.14415	0.3086	0.6914
INC054D04	CG9042	Gpdh	1	1.05729	0.12567	0.12613	0.12609	0.12556	0.3088	0.6912
INC067F03	CG8231	l(1)G0022	1	1.08511	0.26195	0.27026	0.27014	0.26174	0.3088	0.6912
INC107C12	CG5315	CG5315	1	1.04071	0.09108	0.08978	0.08976	0.09106	0.3088	0.6912
INC107E10	CG10751	robl	1	1.0918	0.20123	0.21414	0.21404	0.20111	0.3091	0.6909
INC116D07	CG4700	Sema-2a	1	1.19181	0.37802	0.40354	0.40282	0.37761	0.3092	0.6908
INC068E02	CG10018	Snm1	1	1.02616	0.1473	0.14483	0.14475	0.1473	0.3095	0.6905
INC045H07	CG6923	CG6923	1	1.11542	0.27464	0.2766	0.27588	0.27402	0.3098	0.6902
INC059A10	CG4647	mRpL49	1	1.18665	0.34197	0.39326	0.39307	0.34149	0.3098	0.6902
INC129B11	CG32954	CG32954	1	1.05949	0.14124	0.1422	0.14206	0.14121	0.3098	0.6902
INC018B07	CG10384	CG10384	1	1.02475	0.0541	0.05536	0.05535	0.05406	0.3103	0.6897
INC113D03	CG16983	skpA	1	1.06813	0.14349	0.14824	0.14831	0.14349	0.3103	0.6897
INC052H08	CG14285	CG14285	1	1.106	0.2267	0.23327	0.23307	0.2267	0.3109	0.6891
INC075B10	CG1962	CG1962	1	1.12237	0.32667	0.34314	0.34314	0.32624	0.3115	0.6885
INC136E10	CG18679	CG18679	1	1.23216	0.48492	0.5087	0.50773	0.48409	0.3116	0.6884
INC137B11	CG12158	CG12158	1	1.05029	0.10782	0.10547	0.10521	0.10775	0.3117	0.6883
INC138D12	CG15494	CG15494	1	1.06043	0.14155	0.138	0.1376	0.14146	0.3118	0.6882
INC122C07	CG10701	Moe	1	1.08589	0.20487	0.20649	0.20649	0.2041	0.312	0.688
INC135F05	CG14359	CG14359	1	1.09455	0.23349	0.24737	0.24681	0.23349	0.3123	0.6877
INC151H12	CG11853	to	1	1.09139	0.23225	0.24058	0.24042	0.23206	0.3124	0.6876
INC027C08	CG9906	CG9906	1	1.12318	0.27994	0.29691	0.29634	0.27942	0.3127	0.6873
INC152H09	CG5744	CG5744	1	1.0688	0.1933	0.19881	0.19878	0.1921	0.3133	0.6867
INC078D06	CG11007	CG11007	1	1.18164	0.4115	0.43367	0.43355	0.4115	0.3136	0.6864
INC028H06	CG5093	Doc3	1	1.07023	0.16163	0.16325	0.1629	0.1616	0.3138	0.6862
INC096F11	CG8073	Pmm45A	1	1.04344	0.09828	0.10079	0.10068	0.09823	0.3139	0.6861
INC032C08	CG4880	CG4880	1	1.21287	0.44162	0.46567	0.46552	0.44105	0.314	0.686
INC050D05	CG4376	Actn	1	1.09287	0.2186	0.20175	0.2018	0.21846	0.314	0.686
INC014G09	CG31217	CG31217	1	1.21981	0.42564	0.45571	0.45565	0.42564	0.3141	0.6859
INC066E02	CG13176	CG13176	1	1.05874	0.13159	0.13704	0.13699	0.13161	0.3141	0.6859
INC069A04	CG11306	CG11306	1	1.10475	0.2363	0.24523	0.24495	0.2362	0.3142	0.6858
INC106H06	CG17737	CG17737	1	1.03416	0.07779	0.07779	0.07753	0.07779	0.3142	0.6858
INC151A09	CG17224	CG17224	1	1.11423	0.22903	0.2506	0.25028	0.22903	0.3148	0.6852
INC063G06	CG10480	Bj1	1	1.07525	0.24622	0.25202	0.25195	0.24619	0.315	0.685
INC154H03	CG6756	Tom70	1	1.06905	0.15977	0.16547	0.1653	0.15945	0.315	0.685
INC106B07	CG16747	Oda	1	1.05956	0.12697	0.13261	0.13257	0.12687	0.3151	0.6849
INC154D03	CG12147	CG12147	1	1.12125	0.28053	0.31185	0.31151	0.28056	0.3153	0.6847
INC027F03	CG13622	CG13622	1	1.13708	0.34967	0.36679	0.36674	0.34964	0.3154	0.6846
INC034H08	CG18659	CG18659	1	1.08454	0.20574	0.20331	0.20334	0.20572	0.3154	0.6846
INC028G05	CG4613	CG4613	1	1.07669	0.20626	0.22068	0.22071	0.2061	0.3155	0.6845
INC153G01	CG31062	side	1	1.21797	0.44678	0.4926	0.4921	0.44555	0.3155	0.6845
INC109E08	CG15081	l(2)03709	1	1.06404	0.14676	0.14382	0.1438	0.14674	0.3156	0.6844
INC030H03	CG17843	CG17843	1	1.17148	0.39653	0.41925	0.41944	0.39625	0.3158	0.6842
INC069G07	CG4767	Tektin-A	1	1.16146	0.38217	0.41853	0.41787	0.38138	0.3158	0.6842
INC114H12	CG10102	CG10102	1	1.04073	0.0957	0.09656	0.0965	0.09537	0.3164	0.6836
INC113A06	CG32772	CG32772	1	1.20521	0.43465	0.49649	0.49558	0.43465	0.3166	0.6834
INC054G05	CG11092	CG11092	1	1.23117	0.43857	0.53056	0.53019	0.4382	0.3167	0.6833
INC062A09	CG9731	CG9731	1	1.07687	0.16561	0.17853	0.17853	0.16561	0.3172	0.6828
INC025H07	CG2111	CG2111	1	1.06465	0.15524	0.15947	0.15936	0.15474	0.3173	0.6827
INC039F12	CG10686	CG10686	1	1.06732	0.17114	0.17388	0.17362	0.17076	0.3173	0.6827
INC139A05	CG1516	CG1516	1	1.22849	0.47013	0.49437	0.49361	0.46889	0.3173	0.6827
INC063B02	CG8421	Asph	1	1.18468	0.39897	0.46562	0.46506	0.39892	0.3175	0.6825
INC121A08	CG33532	lectin-37Da	1	1.02857	0.08536	0.08448	0.08443	0.08534	0.3175	0.6825
INC084B06	CG1988	CG1988	1	1.1638	0.38135	0.36822	0.36794	0.3813	0.3177	0.6823
INC153B02	CG9032	sun	1	1.04	0.09644	0.09265	0.09261	0.09648	0.3185	0.6815
INC075G06	CG10120	Men	1	1.06434	0.14058	0.1414	0.14136	0.14046	0.3186	0.6814
INC097H09	CG31705	CG31705	1	1.09494	0.24073	0.24851	0.24846	0.23883	0.3187	0.6813
INC099H10	CG13379	CG13379	1	1.10805	0.30695	0.32465	0.32456	0.3067	0.3187	0.6813
INC028H12	CG6933	CG6933	1	1.09784	0.24794	0.26597	0.26538	0.24777	0.3188	0.6812
INC147C10	CG1963	Pcd	1	1.06629	0.17115	0.18111	0.18051	0.17096	0.3188	0.6812
INC058E09	CG31868	Samuel	1	1.16691	0.39703	0.42932	0.4278	0.39647	0.319	0.681
INC088A07	CG8234	CG8234	1	1.06141	0.13469	0.13865	0.13865	0.13457	0.3192	0.6808
INC084C06	CG5215	Zn72D	1	1.11907	0.27049	0.27946	0.27869	0.27027	0.3194	0.6806
INC090F02	CG5289	Pros26.4	1	1.04811	0.1577	0.15716	0.15705	0.15747	0.3201	0.6799
INC092A05	CG31043	gukh	1	1.21541	0.46404	0.49975	0.49856	0.46391	0.3201	0.6799
INC156E04	CG4026	IP3K1	1	1.0582	0.15259	0.14655	0.14655	0.15242	0.3202	0.6798
INC027H04	CG8632	CG8632	1	1.18132	0.39405	0.46242	0.46177	0.39372	0.3203	0.6797
INC040A12	CG14574	CG14574	1	1.10279	0.2695	0.2815	0.28072	0.2693	0.3204	0.6796
INC061H07	CG15444	ine	1	1.07841	0.23439	0.22391	0.22355	0.23413	0.3208	0.6792
INC052E07	CG14805	CG14805	1	1.08133	0.21363	0.21253	0.2125	0.21347	0.3212	0.6788
INC132G09	CG33323	Fer1	1	1.24616	0.48406	0.5461	0.54615	0.48308	0.3212	0.6788
INC050C11	CG7208	CG7208	1	1.102	0.23615	0.25437	0.25437	0.23591	0.3213	0.6787
INC071D08	CG10373	CG10373	1	1.04415	0.10253	0.10439	0.10417	0.10241	0.3213	0.6787
INC052F07	CG12289	CG12289	1	1.04506	0.11693	0.11565	0.11521	0.11674	0.3217	0.6783
INC151G01	CG3082	l(2)k09913	1	1.04628	0.12488	0.12448	0.12434	0.12471	0.3219	0.6781
INC129F03	CG31556	CG31556	1	1.14413	0.33496	0.35108	0.35074	0.33494	0.322	0.678
INC132B04	CG33131	SCAP	1	1.09331	0.28817	0.30428	0.30325	0.28812	0.3221	0.6779
INC041A01	CG14626	CG14626	1	1.10118	0.24375	0.23221	0.23221	0.24372	0.3223	0.6777
INC025D01	CG7392	Cka	1	1.07888	0.18744	0.1866	0.1866	0.18707	0.3225	0.6775
INC155A02	CG32380	SMSr	1	1.1561	0.39609	0.40911	0.40895	0.39601	0.3225	0.6775
INC054E09	CG5946	CG5946	1	1.05304	0.12004	0.12697	0.1269	0.11994	0.3226	0.6774
INC097H02	CG7768	CG7768	1	1.04319	0.09749	0.0965	0.09617	0.09723	0.3228	0.6772
INC052E08	CG1314	CG1314	1	1.11019	0.25746	0.264	0.26366	0.25726	0.3231	0.6769
INC060A06	CG8390	vlc	1	1.10575	0.31138	0.32044	0.31992	0.31102	0.3231	0.6769
INC116H09	CG7971	CG7971	1	1.02976	0.15449	0.15344	0.15303	0.15433	0.3236	0.6764
INC108H04	CG30427	CG30427	1	1.03469	0.08686	0.08572	0.08563	0.08686	0.3237	0.6763
INC117A11	CG12852	CG12852	1	1.03555	0.08702	0.0902	0.0901	0.08702	0.3238	0.6762
INC084D09	CG31094	LpR1	1	1.11786	0.29803	0.31788	0.31778	0.29808	0.3243	0.6757
INC035C06	CG2010	CG2010	1	1.0655	0.214	0.21182	0.21172	0.21369	0.3245	0.6755
INC093H07	CG1088	Vha26	1	1.10596	0.24208	0.2526	0.25184	0.24196	0.3249	0.6751
[truncated: 3,533 more rows]
