# Supplementary material for: The Transcriptional Response of Drosophila melanogaster to Infection with the Sigma Virus (Rhabdoviridae)
Source: PLoS One. 2009 Aug 31;4(8):e6838. doi: 10.1371/journal.pone.0006838 (PMC2730013; doi:10.1371/journal.pone.0006838)
Supplement: File S2 — The relative expression level, 95% confidence limits of expression levels in males and females, and probability of differential expression of each gene between infected and uninfected females (1.00 MB XLS) [file pone.0006838.s002.xls]

## Sheet: BAGEL females
Unique ID	Common Name	Gene Symbol	Uninfected	Infected	(-)97.5%[Uninfected]	(-)97.5%[Infected]	(+)97.5%[Uninfected]	(+)97.5%[Infected]	P(Uninfected>Infected)	P(Infected>Uninfected)
INC006F02	CG3548	CG3548	1	1.30224	0.03713	0.03901	0.03893	0.03699	0.0013	0.9987
INC032F11	CG1895	Cyp28c1	1	1.55098	0.04303	0.04432	0.04418	0.04298	0.0013	0.9987
INC011G06	CG6720	UbcD2	1	1.15316	0.0277	0.02854	0.02851	0.02767	0.0015	0.9985
INC023B09	CG11940	CG11940	1	1.34307	0.08849	0.09336	0.09324	0.08849	0.002	0.998
INC013H10	CG11213	Cp38	1	1.21499	0.05745	0.05752	0.05738	0.05726	0.0024	0.9976
INC062G03	CG2017	CG2017	1	1.32039	0.06666	0.06458	0.06431	0.06639	0.0037	0.9963
INC154H01	CG18024	SoxN	1	1.1922	0.05282	0.05621	0.05622	0.0527	0.004	0.996
INC117B03	CG6519	Cp15	1	1.43316	0.14413	0.1431	0.14289	0.14408	0.0042	0.9958
INC001E10	CG32466	rn	1	1.39319	0.12161	0.13283	0.13273	0.12158	0.0043	0.9957
INC132H05	CG8175	Mtk	1	1.28187	0.09152	0.09447	0.09427	0.09139	0.0044	0.9956
INC023D12	CG16717	CG16717	1	1.38781	0.12306	0.12346	0.12346	0.12301	0.0052	0.9948
INC051E05	CG31410	CG31410	1	1.44468	0.15231	0.16024	0.15997	0.15204	0.0056	0.9944
INC020F02	CG4183	Hsp26	1	1.2387	0.0808	0.08122	0.0812	0.08072	0.0058	0.9942
INC058D08	CG5363	cdc2	1	1.13504	0.04541	0.04499	0.04499	0.0454	0.0059	0.9941
INC021B09	CG11763	CG11763	1	1.46151	0.1642	0.17391	0.17353	0.16417	0.0072	0.9928
INC134E05	CG8998	Roc2	1	1.2948	0.10304	0.10729	0.10659	0.10257	0.0078	0.9922
INC150C07	CG13323	CG13323	1	1.20047	0.0714	0.07149	0.07143	0.07134	0.0078	0.9922
INC050G01	CG18285	igl	1	1.4993	0.16706	0.18612	0.18511	0.167	0.008	0.992
INC082A02	CG2207	Df31	1	1.34564	0.12266	0.12958	0.12937	0.12268	0.0081	0.9919
INC053E04	CG5940	CycA	1	1.32379	0.11357	0.11192	0.11174	0.11339	0.0082	0.9918
INC122H08	CG12954	mRpL41	1	1.42395	0.15262	0.1556	0.15563	0.15254	0.0084	0.9916
INC158C07	CG5650	Pp1-87B	1	1.37172	0.13897	0.14683	0.14683	0.13865	0.0093	0.9907
CONv04D18	CG4027	Act5C	1	1.20336	0.08113	0.0823	0.08207	0.08091	0.0107	0.9893
INC082F09	CG13114	CG13114	1	1.29729	0.11586	0.11829	0.11822	0.11581	0.0107	0.9893
INC106E10	CG14084	CG14084	1	1.25694	0.09911	0.10235	0.10223	0.09908	0.0107	0.9893
INC051C03	CG6713	Nos	1	1.89947	0.27521	0.33187	0.33181	0.27518	0.011	0.989
CONv04A14	CG4027	Act5C	1	1.1814	0.0735	0.07376	0.07376	0.07333	0.0111	0.9889
INC132H12	CG10733	loj	1	1.30757	0.12346	0.12792	0.1275	0.12346	0.0118	0.9882
INC004E11	CG17387	CG17387	1	1.74375	0.22017	0.27325	0.27307	0.21945	0.0119	0.9881
INC117B12	CG6533	Cp16	1	1.4036	0.16418	0.1701	0.16992	0.16412	0.012	0.988
INC045H10	CG4326	mRpS17	1	1.17352	0.0693	0.07354	0.07354	0.06926	0.0123	0.9877
INC077C06	CG18466	Nmdmc	1	1.16978	0.0727	0.07102	0.07096	0.07271	0.0124	0.9876
INC012H05	CG12323	Pros&bgr;5	1	1.09532	0.04156	0.04071	0.04064	0.04154	0.0132	0.9868
INC122A05	CG14036	CG14036	1	1.26933	0.11152	0.11533	0.1151	0.11125	0.0132	0.9868
INC036G06	CG6249	Csl4	1	1.47383	0.18658	0.19966	0.19956	0.18666	0.0135	0.9865
INC053E11	CG9018	CG9018	1	1.11578	0.03211	0.03994	0.03987	0.03207	0.0147	0.9853
INC045E05	CG32737	CG32737	1	1.26029	0.11157	0.11427	0.11414	0.1114	0.0159	0.9841
INC001G12	CG17564	CG17564	1	1.32414	0.13483	0.14132	0.14114	0.13475	0.0161	0.9839
INC152H01	CG30195	CG30195	1	1.19492	0.07634	0.08041	0.08023	0.076	0.0164	0.9836
INC044A12	CG5739	CG5739	1	1.24367	0.1049	0.11173	0.11156	0.1048	0.0165	0.9835
INC012C10	CG14816	CG14816	1	1.15296	0.06859	0.06954	0.06924	0.06854	0.0171	0.9829
INC026C09	CG15141	CG15141	1	1.38206	0.14708	0.16499	0.16393	0.14687	0.0179	0.9821
INC149B11	CG13211	CG13211	1	1.33896	0.13199	0.14496	0.14425	0.13179	0.0183	0.9817
INC027A07	CG18330	Cct2	1	1.38868	0.16737	0.17774	0.17753	0.16716	0.0185	0.9815
INC008G02	CG14781	CG14781	1	1.20841	0.09532	0.09649	0.09646	0.09506	0.0186	0.9814
INC053C12	CG14304	CG14304	1	1.5953	0.23382	0.27472	0.27435	0.23331	0.0195	0.9805
INC152G09	CG8498	CG8498	1	1.26443	0.11845	0.12231	0.12217	0.11835	0.0195	0.9805
INC137F05	CG1740	Ntf-2	1	1.14279	0.05984	0.06639	0.06633	0.0598	0.0203	0.9797
INC117B04	CG6803	Zeelin1	1	1.53827	0.23206	0.25664	0.25647	0.23198	0.0204	0.9796
INC128C05	CG5110	CG5110	1	1.18317	0.08328	0.08645	0.08633	0.08321	0.0207	0.9793
INC036B01	CG12795	CG12795	1	1.14001	0.06964	0.0665	0.06648	0.06951	0.0209	0.9791
INC117A12	CG31624	CG31624	1	1.23247	0.10628	0.1099	0.10936	0.10623	0.0213	0.9787
INC153H05	CG31349	pyd	1	1.24043	0.10621	0.11103	0.11103	0.10609	0.0213	0.9787
INC032C09	CG9681	PGRP-SB1	1	1.24638	0.11642	0.11841	0.11836	0.1163	0.0214	0.9786
INC153B02	CG9032	sun	1	1.15312	0.07386	0.07338	0.0733	0.07385	0.0218	0.9782
INC018C03	CG7671	CG7671	1	1.26594	0.1256	0.1271	0.12695	0.12545	0.0219	0.9781
INC020F10	CG17932	Ugt36Bc	1	1.14798	0.0738	0.07086	0.07068	0.07377	0.0225	0.9775
INC117A03	CG7937	C15	1	1.38004	0.17619	0.18636	0.18631	0.17591	0.0225	0.9775
INC026D02	CG16970	CG16970	1	1.23891	0.11295	0.11636	0.11589	0.11243	0.023	0.977
INC002B09	CG2508	CG2508	1	1.2327	0.11328	0.11257	0.11252	0.11326	0.0233	0.9767
INC002C01	CG9231	CG9231	1	1.16661	0.08284	0.08195	0.0819	0.08277	0.0235	0.9765
INC104C11	CG5276	CG5276	1	1.63998	0.2575	0.30947	0.30861	0.25713	0.0235	0.9765
INC022D06	CG6517	Cp18	1	1.24695	0.119	0.12215	0.12215	0.119	0.0237	0.9763
CONv04A18	CG4027	Act5C	1	1.12124	0.05764	0.05979	0.05979	0.0576	0.024	0.976
INC020B04	CG12787	hoe1	1	1.40572	0.17433	0.19847	0.19839	0.17407	0.024	0.976
INC027D12	CG17788	CG17788	1	1.3783	0.18186	0.1875	0.18742	0.18181	0.0244	0.9756
INC026A10	CG7789	CG7789	1	1.22616	0.10534	0.11264	0.11264	0.10522	0.0246	0.9754
INC147G09	CG3856	Oamb	1	1.49513	0.21345	0.24632	0.24542	0.21342	0.0246	0.9754
INC050C01	CG6524	Cp19	1	1.17635	0.0852	0.08763	0.08763	0.08513	0.0247	0.9753
INC117D05	CG11781	CG11781	1	1.20694	0.10735	0.10413	0.10365	0.10733	0.0251	0.9749
INC110A10	CG18412	ph-p	1	1.45693	0.20103	0.23046	0.23021	0.20092	0.0252	0.9748
CONv04D16	CG4027	Act5C	1	1.19953	0.09706	0.10039	0.10005	0.09699	0.0253	0.9747
CONv04B13	CG4027	Act5C	1	1.16042	0.08055	0.08075	0.08075	0.08054	0.0259	0.9741
INC005D07	CG17086	CG17086	1	1.60545	0.27079	0.30945	0.30878	0.27065	0.026	0.974
INC032E07	CG7913	PP2A-B	1	1.34064	0.16949	0.1729	0.1726	0.16939	0.0263	0.9737
INC086G07	CG13690	CG13690	1	1.55194	0.26287	0.27935	0.2788	0.2624	0.0264	0.9736
INC032B10	CG17174	ACXB	1	1.3941	0.18571	0.20031	0.20012	0.18545	0.0265	0.9735
CONv04A21	CG4027	Act5C	1	1.21437	0.10265	0.10943	0.10943	0.10267	0.027	0.973
INC059H06	CG1637	CG1637	1	1.23027	0.11516	0.11782	0.11775	0.11472	0.0272	0.9728
INC052B10	CG4858	CG4858	1	1.17028	0.0862	0.08841	0.08815	0.08609	0.0278	0.9722
CONv04C19	CG4027	Act5C	1	1.1753	0.08673	0.09072	0.09067	0.08675	0.0284	0.9716
INC007E08	CG3582	U2af38	1	1.15323	0.0827	0.07964	0.07955	0.08269	0.0284	0.9716
INC014D07	CG14893	CG14893	1	1.44583	0.22208	0.24233	0.24209	0.22198	0.0284	0.9716
CONv04B20	CG4027	Act5C	1	1.20535	0.10511	0.10731	0.10724	0.10516	0.0292	0.9708
INC117A04	CG12836	CG12836	1	1.338	0.17093	0.1774	0.17715	0.17055	0.0293	0.9707
INC030B09	CG3925	CG3925	1	1.26973	0.12275	0.14969	0.14755	0.12245	0.0294	0.9706
INC067H11	CG17958	Sry-&dgr;	1	1.17718	0.09218	0.09414	0.09397	0.09215	0.0299	0.9701
INC032C07	CG32611	CG32611	1	1.3215	0.16567	0.16953	0.16955	0.16569	0.0303	0.9697
INC077G03	CG12363	Dlc90F	1	1.1862	0.10118	0.09781	0.09774	0.10099	0.0305	0.9695
INC010E01	CG7533	chrb	1	1.45386	0.21177	0.25399	0.25394	0.21143	0.0316	0.9684
INC143B02	CG5189	CG5189	1	1.15121	0.08251	0.08231	0.0823	0.08249	0.0318	0.9682
INC012D04	CG32951	CG32951	1	1.16829	0.09081	0.09112	0.09098	0.09043	0.0321	0.9679
INC091E04	CG13804	yellow-g2	1	1.20102	0.10347	0.10718	0.10713	0.1034	0.0321	0.9679
INC107B06	CG31311	CG31311	1	1.17424	0.09628	0.09602	0.09602	0.09614	0.0322	0.9678
INC152C12	CG9099	CG9099	1	1.16818	0.08949	0.09167	0.09165	0.0893	0.0322	0.9678
INC132D04	CG33202	dpr11	1	1.52202	0.25655	0.29575	0.29566	0.25553	0.0324	0.9676
INC155C02	CG4716	CG4716	1	1.22031	0.11801	0.11939	0.11937	0.11801	0.0324	0.9676
INC051F06	CG1609	Gcn2	1	1.51723	0.24229	0.28927	0.28885	0.24215	0.0331	0.9669
INC009D08	CG15281	CG15281	1	1.24225	0.12453	0.13285	0.13285	0.1244	0.0333	0.9667
INC003H02	CG4049	CG4049	1	1.19119	0.10217	0.10613	0.10606	0.10217	0.0334	0.9666
INC035A08	CG4960	CG4960	1	1.1644	0.09108	0.09042	0.09025	0.09089	0.0334	0.9666
INC044H05	CG8843	sec5	1	1.29075	0.15456	0.16138	0.1613	0.15439	0.0337	0.9663
INC114H12	CG10102	CG10102	1	1.31165	0.17179	0.17259	0.17229	0.17169	0.0345	0.9655
INC032D09	CG17666	CG17666	1	1.12371	0.06752	0.06985	0.06985	0.06731	0.0346	0.9654
INC144F08	CG14545	CG14545	1	1.20455	0.11649	0.11316	0.11311	0.11649	0.0348	0.9652
INC089H09	CG1070	Alhambra	1	1.31191	0.16388	0.17795	0.17788	0.16378	0.0357	0.9643
INC020C03	CG3129	Rab-RP4	1	1.14455	0.08387	0.08093	0.08091	0.08387	0.0358	0.9642
INC089C12	CG13384	CG13384	1	1.45325	0.22643	0.25422	0.25409	0.22568	0.0362	0.9638
CONv04B17	CG4027	Act5C	1	1.17244	0.09415	0.09603	0.09577	0.09413	0.0365	0.9635
INC014G11	CG14841	CG14841	1	1.31972	0.18691	0.20115	0.20084	0.18679	0.037	0.963
INC093C11	CG11811	CG11811	1	1.1111	0.06302	0.06219	0.06193	0.06302	0.0371	0.9629
INC032C04	CG9389	CG9389	1	1.27136	0.14526	0.15526	0.15509	0.14522	0.0374	0.9626
INC022D04	CG1665	CG1665	1	1.17978	0.09687	0.10087	0.10089	0.09677	0.0378	0.9622
INC132B12	CG17776	CG17776	1	1.25618	0.13713	0.14414	0.14417	0.13713	0.0384	0.9616
INC072G11	CG9829	poly	1	1.20678	0.11713	0.12168	0.12146	0.11694	0.0386	0.9614
INC131B02	CG1262	Acp62F	1	1.24393	0.14143	0.13893	0.13888	0.14118	0.0388	0.9612
INC093B10	CG4215	spel1	1	1.63339	0.29988	0.38233	0.38216	0.29947	0.0389	0.9611
INC028F01	CG11059	cals	1	1.31825	0.16709	0.1877	0.18677	0.16678	0.039	0.961
INC011A02	CG1478	Cp36	1	1.07633	0.04358	0.0434	0.04338	0.04357	0.0391	0.9609
INC125E02	CG7037	Cbl	1	1.21176	0.11441	0.12254	0.12249	0.11431	0.0393	0.9607
INC083H09	CG1837	CG1837	1	1.08306	0.05006	0.04805	0.04797	0.05003	0.0395	0.9605
CONv04B21	CG4027	Act5C	1	1.16066	0.09212	0.09402	0.09395	0.09203	0.04	0.96
INC093D04	CG12217	PpV	1	1.23648	0.13516	0.14205	0.14207	0.1347	0.0404	0.9596
INC151H06	CG2227	Gip	1	1.11939	0.0685	0.06919	0.06907	0.06847	0.0404	0.9596
INC035E08	CG17896	CG17896	1	1.12829	0.07248	0.07478	0.07475	0.07238	0.0405	0.9595
INC040A12	CG14574	CG14574	1	1.30491	0.18469	0.18902	0.18884	0.18431	0.0406	0.9594
INC010H08	CG7213	CG7213	1	1.76068	0.35363	0.46382	0.46289	0.3536	0.0408	0.9592
INC146A08	CG12505	CG12505	1	1.24309	0.13477	0.139	0.13885	0.1348	0.0413	0.9587
INC058E09	CG31868	Samuel	1	1.49644	0.27245	0.31116	0.30999	0.27237	0.0414	0.9586
INC071F02	CG10377	Hrb27C	1	1.14818	0.08754	0.08706	0.08699	0.08754	0.0431	0.9569
INC009E05	CG2774	CG2774	1	1.1881	0.1254	0.13799	0.13774	0.12514	0.0437	0.9563
INC132F04	CG5855	cni	1	1.23417	0.1405	0.13814	0.13811	0.14033	0.0438	0.9562
INC051F04	CG3001	Hex-A	1	1.20484	0.11754	0.12318	0.12301	0.11722	0.0439	0.9561
INC120A08	CG5193	TfIIB	1	1.15856	0.09652	0.09749	0.0973	0.09645	0.0442	0.9558
INC059B11	CG9734	glob1	1	1.13751	0.07943	0.08313	0.08286	0.07941	0.0447	0.9553
INC110H06	CG9761	Nep2	1	1.14994	0.11334	0.10981	0.10977	0.1128	0.0447	0.9553
INC025C06	CG13982	CG13982	1	1.29601	0.1711	0.17858	0.1785	0.1711	0.0448	0.9552
INC076C08	CG16936	CG16936	1	1.05067	0.03052	0.03078	0.03077	0.0305	0.0456	0.9544
INC042C05	CG6885	CG6885	1	1.22354	0.13154	0.13995	0.13942	0.13154	0.046	0.954
INC080F04	CG3156	CG3156	1	1.36726	0.22459	0.25614	0.25541	0.22456	0.046	0.954
INC015H11	CG17049	CG17049	1	1.3216	0.18743	0.19927	0.19927	0.18689	0.0469	0.9531
INC032F10	CG4949	CG4949	1	1.19509	0.11318	0.11852	0.11833	0.11296	0.0471	0.9529
INC158E10	CG33531	Ddr	1	1.20737	0.12775	0.1269	0.12682	0.12775	0.0471	0.9529
INC032D11	CG4935	CG4935	1	1.33639	0.19844	0.22724	0.22716	0.19783	0.0474	0.9526
INC103A10	CG1803	regucalcin	1	1.19634	0.12437	0.1236	0.12341	0.12415	0.0476	0.9524
INC155A05	CG3891	CG3891	1	1.18593	0.11406	0.11368	0.1136	0.11406	0.0476	0.9524
INC055H06	CG17508	CG17508	1	1.12709	0.07684	0.07813	0.07794	0.07681	0.048	0.952
INC127E10	CG17383	CG17383	1	1.10675	0.06424	0.06619	0.06616	0.06419	0.0484	0.9516
INC040F07	CG18554	CG18554	1	1.257	0.15481	0.15976	0.15978	0.15466	0.049	0.951
INC032G08	CG18024	SoxN	1	1.1755	0.10636	0.10753	0.10729	0.10619	0.0491	0.9509
INC151F10	CG3997	RpL39	1	1.19961	0.11819	0.12425	0.12404	0.11812	0.0494	0.9506
CONv04B22	CG4027	Act5C	1	1.14728	0.08873	0.0899	0.08988	0.0887	0.0495	0.9505
INC011H02	CG30165	CG30165	1	1.43607	0.25168	0.30017	0.29969	0.25157	0.0499	0.9501
INC032D08	CG6173	kal-1	1	1.43023	0.23167	0.29171	0.2915	0.23148	0.0499	0.9501
INC118A11	CG5258	NHP2	1	1.11389	0.07543	0.07123	0.07117	0.07518	0.0504	0.9496
INC064F01	CG4729	CG4729	1	1.35417	0.19962	0.21962	0.21959	0.19921	0.0505	0.9495
INC075F05	CG31731	CG31731	1	1.22282	0.13616	0.14797	0.14751	0.13616	0.0505	0.9495
INC051F10	CG15768	CG15768	1	1.16209	0.10563	0.10917	0.10879	0.10551	0.0507	0.9493
CONv04B24	CG4027	Act5C	1	1.1593	0.09817	0.09912	0.09912	0.0978	0.0509	0.9491
INC012G05	CG3021	CG3021	1	1.0776	0.04984	0.05011	0.05007	0.04971	0.0509	0.9491
INC147B06	CG5029	SamDC	1	1.2247	0.13539	0.14316	0.14314	0.13534	0.0511	0.9489
INC152B06	CG2049	Pkn	1	1.50277	0.26304	0.32424	0.32352	0.26304	0.0511	0.9489
INC030B12	CG13084	CG13084	1	1.39476	0.2301	0.26527	0.26446	0.2295	0.0522	0.9478
INC012H08	CG5994	Nelf-E	1	1.12527	0.08005	0.07897	0.07893	0.08005	0.0526	0.9474
INC120B09	CG8396	Ssb-c31a	1	1.158	0.09889	0.1025	0.10243	0.09887	0.0528	0.9472
INC082C01	CG6404	CG6404	1	1.27211	0.19016	0.20357	0.20345	0.18969	0.0531	0.9469
INC143F08	CG8764	ox	1	1.19642	0.12222	0.12554	0.12535	0.12189	0.0531	0.9469
INC078E08	CG6985	CG6985	1	1.58033	0.32951	0.39272	0.39272	0.32942	0.0532	0.9468
INC136F10	CG15464	CG15464	1	1.36631	0.2185	0.24077	0.23911	0.21845	0.0537	0.9463
INC147B08	CG7713	CG7713	1	1.19005	0.12315	0.12327	0.12306	0.12296	0.0538	0.9462
INC088F06	CG1877	lin19	1	1.23942	0.15015	0.16004	0.15985	0.15005	0.0543	0.9457
INC037C01	CG4461	CG4461	1	1.24285	0.15329	0.16457	0.16433	0.15329	0.0551	0.9449
INC027F09	CG10033	for	1	1.52036	0.30233	0.36813	0.36802	0.3021	0.0554	0.9446
INC012D09	CG9961	CG9961	1	1.30123	0.20127	0.24219	0.24162	0.20112	0.0555	0.9445
INC151A09	CG17224	CG17224	1	1.20081	0.13903	0.14061	0.14027	0.13869	0.0555	0.9445
INC054E01	CG2559	Lsp1&agr;	1	1.11822	0.07508	0.07551	0.07536	0.07498	0.0557	0.9443
CONv04B15	CG4027	Act5C	1	1.15409	0.0949	0.09904	0.09906	0.09473	0.056	0.944
INC147D09	CG5855	cni	1	1.17841	0.11219	0.1178	0.11763	0.11195	0.0561	0.9439
INC012F06	CG6155	Roe1	1	1.23001	0.14652	0.15181	0.15184	0.14655	0.0562	0.9438
INC151D04	CG7823	RhoGDI	1	1.19409	0.12331	0.12641	0.1261	0.12329	0.0564	0.9436
CONv04B19	CG4027	Act5C	1	1.18753	0.12631	0.1233	0.12304	0.12619	0.0566	0.9434
INC036H03	CG9520	CG9520	1	1.53504	0.31739	0.363	0.36267	0.31706	0.057	0.943
INC046A03	CG7413	Rbf	1	1.38882	0.24603	0.26504	0.26485	0.24608	0.057	0.943
CONv04A23	CG4027	Act5C	1	1.18915	0.11997	0.12153	0.12146	0.11994	0.0571	0.9429
INC141A04	CG11368	CG11368	1	1.30793	0.18274	0.19983	0.19965	0.18233	0.0575	0.9425
CONv04C20	CG4027	Act5C	1	1.13209	0.08549	0.08608	0.08608	0.0854	0.0576	0.9424
INC054F06	CG5949	DNApol-&dgr;	1	1.11409	0.08138	0.08029	0.08014	0.08131	0.0576	0.9424
INC077B05	CG6361	CG6361	1	1.47659	0.30097	0.30782	0.30768	0.30084	0.0577	0.9423
INC146A04	CG14258	CG14258	1	1.29892	0.19762	0.2093	0.20855	0.19747	0.0578	0.9422
INC026H08	CG1830	PhK&ggr;	1	1.12363	0.08274	0.08395	0.08392	0.08253	0.0583	0.9417
INC085E11	CG7788	Ice	1	1.22826	0.1401	0.14991	0.14983	0.14008	0.0584	0.9416
INC016H03	CG9884	oaf	1	1.26823	0.16667	0.1757	0.1756	0.16669	0.0588	0.9412
INC052A12	CG12732	CG12732	1	1.16267	0.12597	0.12667	0.12651	0.12583	0.0588	0.9412
INC017D09	CG11177	BthD	1	1.1312	0.09502	0.09443	0.09434	0.0949	0.0591	0.9409
INC132D02	CG32577	disco-r	1	1.48593	0.29472	0.3292	0.32896	0.29464	0.0593	0.9407
INC062F04	CG10091	GstD9	1	1.14587	0.09634	0.09658	0.09656	0.09627	0.0597	0.9403
INC100C04	CG9135	CG9135	1	1.21366	0.13864	0.14268	0.14261	0.13852	0.0602	0.9398
INC108G05	CG12656	CG12656	1	1.63274	0.35818	0.46006	0.45949	0.35801	0.0605	0.9395
CONv04C21	CG4027	Act5C	1	1.14722	0.09467	0.09947	0.09926	0.09458	0.0606	0.9394
INC039A09	CG5828	CG5828	1	1.23816	0.15526	0.15994	0.15989	0.15518	0.0606	0.9394
INC117A10	CG3151	Rbp9	1	1.22455	0.1392	0.14974	0.14939	0.1392	0.0608	0.9392
INC017G12	CG11001	FK506-bp2	1	1.11122	0.07299	0.07479	0.07464	0.07298	0.061	0.939
INC049D05	CG6370	CG6370	1	1.12882	0.0965	0.10044	0.10027	0.09648	0.061	0.939
INC145H03	CG9648	Max	1	1.32988	0.19694	0.21991	0.21979	0.19669	0.0614	0.9386
INC130D09	CG13914	CG13914	1	1.25783	0.1584	0.17274	0.17252	0.15833	0.0615	0.9385
INC135F07	CG9662	CG9662	1	1.34888	0.22315	0.24439	0.24393	0.22308	0.0617	0.9383
INC012B05	CG5643	wdb	1	1.09447	0.06585	0.06496	0.0648	0.06566	0.0618	0.9382
INC028H08	CG12334	CG12334	1	1.20556	0.13881	0.14008	0.13991	0.13879	0.0618	0.9382
INC025F03	CG11141	CG11141	1	1.40938	0.24594	0.28743	0.28727	0.24575	0.062	0.938
INC121G02	CG14519	CG14519	1	1.21856	0.15113	0.15478	0.15476	0.15099	0.0629	0.9371
INC087F08	CG13220	CG13220	1	1.11188	0.07566	0.07647	0.07637	0.07551	0.063	0.937
INC145F07	CG31305	CG31305	1	1.06539	0.04434	0.04561	0.04558	0.04414	0.0631	0.9369
INC084A04	CG5466	CG5466	1	1.12018	0.08129	0.08152	0.08134	0.08117	0.0632	0.9368
INC011E01	CG4086	Su(P)	1	1.11383	0.07523	0.07906	0.07894	0.07511	0.0641	0.9359
INC008D05	CG14179	CG14179	1	1.20593	0.14056	0.141	0.14093	0.14049	0.0651	0.9349
INC136D11	CG4692	CG4692	1	1.07679	0.053	0.05401	0.05392	0.05298	0.0651	0.9349
INC051H11	CG7755	CG7755	1	1.39737	0.23842	0.27019	0.26962	0.23834	0.0656	0.9344
INC108F02	CG4377	CG4377	1	1.07881	0.05851	0.05387	0.05384	0.05844	0.0662	0.9338
INC142A07	CG6513	endos	1	1.17733	0.1286	0.12359	0.12354	0.12813	0.0664	0.9336
INC121D07	CG11137	CG11137	1	1.10989	0.07705	0.07568	0.0757	0.07695	0.0667	0.9333
INC142A04	CG6503	CG6503	1	1.2296	0.15126	0.15887	0.15807	0.15126	0.067	0.933
INC097H02	CG7768	CG7768	1	1.14986	0.10387	0.10413	0.10401	0.10382	0.0677	0.9323
INC115F07	CG7425	eff	1	1.13036	0.08786	0.09089	0.09089	0.0878	0.0678	0.9322
INC121E03	CG3719	CG3719	1	1.69685	0.42165	0.50685	0.50463	0.42088	0.068	0.932
INC105F06	CG5717	yellow-g	1	1.14028	0.09985	0.09887	0.0987	0.09985	0.0682	0.9318
INC050F12	CG7225	wbl	1	1.22587	0.19593	0.20773	0.20773	0.19566	0.0684	0.9316
INC010F09	CG2033	RpS15Aa	1	1.07385	0.05059	0.0514	0.05139	0.05058	0.0687	0.9313
INC005F09	CG8939	CG8939	1	1.60083	0.36508	0.46012	0.45983	0.36443	0.0688	0.9312
INC051H08	CG6728	ninaG	1	1.24766	0.16332	0.17357	0.1734	0.16296	0.0688	0.9312
INC011B06	CG17265	CG17265	1	1.0812	0.05564	0.05784	0.0578	0.0556	0.0692	0.9308
CONv04D23	CG4027	Act5C	1	1.07814	0.05502	0.05611	0.05599	0.05501	0.0693	0.9307
INC106H06	CG17737	CG17737	1	1.13808	0.09593	0.09891	0.09877	0.09576	0.0697	0.9303
INC124E07	CG17272	CG17272	1	1.16968	0.11709	0.11687	0.11685	0.11702	0.0697	0.9303
CONv04D20	CG4027	Act5C	1	1.15045	0.1047	0.10678	0.10678	0.10456	0.0699	0.9301
INC052D11	CG6144	CG6144	1	1.19819	0.13809	0.13883	0.13881	0.13807	0.0699	0.9301
INC156H12	CG32432	CG32432	1	1.20498	0.14589	0.1478	0.14768	0.1458	0.0701	0.9299
INC014G06	CG15365	CG15365	1	1.11675	0.08625	0.08273	0.08273	0.08625	0.0702	0.9298
INC026D09	CG10419	CG10419	1	1.43902	0.27523	0.32999	0.3299	0.27495	0.0702	0.9298
INC126H01	CG3285	CG3285	1	1.55701	0.3233	0.41385	0.41368	0.32313	0.0705	0.9295
INC018A09	CG11139	p47	1	1.14829	0.10697	0.10632	0.10632	0.1069	0.0706	0.9294
INC027H09	CG6095	CG6095	1	1.17149	0.1227	0.12712	0.12683	0.12268	0.0709	0.9291
INC025H07	CG2111	CG2111	1	1.27957	0.20318	0.21971	0.21943	0.20315	0.0715	0.9285
INC004B08	CG15191	e(y)2	1	1.24523	0.1814	0.18655	0.18647	0.18138	0.0719	0.9281
INC018B06	CG10924	CG10924	1	1.31949	0.25496	0.28605	0.28602	0.25488	0.0722	0.9278
INC033H10	CG9985	sktl	1	1.25248	0.16886	0.18353	0.18346	0.16852	0.0724	0.9276
INC006E11	CG33038	CG33038	1	1.19607	0.14594	0.14412	0.14409	0.1458	0.0725	0.9275
INC012A02	CG15781	CG15781	1	1.13677	0.09563	0.09688	0.09677	0.09549	0.0725	0.9275
INC047B05	CG8696	LvpH	1	1.65388	0.38518	0.50154	0.50114	0.38523	0.0727	0.9273
INC032B03	CG17166	mRpL39	1	1.12726	0.09146	0.09438	0.09434	0.09146	0.0729	0.9271
INC119B03	CG2211	CG2211	1	1.45649	0.30646	0.38022	0.37976	0.30522	0.073	0.927
INC091H10	CG5169	CG5169	1	1.78159	0.43955	0.58741	0.58631	0.43931	0.0733	0.9267
INC104C01	CG5272	gnu	1	1.09808	0.07	0.06924	0.06924	0.06995	0.0736	0.9264
INC002D08	CG8931	CG8931	1	1.21798	0.19706	0.20458	0.2045	0.19704	0.0737	0.9263
INC115H09	CG5178	Act88F	1	1.50126	0.3273	0.41038	0.41022	0.32719	0.0737	0.9263
INC113C02	CG9047	CG9047	1	1.35232	0.25373	0.2761	0.27432	0.25376	0.074	0.926
INC042H05	CG33298	CG33298	1	1.07579	0.05596	0.06086	0.06086	0.05588	0.0742	0.9258
INC036H02	CG18111	Obp99a	1	1.1285	0.095	0.09126	0.09126	0.09495	0.0743	0.9257
INC070G03	CG3201	Mlc-c	1	1.07396	0.05459	0.05445	0.05434	0.05452	0.0745	0.9255
INC086E08	CG3184	CG3184	1	1.54832	0.33782	0.40362	0.40354	0.33729	0.0753	0.9247
INC003D05	CG6884	Med21	1	1.17922	0.12532	0.13354	0.13347	0.12515	0.0758	0.9242
INC016B08	CG8261	G&ggr;1	1	1.11605	0.08669	0.08545	0.08519	0.08646	0.0764	0.9236
INC066H01	CG9776	CG9776	1	1.37303	0.27381	0.32841	0.3277	0.27319	0.0773	0.9227
INC094B08	CG5819	CG5819	1	1.60368	0.36472	0.42589	0.4258	0.36455	0.0778	0.9222
INC022G03	CG33113	Rtnl1	1	1.73822	0.43434	0.57519	0.57376	0.43423	0.0787	0.9213
INC057B06	CG3889	CSN1b	1	1.49286	0.30604	0.37938	0.3793	0.30602	0.0787	0.9213
INC107H02	CG9306	CG9306	1	1.11239	0.08596	0.08658	0.0866	0.08594	0.0787	0.9213
INC042B08	CG6632	CG6632	1	1.29722	0.23485	0.2692	0.26915	0.2346	0.0788	0.9212
INC135G07	CG7523	CG7523	1	1.30822	0.22554	0.24701	0.24696	0.22471	0.0791	0.9209
INC035G01	CG5147	CG5147	1	1.18815	0.14132	0.14178	0.14135	0.14113	0.0796	0.9204
INC086C10	CG10229	katanin-60	1	1.4452	0.31741	0.37714	0.37675	0.3172	0.0796	0.9204
INC051G06	CG3851	odd	1	1.42332	0.26706	0.32059	0.32017	0.26656	0.0797	0.9203
INC113B01	CG2803	Tina-1	1	1.1054	0.07921	0.08355	0.08351	0.07917	0.08	0.92
INC063F04	CG11436	CG11436	1	1.39403	0.29916	0.33854	0.33851	0.29865	0.0802	0.9198
INC092A01	CG3715	Shc	1	1.21148	0.16396	0.16656	0.16651	0.16394	0.0802	0.9198
INC156F12	CG31688	CG31688	1	1.1757	0.12905	0.13553	0.1351	0.12905	0.0807	0.9193
INC081H06	CG13090	CG13090	1	1.63432	0.38406	0.45566	0.45381	0.38358	0.0808	0.9192
INC153H06	CG15210	CG15210	1	1.36675	0.25921	0.29157	0.29149	0.2585	0.0813	0.9187
INC052A10	CG16752	CG16752	1	1.22876	0.18333	0.19378	0.19328	0.18259	0.0818	0.9182
INC154A06	CG6751	CG6751	1	1.235	0.17167	0.17732	0.1773	0.17152	0.082	0.918
CONv04A22	CG4027	Act5C	1	1.14876	0.11466	0.1115	0.11147	0.11468	0.0824	0.9176
INC020F07	CG9796	CG9796	1	1.10371	0.0814	0.08103	0.08101	0.0813	0.0824	0.9176
INC018A05	CG7558	Arp66B	1	1.19373	0.19044	0.19516	0.19502	0.1904	0.0826	0.9174
INC115D05	CG31048	CG31048	1	1.25684	0.2037	0.22234	0.22157	0.20336	0.083	0.917
INC151A06	CG3939	CG3939	1	1.19938	0.15258	0.15446	0.15432	0.15258	0.0832	0.9168
INC155D12	CG17367	Lnk	1	1.19164	0.14947	0.15133	0.1513	0.14928	0.0832	0.9168
CONv04B18	CG4027	Act5C	1	1.15844	0.12043	0.1192	0.1191	0.1201	0.0835	0.9165
INC119F11	CG8781	tsu	1	1.39165	0.28994	0.31832	0.31773	0.28955	0.0836	0.9164
INC004C11	CG1911	CAP-D2	1	1.64839	0.39632	0.51745	0.51725	0.39495	0.0844	0.9156
INC092E08	CG18806	CG18806	1	1.25489	0.1936	0.22322	0.22285	0.19355	0.0845	0.9155
INC111D08	CG15066	IM23	1	1.19815	0.1455	0.15099	0.15058	0.14538	0.0845	0.9155
INC018C08	CG7070	PyK	1	1.14957	0.13265	0.13794	0.13764	0.13246	0.0848	0.9152
INC010E06	CG4672	TMS1	1	1.26414	0.19369	0.20088	0.20059	0.19374	0.0849	0.9151
INC012H12	CG31973	CG31973	1	1.10639	0.08385	0.08482	0.0848	0.0836	0.085	0.915
INC114E05	CG7787	CG7787	1	1.27041	0.19674	0.21011	0.20984	0.19645	0.0854	0.9146
INC091C01	CG32654	CG32654	1	1.25782	0.20346	0.21262	0.21252	0.20323	0.0858	0.9142
INC119E10	CG9277	&bgr;Tub56D	1	1.10892	0.08359	0.08386	0.08382	0.08357	0.086	0.914
INC067B08	CG15543	CG15543	1	1.72668	0.45692	0.57954	0.5791	0.4567	0.0867	0.9133
CONv04C14	CG4027	Act5C	1	1.1286	0.09739	0.09988	0.09965	0.09699	0.0869	0.9131
INC138E08	CG1495	CaMKI	1	1.17597	0.15875	0.15875	0.15856	0.15782	0.087	0.913
INC112H07	CG10146	AttA	1	1.07804	0.06325	0.06413	0.06412	0.06324	0.088	0.912
INC032B12	CG15368	CG15368	1	1.25174	0.20779	0.22511	0.22498	0.20774	0.0886	0.9114
INC075F01	CG7961	&agr;Cop	1	1.56771	0.37807	0.4074	0.40729	0.37792	0.0889	0.9111
INC017F11	CG9893	l(2)06496	1	1.37497	0.29863	0.34277	0.34279	0.2984	0.0893	0.9107
INC068E06	CG7986	CG7986	1	1.23977	0.18678	0.20263	0.20229	0.18663	0.0896	0.9104
INC032B09	CG8309	CG8309	1	1.24413	0.18935	0.20226	0.20206	0.18922	0.0897	0.9103
INC004A04	CG6656	CG6656	1	1.38032	0.29312	0.35855	0.3585	0.29296	0.0902	0.9098
INC004B11	CG6662	CG6662	1	1.24055	0.19082	0.19907	0.19873	0.19082	0.0902	0.9098
INC156D04	CG32130	CG32130	1	1.32638	0.27686	0.31388	0.31372	0.27643	0.0907	0.9093
INC010G11	CG1628	CG1628	1	1.27855	0.21399	0.22891	0.22883	0.21396	0.0911	0.9089
INC114C06	CG7700	Gos28	1	1.25035	0.24769	0.25861	0.25846	0.24737	0.0912	0.9088
INC001E05	CG9310	Hnf4	1	1.23143	0.19826	0.20636	0.20626	0.19809	0.0917	0.9083
INC158G07	CG3395	RpS9	1	1.21857	0.21221	0.23434	0.23356	0.21194	0.0917	0.9083
INC021B02	CG10251	CG10251	1	1.7347	0.44982	0.59931	0.59869	0.44982	0.0918	0.9082
INC015H01	CG2371	CG2371	1	1.10383	0.08646	0.0869	0.08677	0.08642	0.0923	0.9077
INC038B04	CG2813	CG2813	1	1.19582	0.15332	0.15675	0.15673	0.15334	0.0929	0.9071
INC153F12	CG3234	tim	1	1.4145	0.30568	0.34238	0.34166	0.30552	0.093	0.907
INC132C11	CG12085	pUf68	1	1.26737	0.25214	0.26904	0.26904	0.25187	0.0933	0.9067
CONv04D14	CG4027	Act5C	1	1.11228	0.09041	0.09133	0.09129	0.09038	0.0934	0.9066
INC092G02	CG2045	Ser7	1	1.26151	0.20392	0.22026	0.22008	0.20362	0.0937	0.9063
INC099E03	CG13886	CG13886	1	1.54165	0.38005	0.4665	0.46522	0.38016	0.094	0.906
INC132D11	CG5572	CG5572	1	1.58134	0.39348	0.50084	0.49915	0.39311	0.0947	0.9053
INC112C06	CG9815	CG9815	1	1.23837	0.20938	0.22015	0.22001	0.20938	0.0948	0.9052
INC151C12	CG33531	Ddr	1	1.36622	0.30653	0.34796	0.34752	0.30627	0.095	0.905
INC007C12	CG3269	Rab2	1	1.3794	0.3035	0.34931	0.34921	0.30292	0.0951	0.9049
INC136H08	CG4760	bol	1	1.29344	0.23535	0.2493	0.24918	0.23532	0.0954	0.9046
INC028H01	CG31806	CG31806	1	1.44405	0.30522	0.34537	0.34438	0.30498	0.0955	0.9045
INC130D11	CG13393	CG13393	1	1.14531	0.11397	0.12038	0.12031	0.1139	0.0958	0.9042
INC051H09	CG10621	CG10621	1	1.25231	0.19932	0.20557	0.20552	0.1991	0.0961	0.9039
INC051B11	CG1602	CG1602	1	1.68714	0.44607	0.58277	0.58162	0.44598	0.0962	0.9038
INC123A01	CG6893	CG6893	1	1.27152	0.22412	0.2431	0.24214	0.22389	0.0962	0.9038
INC093B09	CG32750	CG32750	1	1.44804	0.33655	0.40163	0.40141	0.33655	0.0964	0.9036
INC153F04	CG9994	Rab9	1	1.07911	0.06775	0.06773	0.06749	0.06775	0.0974	0.9026
INC049G11	CG13037	mRpS34	1	1.45123	0.32602	0.36966	0.36926	0.32588	0.0976	0.9024
INC084G08	CG4991	CG4991	1	1.10405	0.08785	0.08831	0.08831	0.08785	0.0983	0.9017
INC012A04	CG1633	Jafrac1	1	1.0742	0.06169	0.06101	0.06095	0.06164	0.0985	0.9015
INC062E09	CG14549	CG14549	1	1.23323	0.19223	0.20346	0.2029	0.19183	0.0986	0.9014
INC052G07	CG31221	CG31221	1	1.72702	0.44328	0.6258	0.62362	0.44302	0.0992	0.9008
INC149H11	CG1545	CG1545	1	1.69049	0.45757	0.58283	0.58233	0.45743	0.0994	0.9006
INC112G09	CG15455	CG15455	1	1.14613	0.12451	0.12691	0.12677	0.12441	0.0997	0.9003
INC017E02	CG11183	CG11183	1	1.20291	0.17069	0.18077	0.18074	0.17062	0.1	0.9
INC136F06	CG15457	Obp19c	1	1.14282	0.11635	0.11978	0.1197	0.11628	0.1	0.9
INC086E11	CG7415	DppIII	1	1.34049	0.27614	0.29507	0.29469	0.27622	0.1001	0.8999
INC106H04	CG6896	CG6896	1	1.20312	0.21747	0.23444	0.23435	0.21744	0.1001	0.8999
INC049A01	CG2714	crm	1	1.11641	0.12068	0.11894	0.11871	0.12057	0.1002	0.8998
INC146F04	CG14028	cype	1	1.12386	0.1678	0.16887	0.16815	0.16759	0.1002	0.8998
INC106F03	CG9277	&bgr;Tub56D	1	1.12361	0.10085	0.10184	0.10168	0.10081	0.1004	0.8996
INC058F03	CG5953	CG5953	1	1.17626	0.14967	0.15377	0.15341	0.14957	0.1005	0.8995
INC118F08	CG11885	CG11885	1	1.16199	0.13841	0.13543	0.13524	0.13818	0.1006	0.8994
INC005G04	CG18349	CG18349	1	1.38776	0.3286	0.37433	0.37433	0.32776	0.101	0.899
INC018E02	CG4854	CG4854	1	1.31636	0.28449	0.32801	0.32768	0.28444	0.1016	0.8984
INC027H02	CG18584	CG18584	1	1.34293	0.26496	0.31335	0.31196	0.26496	0.102	0.898
INC016F02	CG4110	CG4110	1	1.16986	0.16029	0.17292	0.17285	0.16013	0.1021	0.8979
INC017A11	CG6040	CG6040	1	1.33804	0.29706	0.33837	0.33743	0.29675	0.1024	0.8976
INC111E04	CG33147	CG33147	1	1.10008	0.0844	0.08505	0.08505	0.08433	0.1027	0.8973
INC151G06	CG13298	CG13298	1	1.10002	0.0833	0.08748	0.08748	0.08314	0.1028	0.8972
INC075E01	CG33174	CG33174	1	1.29973	0.24597	0.26131	0.26116	0.24569	0.1032	0.8968
INC128E05	CG3379	His4r	1	1.10731	0.09104	0.08974	0.08969	0.09099	0.1035	0.8965
INC012F02	CG14982	CG14982	1	1.28707	0.23984	0.26889	0.26879	0.23913	0.1036	0.8964
INC014D09	CG15047	CG15047	1	1.12353	0.11421	0.12054	0.1203	0.11418	0.104	0.896
INC035H11	CG4265	Uch	1	1.07702	0.07401	0.07658	0.07658	0.07396	0.1041	0.8959
INC084C05	CG7952	gt	1	1.07585	0.06409	0.06498	0.06489	0.06407	0.1041	0.8959
INC144B05	CG3420	CG3420	1	1.18018	0.14996	0.1563	0.15594	0.14984	0.1042	0.8958
INC011D05	CG9650	CG9650	1	1.42679	0.33871	0.37794	0.37779	0.33839	0.1043	0.8957
INC059H07	CG4680	CG4680	1	1.65727	0.43787	0.57642	0.57656	0.43774	0.1045	0.8955
INC015H10	CG12343	CG12343	1	1.38347	0.28819	0.33874	0.33776	0.28781	0.1052	0.8948
INC107B03	CG14148	CG14148	1	1.16511	0.13734	0.14168	0.14123	0.13725	0.1056	0.8944
CONv04D15	CG4027	Act5C	1	1.13075	0.11285	0.11446	0.11446	0.11278	0.1057	0.8943
INC122A07	CG10069	CG10069	1	1.17022	0.16587	0.17776	0.17754	0.16581	0.1057	0.8943
INC012F08	CG32255	Gr64f	1	1.15675	0.14696	0.14573	0.14498	0.14649	0.1063	0.8937
INC011H08	CG17367	Lnk	1	1.33368	0.29472	0.33113	0.33118	0.29482	0.1067	0.8933
INC028F02	CG32305	CG32305	1	1.16437	0.14495	0.15593	0.15585	0.14495	0.1072	0.8928
INC128D10	CG12013	PHGPx	1	1.11743	0.10255	0.10232	0.10223	0.10248	0.1079	0.8921
CONv04B14	CG4027	Act5C	1	1.14133	0.11955	0.122	0.12167	0.11955	0.1082	0.8918
INC067B06	CG10377	Hrb27C	1	1.09841	0.08602	0.09003	0.08957	0.08595	0.1086	0.8914
INC023B12	CG13329	cid	1	1.1908	0.17314	0.1724	0.17219	0.17299	0.1089	0.8911
INC028G09	CG15811	Rop	1	1.21273	0.1853	0.19393	0.19346	0.1853	0.109	0.891
INC076D11	CG3320	Rab1	1	1.30326	0.26207	0.28461	0.2839	0.26185	0.1091	0.8909
INC137D04	CG32268	dro6	1	1.27714	0.27655	0.29898	0.29644	0.27627	0.1099	0.8901
INC012E10	CG32264	CG32264	1	1.06836	0.06287	0.06072	0.06072	0.06284	0.1102	0.8898
INC150F06	CG14483	CG14483	1	1.33849	0.28209	0.29554	0.29541	0.28165	0.1107	0.8893
INC005B01	CG15151	PFE	1	1.41166	0.34503	0.39243	0.39238	0.34479	0.1108	0.8892
INC008A05	CG9285	Dip-B	1	1.15475	0.1361	0.13943	0.13924	0.13499	0.1109	0.8891
INC115A05	CG13717	CG13717	1	1.17805	0.14954	0.15706	0.15675	0.14947	0.111	0.889
INC136D03	CG17631	CG17631	1	1.41737	0.32968	0.37031	0.36994	0.32955	0.1112	0.8888
INC031H01	CG4618	CG4618	1	1.15506	0.1346	0.14018	0.14018	0.13458	0.1115	0.8885
INC051G08	CG14513	yem&agr;	1	1.17623	0.15462	0.15939	0.15929	0.15459	0.1116	0.8884
INC098B09	CG10597	CG10597	1	1.23207	0.1926	0.21091	0.21083	0.19255	0.1116	0.8884
INC136F11	CG10039	CG10039	1	1.28585	0.28105	0.30361	0.30344	0.28084	0.1116	0.8884
INC043A11	CG3604	CG3604	1	1.17283	0.1608	0.16259	0.16257	0.16032	0.1117	0.8883
INC123H10	CG13421	Obp57c	1	1.51667	0.36377	0.45394	0.45243	0.36349	0.1117	0.8883
INC012B04	CG4717	kni	1	1.18775	0.16793	0.17106	0.17096	0.16767	0.1118	0.8882
INC012F01	CG14835	CG14835	1	1.35313	0.29349	0.34022	0.34014	0.29257	0.1119	0.8881
INC006G01	CG15204	CG15204	1	1.22774	0.21843	0.22401	0.22351	0.21813	0.1121	0.8879
INC076H11	CG15678	CG15678	1	1.37966	0.33796	0.38757	0.38759	0.33796	0.1125	0.8875
INC068B03	CG15104	Topors	1	1.44686	0.35036	0.39461	0.39405	0.35025	0.1126	0.8874
INC014H07	CG9790	CG9790	1	1.13279	0.11806	0.11912	0.11903	0.11799	0.1132	0.8868
INC001F01	CG32464	l(3)82Fd	1	1.12543	0.11383	0.11765	0.11762	0.11372	0.1134	0.8866
INC030G06	CG7212	cdm	1	1.36735	0.31221	0.34622	0.34609	0.31188	0.1135	0.8865
INC062F12	CG31137	CCR4	1	1.65141	0.46519	0.575	0.57483	0.46502	0.1135	0.8865
INC010F10	CG9613	CG9613	1	1.26634	0.2439	0.25553	0.25548	0.2438	0.1137	0.8863
INC075F06	CG1692	mal	1	1.52246	0.39785	0.50587	0.50537	0.39699	0.1137	0.8863
INC047H10	CG31361	dpr17	1	1.19385	0.22208	0.23931	0.23844	0.22194	0.1139	0.8861
INC119A07	CG13299	CG13299	1	1.15193	0.13714	0.14115	0.14117	0.13712	0.1141	0.8859
INC106H08	CG33129	CG33129	1	1.06945	0.0625	0.06252	0.0625	0.0624	0.1142	0.8858
INC130E01	CG16792	DebB	1	1.19107	0.18363	0.19339	0.19327	0.1836	0.1143	0.8857
INC138G03	CG10406	mRpS33	1	1.16765	0.15534	0.16244	0.16239	0.15532	0.1153	0.8847
INC140B11	CG7770	CG7770	1	1.2426	0.20666	0.20839	0.20786	0.20649	0.1159	0.8841
INC114G08	CG1795	Ogg1	1	1.58026	0.42669	0.55137	0.55112	0.42656	0.1162	0.8838
INC141F08	CG18081	CG18081	1	1.19127	0.16381	0.17138	0.17126	0.16379	0.1165	0.8835
INC149A12	CG3186	eIF-5A	1	1.13311	0.11892	0.12217	0.12182	0.1188	0.1165	0.8835
INC004B03	CG3792	CG3792	1	1.07506	0.0676	0.07164	0.07138	0.06753	0.1167	0.8833
INC090F02	CG5289	Pros26.4	1	1.23008	0.25119	0.27114	0.27058	0.2511	0.1167	0.8833
CONv04D21	CG4027	Act5C	1	1.11747	0.10597	0.11145	0.11134	0.1058	0.1168	0.8832
INC075B08	CG32514	CG32514	1	1.23317	0.19216	0.21132	0.21015	0.19189	0.1174	0.8826
INC030D05	CG13098	mRpL51	1	1.08458	0.07765	0.08022	0.0802	0.07751	0.1176	0.8824
INC120H03	CG5725	fbl	1	1.2723	0.23966	0.24869	0.24849	0.23954	0.1177	0.8823
INC011A09	CG15105	CG15105	1	1.17664	0.16273	0.16405	0.16395	0.16259	0.1178	0.8822
INC057B05	CG4125	rst	1	1.48621	0.39883	0.4684	0.46796	0.39828	0.1178	0.8822
INC155E04	CG1818	Updo	1	1.25617	0.22029	0.2308	0.23018	0.22014	0.1182	0.8818
INC051F09	CG9949	sina	1	1.34678	0.30579	0.33646	0.33613	0.30556	0.1185	0.8815
INC052G05	CG14820	CG14820	1	1.38174	0.34308	0.39146	0.39161	0.34303	0.1187	0.8813
INC146D12	CG5969	CG5969	1	1.32823	0.27792	0.29666	0.29653	0.27782	0.1188	0.8812
INC003G01	CG4015	Fcp3C	1	1.70089	0.51546	0.62479	0.62479	0.51461	0.1189	0.8811
INC110D07	CG7224	CG7224	1	1.09892	0.09096	0.09198	0.09196	0.09086	0.1191	0.8809
INC150E08	CG9812	CG9812	1	1.29847	0.24526	0.27647	0.27639	0.24504	0.1193	0.8807
INC149G10	CG7644	beat-Ib	1	1.49803	0.41585	0.49137	0.49088	0.41404	0.1197	0.8803
INC045F08	CG5683	Aef1	1	1.12971	0.1168	0.11742	0.11724	0.11663	0.1198	0.8802
INC052C03	CG3870	chrw	1	1.43365	0.35264	0.39571	0.39552	0.35149	0.12	0.88
INC123A03	CG17814	Peritrophin-15a	1	1.11422	0.10102	0.10594	0.10582	0.10093	0.1202	0.8798
INC027E01	CG6379	CG6379	1	1.2393	0.22564	0.24473	0.24475	0.22547	0.1204	0.8796
INC012B11	CG6145	CG6145	1	1.15352	0.13946	0.1434	0.1433	0.13948	0.1205	0.8795
INC153G05	CG11051	Nplp2	1	1.0994	0.08968	0.09664	0.09646	0.08954	0.1209	0.8791
INC069B02	CG8004	CG8004	1	1.18521	0.17004	0.17253	0.17248	0.16971	0.1211	0.8789
INC071A02	CG4539	Bka	1	1.17851	0.15683	0.15592	0.15592	0.15647	0.1211	0.8789
INC006F03	CG6667	dl	1	1.24999	0.22649	0.24865	0.24862	0.22646	0.1215	0.8785
INC110G02	CG9393	CG9393	1	1.32423	0.31409	0.356	0.3556	0.31369	0.1215	0.8785
INC051D11	CG12725	CG12725	1	1.21441	0.23682	0.26539	0.26436	0.23661	0.1219	0.8781
INC066B10	CG6824	ovo	1	1.44163	0.36115	0.40671	0.40618	0.36107	0.122	0.878
INC074D05	CG4799	Pen	1	1.15696	0.14692	0.14652	0.14645	0.14664	0.122	0.878
INC153E01	CG1670	Obp19b	1	1.19262	0.1734	0.17723	0.17692	0.1734	0.122	0.878
INC016C05	CG32675	CG32675	1	1.12086	0.13467	0.13842	0.13805	0.13462	0.1226	0.8774
INC138C05	CG16712	CG16712	1	1.15681	0.1385	0.14415	0.14389	0.13848	0.1226	0.8774
INC120H06	CG9123	CG9123	1	1.39449	0.30606	0.38114	0.38067	0.30604	0.1236	0.8764
INC021H01	CG2658	CG2658	1	1.1793	0.16291	0.16932	0.16894	0.16238	0.1237	0.8763
INC027F08	CG18646	CG18646	1	1.08943	0.14978	0.14847	0.1481	0.14975	0.1239	0.8761
INC027D05	CG8072	CG8072	1	1.20844	0.18596	0.19759	0.19732	0.18594	0.1241	0.8759
INC066F02	CG3068	aur	1	1.19361	0.18049	0.17715	0.17664	0.18013	0.1248	0.8752
INC011E12	CG8735	CG8735	1	1.11783	0.11675	0.11564	0.11555	0.11654	0.1254	0.8746
INC110F08	CG15771	CG15771	1	1.10587	0.11209	0.11505	0.11501	0.11195	0.1259	0.8741
INC128G02	CG4899	Pdh	1	1.17006	0.2065	0.22473	0.22411	0.20527	0.126	0.874
INC093C06	CG3671	Mvl	1	1.28363	0.26056	0.28358	0.28315	0.26003	0.1261	0.8739
INC025H05	CG2952	Dox-A3	1	1.40585	0.34277	0.38674	0.38572	0.34227	0.1263	0.8737
INC025G09	CG13001	CG13001	1	1.27545	0.22856	0.26443	0.26372	0.22851	0.1264	0.8736
INC009A10	CG17002	CG17002	1	1.13191	0.13996	0.13881	0.13871	0.13991	0.1267	0.8733
INC052F01	CG10628	CG10628	1	1.1172	0.11246	0.1163	0.11625	0.11221	0.1267	0.8733
INC151E02	CG1081	Rheb	1	1.18202	0.16824	0.18229	0.18212	0.16812	0.1267	0.8733
INC012A05	CG1633	Jafrac1	1	1.06796	0.06054	0.06474	0.06473	0.06054	0.1268	0.8732
INC057H05	CG13335	CG13335	1	1.20246	0.17946	0.1857	0.18529	0.17934	0.1269	0.8731
INC145B12	CG18106	IM2	1	1.10565	0.10278	0.10343	0.10322	0.10264	0.1273	0.8727
INC148D07	CG11140	Aldh-III	1	1.20874	0.24282	0.27631	0.27618	0.24274	0.1274	0.8726
INC061B07	CG18617	Vha100-2	1	1.14482	0.1392	0.14266	0.14214	0.13895	0.1275	0.8725
INC045F01	CG6917	Est-6	1	1.18953	0.19853	0.21615	0.2158	0.19774	0.1287	0.8713
INC013E09	CG7242	CG7242	1	1.2784	0.27531	0.28551	0.28537	0.2747	0.1289	0.8711
INC024F08	CG3953	l(3)IX-14	1	1.21063	0.20367	0.20544	0.20515	0.20367	0.1289	0.8711
INC022C07	CG4789	CG4789	1	1.12022	0.11063	0.11709	0.11702	0.11061	0.1292	0.8708
INC022C10	CG17347	CG17347	1	1.19881	0.17957	0.1911	0.19108	0.17959	0.1293	0.8707
CONv04D22	CG4027	Act5C	1	1.11691	0.11166	0.11324	0.11324	0.11164	0.1294	0.8706
INC018D09	CG2033	RpS15Aa	1	1.10887	0.10265	0.1052	0.10497	0.10265	0.1295	0.8705
INC156D03	CG7478	Act79B	1	1.11161	0.10629	0.10688	0.10686	0.1061	0.1296	0.8704
INC051H01	CG15319	nej	1	1.36484	0.32955	0.3554	0.35446	0.32947	0.1298	0.8702
INC012B10	CG14270	CG14270	1	1.1137	0.11071	0.11081	0.11055	0.11057	0.1299	0.8701
INC024H05	CG8245	CG8245	1	1.64029	0.47353	0.61158	0.61158	0.47325	0.1307	0.8693
INC134G05	CG15929	CG15929	1	1.2704	0.25118	0.28383	0.28343	0.25115	0.1308	0.8692
INC038E05	CG8430	Got1	1	1.16183	0.14983	0.15291	0.15272	0.14974	0.131	0.869
INC026B12	CG15800	CG15800	1	1.53806	0.42005	0.53092	0.53079	0.41981	0.1312	0.8688
INC126B04	CG15044	CG15044	1	1.3421	0.28042	0.30024	0.30024	0.27999	0.1312	0.8688
INC099E10	CG18497	spen	1	1.52429	0.45591	0.45328	0.45341	0.45538	0.1315	0.8685
INC027C05	CG6633	Ugt86Dd	1	1.10139	0.10564	0.10388	0.10365	0.10545	0.1317	0.8683
INC028A02	CG8111	CG8111	1	1.13218	0.12377	0.12495	0.12474	0.1237	0.1319	0.8681
INC119D10	CG5323	CG5323	1	1.10683	0.10552	0.10552	0.10536	0.10508	0.1322	0.8678
INC116B04	CG10560	CG10560	1	1.17351	0.17977	0.17949	0.17908	0.17959	0.1327	0.8673
INC158A02	CG17218	CG17218	1	1.10984	0.1126	0.11085	0.11062	0.11255	0.1327	0.8673
INC117B11	CG8622	Acp53Ea	1	1.09573	0.08656	0.08899	0.08827	0.08649	0.1332	0.8668
INC022F03	CG10585	CG10585	1	1.07979	0.10347	0.10286	0.10246	0.10325	0.1337	0.8663
INC133G10	CG6900	CG6900	1	1.23361	0.24038	0.25815	0.25791	0.24024	0.1339	0.8661
INC010A04	CG14755	CG14755	1	1.0832	0.08405	0.08153	0.08149	0.084	0.1341	0.8659
INC052H12	CG14286	CG14286	1	1.42983	0.36821	0.38425	0.38409	0.36825	0.1343	0.8657
INC068H05	CG5000	msps	1	1.29399	0.27674	0.3036	0.30348	0.27596	0.1343	0.8657
INC115E03	CG11258	mRpL20	1	1.13249	0.12682	0.12962	0.12943	0.12682	0.1345	0.8655
INC012H10	CG32843	CG32843	1	1.34528	0.33487	0.38873	0.38832	0.33464	0.1349	0.8651
INC077E11	CG3429	swa	1	1.37425	0.29199	0.34991	0.34962	0.29176	0.1354	0.8646
INC001H02	CG6074	CG6074	1	1.14925	0.14039	0.14733	0.14736	0.14034	0.1355	0.8645
INC040F01	CG14607	CG14607	1	1.3451	0.33013	0.37811	0.37795	0.33015	0.1355	0.8645
INC092C11	CG1885	CG1885	1	1.31237	0.31819	0.35353	0.3531	0.31737	0.1357	0.8643
INC119B02	CG31990	CG31990	1	1.17847	0.18024	0.17497	0.17459	0.18017	0.1358	0.8642
INC067F03	CG8231	l(1)G0022	1	1.07385	0.07397	0.07468	0.07467	0.07385	0.1363	0.8637
INC031H08	CG31632	CG31632	1	1.12847	0.13545	0.13538	0.1354	0.13526	0.1364	0.8636
INC135H09	CG32174	CG32174	1	1.30208	0.27666	0.31935	0.3187	0.27656	0.1365	0.8635
INC108E07	CG32694	CG32694	1	1.35177	0.33882	0.39595	0.39551	0.33792	0.1367	0.8633
INC012G04	CG14852	CG14852	1	1.25853	0.29421	0.33913	0.33898	0.29357	0.1369	0.8631
INC088D09	CG13425	bl	1	1.36287	0.35827	0.39549	0.39519	0.35819	0.137	0.863
CONv04D19	CG4027	Act5C	1	1.10198	0.097	0.10521	0.10515	0.09695	0.1371	0.8629
INC051G11	CG9951	CG9951	1	1.15989	0.15496	0.16383	0.16383	0.15464	0.1372	0.8628
INC051A03	CG7228	CG7228	1	1.29686	0.31384	0.35949	0.359	0.31361	0.1374	0.8626
INC111A09	CG7625	VhaM9.7-2	1	1.07738	0.07469	0.07629	0.07605	0.07447	0.1376	0.8624
INC134A09	CG14290	CG14290	1	1.32592	0.29511	0.34643	0.34618	0.29485	0.1376	0.8624
INC104E07	CG8258	CG8258	1	1.14994	0.14384	0.14889	0.14882	0.14379	0.138	0.862
INC035E01	CG8273	CG8273	1	1.21795	0.26516	0.28847	0.28804	0.26512	0.1383	0.8617
INC150H12	CG17765	CG17765	1	1.36613	0.35363	0.42057	0.42052	0.35306	0.1383	0.8617
INC038D09	CG8280	Ef1&agr;48D	1	1.16453	0.1553	0.15907	0.15902	0.15528	0.1384	0.8616
INC021H05	CG8012	CG8012	1	1.18182	0.17013	0.17949	0.17947	0.16987	0.1385	0.8615
INC020A03	CG6094	CG6094	1	1.08135	0.08706	0.08434	0.08427	0.08703	0.1387	0.8613
INC052E07	CG14805	CG14805	1	1.22406	0.24504	0.25599	0.25594	0.2449	0.1387	0.8613
INC108H03	CG9362	CG9362	1	1.25798	0.30105	0.3262	0.32615	0.30108	0.1387	0.8613
INC012E07	CG11525	CycG	1	1.11758	0.12902	0.12325	0.12307	0.12895	0.1393	0.8607
INC134A04	CG14189	CG14189	1	1.15801	0.14873	0.15391	0.15351	0.14868	0.1394	0.8606
INC145F04	CG5442	SC35	1	1.08428	0.0859	0.08899	0.08858	0.08588	0.1394	0.8606
INC001G02	CG14059	CG14059	1	1.17523	0.15892	0.167	0.16677	0.15866	0.1395	0.8605
INC047B06	CG15269	CG15269	1	1.27679	0.30529	0.33895	0.33885	0.30436	0.1398	0.8602
INC028E08	CG12153	Hira	1	1.1284	0.14162	0.14765	0.14753	0.14146	0.14	0.86
INC009F08	CG7581	Bub3	1	1.16978	0.19343	0.19984	0.19984	0.19345	0.1408	0.8592
CONv04A15	CG4027	Act5C	1	1.11168	0.10188	0.11391	0.11388	0.10185	0.1414	0.8586
INC112F03	CG11268	CG11268	1	1.12771	0.14569	0.14407	0.14367	0.14565	0.1414	0.8586
INC023G07	CG12361	CG12361	1	1.14757	0.14985	0.15499	0.15495	0.14981	0.1416	0.8584
INC142H06	CG13319	CG13319	1	1.16083	0.16729	0.17591	0.17587	0.16719	0.1416	0.8584
INC135H03	CG11550	CG11550	1	1.38032	0.38475	0.41793	0.41767	0.38469	0.1421	0.8579
INC064F07	CG32542	CG32542	1	1.27005	0.25813	0.27705	0.27645	0.2581	0.1426	0.8574
INC044D08	CG17184	CG17184	1	1.12691	0.16106	0.15965	0.15944	0.16106	0.1428	0.8572
INC126H10	CG17331	CG17331	1	1.07795	0.07884	0.08125	0.08123	0.07882	0.1428	0.8572
INC127D06	CG12998	CG12998	1	1.1361	0.20299	0.23251	0.23227	0.2029	0.1431	0.8569
INC155H06	CG7813	CG7813	1	1.21767	0.22638	0.2325	0.23228	0.22634	0.1431	0.8569
INC068B02	CG15101	Jheh1	1	1.12237	0.11672	0.12003	0.11985	0.1166	0.1433	0.8567
INC025E02	CG31096	Lgr3	1	1.33048	0.35229	0.40124	0.40124	0.35226	0.1444	0.8556
INC116H02	CG10528	fs(2)ltoPP43	1	1.30132	0.31999	0.3838	0.38237	0.31961	0.1454	0.8546
INC145H09	CG9344	CG9344	1	1.18175	0.17591	0.17897	0.1789	0.17596	0.1455	0.8545
INC018G02	CG15717	CG15717	1	1.08475	0.08542	0.09031	0.09026	0.08539	0.1457	0.8543
INC111F06	CG31738	CG31738	1	1.08666	0.09338	0.09192	0.09187	0.09313	0.1459	0.8541
INC018G06	CG3203	RpL17	1	1.04754	0.05089	0.05018	0.05007	0.05084	0.1461	0.8539
INC132H01	CG6878	CG6878	1	1.09014	0.09164	0.09323	0.093	0.09152	0.1464	0.8536
INC032H02	CG6500	Bx	1	1.17309	0.17141	0.17701	0.17699	0.17125	0.1465	0.8535
INC134B05	CG3566	CG3566	1	1.11935	0.12957	0.1332	0.1329	0.12929	0.1466	0.8534
INC032F03	CG4952	dac	1	1.24243	0.24845	0.25716	0.25674	0.2483	0.1467	0.8533
INC041B10	CG9235	CG9235	1	1.096	0.10188	0.09969	0.0996	0.10177	0.147	0.853
INC118C08	CG1381	CG1381	1	1.08818	0.08807	0.09456	0.09435	0.08807	0.1472	0.8528
INC135C01	CG4363	CG4363	1	1.195	0.19222	0.20447	0.20435	0.1921	0.1475	0.8525
INC054G01	CG18171	CG18171	1	1.10409	0.11631	0.11217	0.11203	0.11631	0.1484	0.8516
INC058G09	CG14933	CG14933	1	1.17572	0.17503	0.17564	0.17541	0.17488	0.1484	0.8516
INC032B06	CG14839	CG14839	1	1.2282	0.24728	0.25998	0.25966	0.24723	0.1491	0.8509
INC154E12	CG32701	l(1)G0320	1	1.11406	0.1208	0.11955	0.11952	0.12063	0.1493	0.8507
INC092D05	CG7896	CG7896	1	1.09505	0.09589	0.10004	0.09999	0.09589	0.1498	0.8502
INC136D12	CG15785	CG15785	1	1.36965	0.36443	0.42409	0.42409	0.36367	0.15	0.85
INC113H01	CG17778	CG17778	1	1.19131	0.184	0.19076	0.19069	0.18374	0.1507	0.8493
CONv04B16	CG4027	Act5C	1	1.0997	0.11138	0.10979	0.10979	0.11138	0.1516	0.8484
INC034F11	CG9437	CG9437	1	1.08878	0.09929	0.10652	0.10625	0.09929	0.1517	0.8483
INC018F06	CG10470	CG10470	1	1.12061	0.12141	0.12721	0.12719	0.12141	0.1518	0.8482
CONv04C16	CG4027	Act5C	1	1.11443	0.11905	0.12348	0.12318	0.11903	0.1519	0.8481
INC013H12	CG32717	sdt	1	1.16551	0.17197	0.18154	0.18128	0.17159	0.1519	0.8481
INC026F05	CG1391	sol	1	1.18885	0.19528	0.21557	0.21543	0.19512	0.1519	0.8481
INC155C03	CG7771	sim	1	1.2502	0.24274	0.25347	0.25347	0.24272	0.152	0.848
INC114H06	CG1943	CG1943	1	1.06348	0.07114	0.0718	0.07174	0.07106	0.1521	0.8479
INC136G03	CG9742	CG9742	1	1.13268	0.13749	0.14221	0.14217	0.1374	0.1525	0.8475
INC012H04	CG8714	sut1	1	1.13622	0.14076	0.14325	0.1432	0.1403	0.1526	0.8474
INC012G01	CG5987	CG5987	1	1.3854	0.37073	0.44412	0.44347	0.3699	0.1527	0.8473
INC122A09	CG31917	CG31917	1	1.07147	0.08874	0.09167	0.09167	0.08874	0.1528	0.8472
INC112D09	CG32486	CG32486	1	1.14847	0.15792	0.16659	0.16623	0.15773	0.1534	0.8466
INC020G01	CG2218	CG2218	1	1.17206	0.21059	0.22146	0.221	0.21049	0.1535	0.8465
INC097H08	CG2061	CG2061	1	1.23913	0.24841	0.26262	0.2626	0.24836	0.1535	0.8465
INC099F08	CG13897	CG13897	1	1.27838	0.31942	0.36618	0.36554	0.31879	0.1537	0.8463
INC026H12	CG12115	CG12115	1	1.12705	0.16185	0.17165	0.17147	0.16178	0.154	0.846
INC028G12	CG4586	CG4586	1	1.12873	0.14263	0.14559	0.14552	0.14266	0.1541	0.8459
INC076B01	CG9375	Ras85D	1	1.2433	0.29997	0.33183	0.33113	0.29988	0.1542	0.8458
INC077A12	CG1058	rpk	1	1.17213	0.19141	0.19883	0.19862	0.19075	0.1543	0.8457
INC145D02	CG18108	IM1	1	1.07385	0.08316	0.08079	0.08082	0.08316	0.1548	0.8452
INC035B04	CG5422	Rox8	1	1.24758	0.26467	0.29035	0.29013	0.26467	0.1551	0.8449
INC093H03	CG17896	CG17896	1	1.13338	0.14491	0.14719	0.14695	0.14477	0.1552	0.8448
INC125D11	CG4457	Srp19	1	1.18862	0.18987	0.20718	0.20713	0.18973	0.1552	0.8448
INC095G08	CG8827	Ance	1	1.08809	0.16451	0.17509	0.17444	0.16426	0.1553	0.8447
INC149D06	CG4254	tsr	1	1.12751	0.13235	0.13833	0.13805	0.13214	0.1553	0.8447
INC085F06	CG32521	CG32521	1	1.3813	0.37369	0.44585	0.44543	0.37359	0.1555	0.8445
INC030E04	CG32498	dnc	1	1.44396	0.42055	0.49613	0.4959	0.41993	0.1563	0.8437
INC078E03	CG11010	Ent3	1	1.35999	0.36985	0.42433	0.42359	0.36953	0.1566	0.8434
INC068H02	CG4989	CG4989	1	1.2738	0.3032	0.36092	0.36045	0.30315	0.1567	0.8433
INC010G04	CG5655	Rsf1	1	1.24878	0.24054	0.26859	0.26825	0.24046	0.1568	0.8432
INC152F09	CG13951	l(2)k10201	1	1.22686	0.24619	0.2705	0.27033	0.2456	0.1568	0.8432
INC012C02	CG10017	CG10017	1	1.29041	0.3277	0.36705	0.36657	0.3275	0.1569	0.8431
INC066H07	CG11509	CG11509	1	1.20828	0.26958	0.29737	0.29617	0.26936	0.1571	0.8429
INC052F09	CG14814	CG14814	1	1.19723	0.20332	0.21539	0.21525	0.20334	0.1572	0.8428
INC127F09	CG12352	san	1	1.07285	0.08392	0.08259	0.08255	0.08387	0.1575	0.8425
INC009F12	CG9372	CG9372	1	1.15256	0.22712	0.23952	0.2391	0.22617	0.1577	0.8423
INC152B08	CG12854	CG12854	1	1.14774	0.18899	0.20188	0.20155	0.18852	0.1581	0.8419
INC012H07	CG31243	cpo	1	1.0589	0.06514	0.0672	0.06709	0.06513	0.1584	0.8416
INC033F06	CG4108	Chmp1	1	1.17792	0.19228	0.20462	0.2046	0.19181	0.1585	0.8415
INC068A07	CG6291	ApepP	1	1.15008	0.16336	0.16996	0.16996	0.16327	0.1587	0.8413
INC148H01	CG31275	CG31275	1	1.34524	0.36115	0.4279	0.42751	0.3611	0.1588	0.8412
INC011F02	CG15312	CG15312	1	1.29496	0.30605	0.3275	0.32641	0.30602	0.1592	0.8408
INC106F07	CG17369	Vha55	1	1.10116	0.11445	0.10993	0.10975	0.11436	0.1592	0.8408
INC003G08	CG12056	CG12056	1	1.29266	0.3417	0.37866	0.37821	0.34147	0.1596	0.8404
INC155D08	CG4561	Aats-tyr	1	1.18088	0.20133	0.21283	0.21268	0.20112	0.1597	0.8403
INC109E05	CG7484	CG7484	1	1.16582	0.17219	0.1776	0.17722	0.17212	0.1598	0.8402
INC062A09	CG9731	CG9731	1	1.20413	0.22117	0.21343	0.21334	0.22091	0.1599	0.8401
INC128D05	CG3570	CG3570	1	1.10875	0.12438	0.12221	0.12216	0.12431	0.16	0.84
INC118D05	CG1249	CG1249	1	1.13431	0.14881	0.1492	0.14909	0.14867	0.1603	0.8397
CONv04C15	CG4027	Act5C	1	1.07943	0.0859	0.08665	0.08665	0.08572	0.1607	0.8393
INC136C10	CG9432	l(2)01289	1	1.25497	0.30408	0.34556	0.34529	0.30355	0.1611	0.8389
INC052A04	CG33208	MICAL	1	1.09527	0.13252	0.13065	0.13054	0.13247	0.1614	0.8386
INC064A05	CG11172	NFAT	1	1.43273	0.41819	0.51126	0.51011	0.41807	0.1614	0.8386
INC149E02	CG3034	Med24	1	1.29591	0.29727	0.3143	0.31417	0.29709	0.1614	0.8386
INC059D12	CG9485	CG9485	1	1.14693	0.1715	0.16974	0.16948	0.17085	0.1617	0.8383
INC062G08	CG14992	Ack	1	1.09291	0.1003	0.10482	0.10463	0.10025	0.1621	0.8379
INC152E06	CG13939	Obp50e	1	1.36958	0.35474	0.4097	0.40884	0.35443	0.1621	0.8379
INC068A05	CG6054	Su(fu)	1	1.50832	0.45614	0.56193	0.56164	0.45614	0.1626	0.8374
INC029F03	CG9933	A16	1	1.21873	0.22412	0.24766	0.24744	0.22412	0.1632	0.8368
INC110H02	CG15012	CG15012	1	1.08965	0.09841	0.10148	0.101	0.09836	0.164	0.836
INC067A10	CG11512	GstD4	1	1.07533	0.08785	0.08944	0.08949	0.08788	0.1645	0.8355
INC076F08	CG15661	CG15661	1	1.19356	0.2669	0.28628	0.2858	0.26661	0.1645	0.8355
INC028A03	CG9286	CG9286	1	1.27481	0.28655	0.30279	0.30162	0.28642	0.1652	0.8348
INC023E08	CG30460	CG30460	1	1.14098	0.16671	0.17325	0.1729	0.16659	0.1654	0.8346
INC074B01	CG5055	baz	1	1.23711	0.27676	0.29559	0.29525	0.27635	0.1654	0.8346
INC048G05	CG5902	CG5902	1	1.17749	0.21782	0.23431	0.23398	0.21718	0.1655	0.8345
INC141A10	CG11671	CG11671	1	1.37247	0.38524	0.45181	0.45186	0.3849	0.1655	0.8345
INC102F08	CG14516	CG14516	1	1.33132	0.35706	0.42653	0.42546	0.35672	0.1657	0.8343
INC131B03	CG10691	l(2)37Cc	1	1.03791	0.04634	0.04474	0.04474	0.04634	0.1657	0.8343
INC012G07	CG7218	CG7218	1	1.22776	0.2421	0.25359	0.25308	0.2412	0.1658	0.8342
INC023B06	CG3069	Taf10b	1	1.12987	0.14865	0.15084	0.15084	0.14849	0.166	0.834
INC116C08	CG12348	Sh	1	1.08306	0.09956	0.09945	0.09933	0.09954	0.166	0.834
INC081G08	CG13083	CG13083	1	1.21169	0.23292	0.24228	0.24187	0.23224	0.1666	0.8334
INC035C06	CG2010	CG2010	1	1.90724	0.59185	0.98353	0.98364	0.59174	0.1667	0.8333
INC139B11	CG1516	CG1516	1	1.23309	0.29586	0.33841	0.33656	0.29544	0.1668	0.8332
INC036H06	CG11173	usnp	1	1.08473	0.09754	0.10088	0.10081	0.09749	0.1669	0.8331
INC136H10	CG10861	CG10861	1	1.16738	0.25019	0.27223	0.27169	0.25004	0.1675	0.8325
INC097G04	CG6608	CG6608	1	1.43162	0.38325	0.48221	0.4815	0.38299	0.1676	0.8324
INC032H12	CG3388	gsb	1	1.23608	0.26008	0.28174	0.28167	0.25988	0.168	0.832
INC068F03	CG31762	aret	1	1.09263	0.10676	0.10316	0.10314	0.10674	0.1682	0.8318
INC068F10	CG1862	Ephrin	1	1.47065	0.45024	0.53193	0.53188	0.44985	0.1682	0.8318
INC149F10	CG12891	CPTI	1	1.42881	0.40438	0.47328	0.47294	0.40429	0.1683	0.8317
INC111F10	CG4663	CG4663	1	1.1277	0.14112	0.14628	0.14628	0.1411	0.1688	0.8312
INC056A03	CG11901	Ef1&ggr;	1	1.08467	0.0933	0.09771	0.0974	0.09323	0.169	0.831
INC117C10	CG3694	G&ggr;30A	1	1.12455	0.13967	0.14746	0.14727	0.13964	0.169	0.831
INC025B07	CG6341	Ef1&bgr;	1	1.07794	0.09025	0.09312	0.09307	0.09025	0.1692	0.8308
INC088B02	CG32796	CG32796	1	1.1287	0.23068	0.23092	0.23092	0.23024	0.1692	0.8308
INC073B07	CG8308	&agr;Tub67C	1	1.10149	0.10898	0.11353	0.11353	0.10898	0.1696	0.8304
INC121G05	CG7603	CG7603	1	1.04816	0.05521	0.05581	0.05578	0.05505	0.17	0.83
INC110E07	CG9337	CG9337	1	1.45557	0.44967	0.52017	0.52	0.44959	0.1702	0.8298
INC077G07	CG6382	Elf	1	1.33978	0.3843	0.42981	0.42955	0.38338	0.1705	0.8295
INC076E09	CG11600	CG11600	1	1.28078	0.26486	0.30448	0.30435	0.26348	0.171	0.829
INC158G03	CG5266	Pros25	1	1.15611	0.18061	0.17577	0.17525	0.18061	0.171	0.829
INC032G11	CG12537	CG12537	1	1.14863	0.18778	0.20194	0.20178	0.18743	0.1711	0.8289
INC147A08	CG32675	CG32675	1	1.15022	0.1836	0.18915	0.18898	0.18355	0.1714	0.8286
INC028C05	CG5618	CG5618	1	1.34436	0.37326	0.35824	0.35735	0.37273	0.1715	0.8285
INC086F08	CG13675	CG13675	1	1.09794	0.10857	0.10889	0.10886	0.10854	0.1715	0.8285
INC134E03	CG9204	Ate1	1	1.17562	0.22137	0.23554	0.23526	0.22133	0.1721	0.8279
INC008F11	CG15209	CG15209	1	1.11163	0.15929	0.16173	0.1617	0.15875	0.173	0.827
INC075H01	CG3308	CG3308	1	1.21351	0.22582	0.2481	0.24795	0.22565	0.1737	0.8263
INC135D02	CG9688	mRpS18C	1	1.13223	0.16332	0.15612	0.15601	0.16305	0.1743	0.8257
INC040D01	CG12286	kar	1	1.28377	0.34355	0.38731	0.38639	0.3433	0.1752	0.8248
INC070B09	CG7369	CG7369	1	1.59234	0.49267	0.66877	0.6678	0.49242	0.1752	0.8248
INC155H08	CG9537	DLP	1	1.20853	0.25112	0.27458	0.27439	0.25093	0.1752	0.8248
INC155E12	CG6703	Caki	1	1.14008	0.17755	0.17267	0.17239	0.17639	0.1754	0.8246
CONv04C13	CG4027	Act5C	1	1.11821	0.14108	0.13683	0.13671	0.1407	0.1756	0.8244
INC156E03	CG18347	CG18347	1	1.2141	0.24832	0.27136	0.27134	0.24829	0.1756	0.8244
INC042C12	CG1555	cn	1	1.15119	0.17045	0.16759	0.16757	0.17045	0.1757	0.8243
INC088B07	CG2183	CG2183	1	1.22764	0.30856	0.32169	0.3215	0.30837	0.1757	0.8243
INC056E03	CG1622	CG1622	1	1.05296	0.0616	0.06393	0.06392	0.06152	0.1758	0.8242
INC025G04	CG5278	CG5278	1	1.47921	0.45393	0.56827	0.56818	0.45403	0.1766	0.8234
INC145D12	CG12859	CG12859	1	1.12284	0.14568	0.151	0.15077	0.1455	0.1767	0.8233
INC128G01	CG8268	CG8268	1	1.07844	0.09642	0.09759	0.0975	0.09642	0.1769	0.8231
INC091G04	CG8385	Arf79F	1	1.15066	0.23701	0.26468	0.26452	0.23694	0.1774	0.8226
INC091C08	CG12366	O-fut1	1	1.14396	0.17085	0.16918	0.16911	0.17069	0.1781	0.8219
INC050C04	CG5058	grh	1	1.07595	0.09165	0.09018	0.09009	0.09138	0.1785	0.8215
INC022F11	CG17723	CG17723	1	1.17641	0.19482	0.20973	0.20926	0.19479	0.179	0.821
INC058B07	CG17260	CG17260	1	1.26634	0.30236	0.327	0.32697	0.30214	0.179	0.821
INC018A12	CG17033	CG17033	1	1.13719	0.15925	0.16428	0.16399	0.15899	0.1792	0.8208
INC017F12	CG9904	CG9904	1	1.23831	0.2864	0.30245	0.30151	0.2859	0.1793	0.8207
INC141B09	CG31363	CG31363	1	1.27778	0.34311	0.3776	0.37705	0.34296	0.1793	0.8207
INC155G07	CG10191	CG10191	1	1.10218	0.12583	0.12888	0.12843	0.12548	0.1794	0.8206
INC068A03	CG10315	eIF2B-&dgr;	1	1.03784	0.04718	0.04578	0.04577	0.04716	0.1795	0.8205
INC038F07	CG8003	CG8003	1	1.06652	0.09556	0.09659	0.09644	0.09534	0.1796	0.8204
INC052G09	CG1242	Hsp83	1	1.09494	0.11548	0.11548	0.11534	0.11541	0.1796	0.8204
CONv04B23	CG4027	Act5C	1	1.11356	0.13088	0.13694	0.13675	0.13069	0.1799	0.8201
CONv04A19	CG4027	Act5C	1	1.12127	0.13828	0.14149	0.14024	0.13833	0.1801	0.8199
INC001H10	CG4821	Tequila	1	1.33066	0.36531	0.38921	0.38898	0.36511	0.1802	0.8198
INC136F02	CG4186	CG4186	1	1.22799	0.27291	0.29453	0.29431	0.27288	0.1805	0.8195
INC042B07	CG6631	CG6631	1	1.14069	0.20081	0.19869	0.19848	0.20069	0.1806	0.8194
INC051A12	CG31045	Mhcl	1	1.42042	0.44335	0.52063	0.51997	0.44294	0.1808	0.8192
INC114F02	CG1728	Tim8	1	1.09216	0.11429	0.11674	0.11662	0.1142	0.1815	0.8185
INC120B03	CG13364	CG13364	1	1.09588	0.11078	0.11527	0.11498	0.11067	0.1825	0.8175
INC135G03	CG8628	CG8628	1	1.07661	0.09441	0.09112	0.09112	0.0943	0.1825	0.8175
INC136A07	CG12667	CG12667	1	1.37899	0.38147	0.4449	0.44434	0.38136	0.1826	0.8174
INC121B06	CG8860	CG8860	1	1.09915	0.11783	0.1202	0.11984	0.11767	0.183	0.817
INC008G08	CG9204	Ate1	1	1.1095	0.13121	0.13613	0.13609	0.13119	0.1834	0.8166
INC129E03	CG14544	CG14544	1	1.13976	0.17042	0.17455	0.17445	0.17026	0.1835	0.8165
INC114B01	CG12752	Nxt1	1	1.06704	0.08301	0.0818	0.08178	0.08303	0.1839	0.8161
INC152B05	CG12825	CG12825	1	1.12042	0.14669	0.14747	0.14747	0.14646	0.184	0.816
INC115E05	CG3644	bic	1	1.05441	0.06909	0.06933	0.0692	0.06903	0.1851	0.8149
INC031B12	CG15753	CG15753	1	1.06424	0.08092	0.08522	0.08462	0.0809	0.1862	0.8138
INC024C09	CG4550	ninaE	1	1.04572	0.05921	0.05992	0.05979	0.05919	0.1866	0.8134
INC028G05	CG4613	CG4613	1	1.13685	0.17899	0.18333	0.18315	0.17874	0.1867	0.8133
INC052H08	CG14285	CG14285	1	1.14233	0.20695	0.21567	0.21374	0.20641	0.1868	0.8132
CONv04C17	CG4027	Act5C	1	1.09313	0.11254	0.11419	0.1141	0.11254	0.1872	0.8128
INC010H04	CG30389	CG30389	1	1.08762	0.11231	0.11525	0.11519	0.11217	0.1874	0.8126
INC025E05	CG6358	Xpac	1	1.21407	0.2717	0.29599	0.29554	0.2717	0.1876	0.8124
INC086E10	CG1228	Ptpmeg	1	1.26892	0.33916	0.38696	0.38687	0.33901	0.1877	0.8123
INC154F07	CG11130	Rtc1	1	1.06086	0.08897	0.09249	0.09234	0.08889	0.1877	0.8123
INC044H03	CG2911	CG2911	1	1.27572	0.34831	0.39793	0.39651	0.34821	0.1878	0.8122
INC117C02	CG3922	RpS17	1	1.05686	0.07353	0.07493	0.07484	0.07349	0.1878	0.8122
INC144G12	CG14559	CG14559	1	1.1184	0.2214	0.24325	0.2432	0.22114	0.1878	0.8122
INC043H12	CG2694	CG2694	1	1.11986	0.21115	0.23682	0.23673	0.21102	0.1882	0.8118
INC012G06	CG18766	CG18766	1	1.20278	0.28856	0.3133	0.3133	0.28747	0.1885	0.8115
INC116H06	CG9921	CG9921	1	1.13056	0.16584	0.17249	0.17203	0.16572	0.1885	0.8115
INC037H02	CG11912	CG11912	1	1.11299	0.13583	0.13286	0.13263	0.13583	0.189	0.811
INC040H04	CG14618	CG14618	1	1.26376	0.30167	0.32425	0.32413	0.3015	0.189	0.811
INC052E11	CG15349	CG15349	1	1.2063	0.23206	0.25548	0.25518	0.23189	0.1891	0.8109
INC077E06	CG6987	SF2	1	1.08602	0.10925	0.11045	0.11011	0.10918	0.1892	0.8108
INC040B05	CG1264	lab	1	1.1797	0.20197	0.21077	0.21065	0.20178	0.1893	0.8107
INC025G10	CG4013	Smr	1	1.28422	0.35027	0.36183	0.36145	0.35024	0.1894	0.8106
INC052A03	CG33208	MICAL	1	1.08212	0.10302	0.10649	0.10633	0.10274	0.1897	0.8103
INC014E08	CG9775	CG9775	1	1.10457	0.13556	0.13551	0.13542	0.13544	0.1901	0.8099
INC147C10	CG1963	Pcd	1	1.09989	0.11452	0.1227	0.12261	0.11452	0.1902	0.8098
INC093C12	CG4212	Rab14	1	1.19968	0.29706	0.33618	0.33539	0.2967	0.1906	0.8094
INC153D03	CG4211	nonA	1	1.28598	0.33471	0.36821	0.36709	0.33476	0.1908	0.8092
INC068A11	CG8228	CG8228	1	1.5004	0.52286	0.58973	0.58947	0.5226	0.1909	0.8091
INC039A12	CG10938	ProsMA5	1	1.05713	0.07827	0.07383	0.07376	0.07827	0.191	0.809
INC028F08	CG1697	rho-4	1	1.11776	0.14366	0.14509	0.14492	0.14338	0.1911	0.8089
INC156C03	CG2160	Socs44A	1	1.11993	0.1538	0.16043	0.1602	0.15359	0.1913	0.8087
INC032G04	CG6189	l(1)1Bi	1	1.28198	0.32191	0.34637	0.34637	0.32136	0.1917	0.8083
INC060E04	CG7277	CG7277	1	1.11909	0.14354	0.14688	0.14686	0.14347	0.1919	0.8081
INC116H07	CG5479	mRpL43	1	1.13479	0.17306	0.17863	0.17851	0.17262	0.1919	0.8081
INC012G08	CG14855	CG14855	1	1.25496	0.316	0.33057	0.33042	0.31602	0.1925	0.8075
INC060H05	CG4446	CG4446	1	1.133	0.16722	0.17431	0.17415	0.16708	0.1928	0.8072
INC030H02	CG4180	l(2)35Bg	1	1.16938	0.21176	0.22241	0.22213	0.21097	0.1931	0.8069
INC125G03	CG5830	CG5830	1	1.2645	0.34882	0.38748	0.38693	0.3488	0.1934	0.8066
INC024F02	CG32737	CG32737	1	1.13127	0.1766	0.18388	0.18385	0.1766	0.1935	0.8065
INC035B08	CG7583	CtBP	1	1.12081	0.14745	0.15316	0.15286	0.14745	0.1939	0.8061
INC025D09	CG33523	CG33523	1	1.0944	0.11746	0.11615	0.11615	0.11744	0.1944	0.8056
INC062A04	CG11455	CG11455	1	1.09396	0.12273	0.12201	0.12189	0.12268	0.1945	0.8055
INC151F05	CG31634	Oatp26F	1	1.20518	0.25564	0.27778	0.2773	0.25527	0.1945	0.8055
INC152B12	CG2044	Lcp4	1	1.37498	0.42913	0.47804	0.47804	0.42887	0.1953	0.8047
INC035F02	CG10880	CG10880	1	1.1565	0.20176	0.19564	0.19532	0.20162	0.1962	0.8038
INC084F03	CG2003	CG2003	1	1.19163	0.25265	0.26701	0.26674	0.25221	0.1964	0.8036
INC151G08	CG6838	CG6838	1	1.21663	0.31558	0.32919	0.32856	0.3149	0.1965	0.8035
INC065H10	CG4206	Mcm3	1	1.09911	0.12829	0.13226	0.13226	0.12829	0.1968	0.8032
INC084E03	CG4878	eIF3-S9	1	1.16508	0.21244	0.21948	0.21957	0.21228	0.197	0.803
INC152C10	CG10640	Uev1A	1	1.11594	0.14198	0.15009	0.14999	0.14188	0.1972	0.8028
INC083D03	CG13138	CG13138	1	1.4156	0.45723	0.53519	0.53406	0.45698	0.1976	0.8024
INC138B11	CG16704	CG16704	1	1.15689	0.20278	0.2138	0.21318	0.20276	0.1983	0.8017
INC150G12	CG18186	CG18186	1	1.31866	0.39122	0.44281	0.4406	0.39097	0.1984	0.8016
INC121D10	CG2718	Gs1	1	1.10828	0.148	0.14834	0.14837	0.14779	0.1986	0.8014
INC125D12	CG9273	CG9273	1	1.04488	0.06352	0.0623	0.06223	0.06352	0.1986	0.8014
INC153C12	CG14377	CG14377	1	1.16517	0.2182	0.22108	0.22115	0.21803	0.1987	0.8013
INC122H01	CG4279	CG4279	1	1.27117	0.32095	0.34053	0.34021	0.32063	0.1991	0.8009
INC132H08	CG16784	pr	1	1.25223	0.34392	0.39892	0.39859	0.34277	0.1992	0.8008
INC117A06	CG10194	CG10194	1	1.20209	0.24199	0.25156	0.25148	0.24199	0.1994	0.8006
INC033F02	CG10225	CG10225	1	1.14687	0.1794	0.19032	0.19011	0.1794	0.1995	0.8005
INC099B03	CG10638	CG10638	1	1.22769	0.32051	0.36728	0.36495	0.32037	0.1999	0.8001
INC140D07	CG8144	ps	1	1.11468	0.14588	0.15089	0.1507	0.14583	0.2	0.8
INC047C07	CG18593	viaf	1	1.08073	0.11626	0.11804	0.11768	0.11624	0.2001	0.7999
INC146A07	CG17645	Pglym87	1	1.24335	0.30271	0.33854	0.33709	0.30289	0.2003	0.7997
INC081H10	CG11783	Hr96	1	1.18098	0.28613	0.31119	0.31086	0.2861	0.2012	0.7988
INC122E01	CG31163	CG31163	1	1.09065	0.15165	0.15404	0.15365	0.15122	0.2015	0.7985
INC111C02	CG9046	Vm26Ab	1	1.09353	0.12135	0.12268	0.12268	0.12121	0.2016	0.7984
INC136F05	CG2986	oho23B	1	1.04905	0.06691	0.06624	0.06622	0.06689	0.2018	0.7982
INC019A09	CG31036	CG31036	1	1.67722	0.5229	0.83529	0.83544	0.52304	0.2019	0.7981
INC092H02	CG6494	h	1	1.2627	0.34999	0.39672	0.39674	0.34977	0.202	0.798
INC049B02	CG4980	CG4980	1	1.09254	0.12425	0.1282	0.12811	0.12425	0.2024	0.7976
INC030F02	CG10778	CG10778	1	1.32154	0.38151	0.46193	0.46167	0.38138	0.2027	0.7973
INC035H02	CG32666	CG32666	1	1.22129	0.27703	0.28872	0.28865	0.27701	0.2032	0.7968
INC120H10	CG11110	CG11110	1	1.08019	0.11349	0.11126	0.11126	0.11349	0.2035	0.7965
INC008A08	CG12236	CG12236	1	1.08429	0.11041	0.10973	0.10973	0.11023	0.204	0.796
INC120D09	CG6726	CG6726	1	1.06246	0.15689	0.15936	0.15893	0.15687	0.2043	0.7957
INC031B05	CG6453	CG6453	1	1.12586	0.18141	0.18317	0.18312	0.18127	0.2044	0.7956
INC028E11	CG18041	CG18041	1	1.19724	0.30828	0.33027	0.32873	0.30792	0.2046	0.7954
INC016G03	CG32732	CG32732	1	1.20793	0.26122	0.26429	0.26388	0.26086	0.205	0.795
INC010B09	CG5692	raps	1	1.12497	0.19654	0.20025	0.20021	0.19652	0.2054	0.7946
INC091C07	CG32306	CG32306	1	1.10291	0.13825	0.14451	0.14439	0.13812	0.2055	0.7945
INC095D01	CG13849	Nop56	1	1.08025	0.11291	0.11004	0.11004	0.11288	0.2055	0.7945
INC021E12	CG8288	mRpL3	1	1.06173	0.08963	0.08445	0.08443	0.08923	0.2077	0.7923
INC015A02	CG6174	Arp87C	1	1.05721	0.08264	0.08033	0.08027	0.08246	0.2078	0.7922
INC009H05	CG18609	CG18609	1	1.13214	0.17817	0.18079	0.18055	0.178	0.2079	0.7921
INC066B01	CG7083	CG7083	1	1.21332	0.33433	0.35091	0.35005	0.33433	0.2079	0.7921
INC113E10	CG33071	CG33071	1	1.21278	0.27208	0.28069	0.28023	0.27179	0.2083	0.7917
INC001H08	CG17601	CG17601	1	1.10815	0.13286	0.14383	0.14363	0.13283	0.2084	0.7916
INC118F12	CG13169	CG13169	1	1.39812	0.4525	0.54482	0.54468	0.45195	0.2084	0.7916
INC153H12	CG14494	CG14494	1	1.10948	0.14954	0.15255	0.1525	0.1494	0.2084	0.7916
INC074F08	CG8334	CG8334	1	1.26637	0.37113	0.40588	0.40477	0.37086	0.2085	0.7915
INC038D07	CG11412	CG11412	1	1.1099	0.16193	0.16078	0.16071	0.16184	0.2086	0.7914
INC062F08	CG12775	RpL21	1	1.05929	0.08425	0.08078	0.08076	0.08412	0.2091	0.7909
INC051B10	CG7001	Pk17E	1	1.04275	0.06404	0.06654	0.06652	0.064	0.2093	0.7907
INC134H04	CG1365	CecA1	1	1.17449	0.23485	0.25887	0.25854	0.23473	0.2102	0.7898
INC083H04	CG5385	CG5385	1	1.10263	0.14803	0.15581	0.15576	0.14769	0.2108	0.7892
INC133D03	CG32206	CG32206	1	1.30173	0.3799	0.44262	0.44217	0.37981	0.211	0.789
INC103F01	CG8487	garz	1	1.08288	0.11538	0.11667	0.11667	0.115	0.2112	0.7888
INC062F01	CG10045	GstD1	1	1.02344	0.03549	0.03433	0.03429	0.03543	0.2113	0.7887
INC089A02	CG30360	CG30360	1	1.22304	0.27108	0.30063	0.29968	0.2705	0.2113	0.7887
INC150C02	CG17320	ScpX	1	1.24399	0.34489	0.39327	0.39309	0.34499	0.2113	0.7887
INC075G05	CG17327	CG17327	1	1.06729	0.09611	0.09248	0.09241	0.09602	0.2116	0.7884
INC054C08	CG11665	CG11665	1	1.09395	0.12726	0.13549	0.1349	0.12717	0.2117	0.7883
INC021H09	CG8013	Su(z)12	1	1.26833	0.38622	0.4073	0.4071	0.38595	0.2119	0.7881
INC076B11	CG3095	hfw	1	1.22049	0.3427	0.35863	0.35832	0.34239	0.212	0.788
INC081A11	CG4157	Rpn12	1	1.07872	0.10494	0.11201	0.11198	0.10496	0.2123	0.7877
INC125H05	CG4742	mRpL22	1	1.19239	0.2318	0.25655	0.25638	0.23178	0.2129	0.7871
INC093F12	CG11882	CG11882	1	1.10724	0.14626	0.14852	0.14852	0.14614	0.2132	0.7868
INC056A12	CG6988	Pdi	1	1.08074	0.11401	0.11361	0.11354	0.11388	0.2136	0.7864
INC112A04	CG4250	CG4250	1	1.08074	0.11347	0.11651	0.11638	0.11335	0.2136	0.7864
INC027G07	CG5346	CG5346	1	1.11352	0.16768	0.17449	0.17456	0.16773	0.2138	0.7862
INC032A01	CG17744	CG17744	1	1.23578	0.31649	0.33726	0.33711	0.31652	0.2138	0.7862
CONv04D24	CG4027	Act5C	1	1.07807	0.10633	0.11007	0.1101	0.10631	0.2141	0.7859
INC134H07	CG18624	CG18624	1	1.30281	0.36213	0.38445	0.384	0.36213	0.2141	0.7859
INC110B11	CG16986	CG16986	1	1.10462	0.15017	0.15005	0.15003	0.15003	0.2154	0.7846
INC048A03	CG8409	Su(var)205	1	1.06721	0.09891	0.09617	0.09613	0.09886	0.2159	0.7841
CONv04D13	CG4027	Act5C	1	1.08172	0.11276	0.11282	0.11269	0.11221	0.2161	0.7839
INC032C05	CG8768	CG8768	1	1.18561	0.24726	0.26022	0.25974	0.24712	0.2166	0.7834
INC095H04	CG8495	RpS29	1	1.09196	0.1284	0.12527	0.12527	0.12818	0.2167	0.7833
INC016B04	CG12684	CG12684	1	1.29469	0.3854	0.40686	0.40646	0.3851	0.2169	0.7831
INC136G01	CG31663	CG31663	1	1.18855	0.26929	0.28656	0.28656	0.26937	0.217	0.783
INC096E11	CG8825	Tdp1	1	1.20298	0.3339	0.35095	0.35059	0.33383	0.2172	0.7828
INC032C10	CG8707	CG8707	1	1.03849	0.07491	0.07457	0.07433	0.07488	0.2173	0.7827
INC121B04	CG9984	TH1	1	1.19382	0.28098	0.27651	0.27639	0.28068	0.218	0.782
INC002C07	CG14629	CG14629	1	1.07787	0.11194	0.11128	0.11107	0.11185	0.2181	0.7819
INC089A01	CG32031	Argk	1	1.19603	0.26817	0.27865	0.27863	0.26812	0.2181	0.7819
INC026A06	CG1693	tty	1	1.11698	0.16318	0.16665	0.16651	0.1628	0.2186	0.7814
INC032F06	CG6544	fau	1	1.19256	0.25711	0.26932	0.26932	0.25671	0.2187	0.7813
INC036E07	CG33558	CG33558	1	1.10325	0.14485	0.1476	0.14749	0.14455	0.2187	0.7813
INC112A06	CG1338	hydra	1	1.23951	0.35417	0.37843	0.37833	0.35352	0.2188	0.7812
INC037C11	CG5516	CG5516	1	1.09265	0.13376	0.13826	0.13826	0.13333	0.2189	0.7811
INC108F03	CG6719	CG6719	1	1.11523	0.15948	0.16006	0.1601	0.15942	0.2189	0.7811
INC127E11	CG32250	CG32250	1	1.08593	0.13429	0.13702	0.13673	0.13422	0.2189	0.7811
INC155F09	CG11425	CG11425	1	1.09491	0.13827	0.14242	0.14193	0.13827	0.219	0.781
INC068D03	CG6292	CycT	1	1.2128	0.33335	0.37581	0.37561	0.3327	0.2192	0.7808
INC134F01	CG2358	CG2358	1	1.08797	0.12515	0.12242	0.12242	0.12504	0.2194	0.7806
INC020E05	CG8209	CG8209	1	1.12198	0.18542	0.18972	0.18898	0.18517	0.2195	0.7805
INC019C07	CG11802	CG11802	1	1.07344	0.10775	0.10757	0.10739	0.10751	0.2201	0.7799
INC019G12	CG15067	CG15067	1	1.05811	0.08562	0.0865	0.08643	0.08557	0.2201	0.7799
INC132F02	CG9739	fz2	1	1.29175	0.35534	0.42988	0.4298	0.35433	0.2201	0.7799
INC065D08	CG7319	CG7319	1	1.08619	0.12349	0.12752	0.12741	0.12336	0.2203	0.7797
INC149A05	CG10840	eIF5B	1	1.15956	0.28551	0.30812	0.30815	0.28485	0.2204	0.7796
INC138A06	CG30503	CG30503	1	1.1687	0.28904	0.32189	0.32137	0.28863	0.2211	0.7789
INC009A09	CG4349	CG4349	1	1.276	0.38395	0.43213	0.43157	0.3815	0.2212	0.7788
INC043F03	CG13309	CG13309	1	1.08996	0.13609	0.13584	0.13579	0.13586	0.2215	0.7785
INC062F09	CG17060	Rab10	1	1.0882	0.12484	0.1321	0.13203	0.12482	0.2215	0.7785
INC076E04	CG11799	Mnf	1	1.05889	0.09546	0.08934	0.08934	0.09546	0.2217	0.7783
INC101B08	CG12113	l(1)G0095	1	1.0351	0.07506	0.07178	0.07173	0.07493	0.2224	0.7776
INC025F05	CG17994	CG17994	1	1.20497	0.27425	0.31012	0.30988	0.27379	0.2226	0.7774
INC055A02	CG12386	&eegr;Try	1	1.12439	0.17701	0.18423	0.18426	0.17698	0.223	0.777
INC093E09	CG6521	Stam	1	1.17484	0.26172	0.29028	0.29016	0.26165	0.2232	0.7768
INC060G02	CG32346	E(bx)	1	1.1915	0.2759	0.30297	0.3024	0.27592	0.2233	0.7767
INC027E12	CG3793	CG3793	1	1.04317	0.06584	0.0665	0.0665	0.06582	0.2237	0.7763
INC068C10	CG15111	CG15111	1	1.1311	0.20677	0.21339	0.21324	0.20668	0.2238	0.7762
INC016H07	CG3033	CG3033	1	1.05886	0.08335	0.08373	0.08371	0.08321	0.2242	0.7758
INC021H02	CG4494	smt3	1	1.08517	0.12078	0.12297	0.12295	0.12069	0.2245	0.7755
INC004H04	CG15240	CG15240	1	1.13304	0.19086	0.19143	0.19131	0.19084	0.2246	0.7754
INC127E03	CG1732	CG1732	1	1.13041	0.19253	0.20202	0.20202	0.1925	0.2248	0.7752
INC151B06	CG1172	CG1172	1	1.22264	0.3124	0.31497	0.31475	0.31179	0.2248	0.7752
INC155H02	CG9354	RpL34b	1	1.04479	0.06938	0.06781	0.06767	0.06924	0.2253	0.7747
INC027H08	CG9284	CG9284	1	1.14165	0.2116	0.21787	0.21777	0.21151	0.2255	0.7745
INC005F08	CG5582	CG5582	1	1.1802	0.27467	0.29703	0.29646	0.274	0.2263	0.7737
INC019D07	CG15536	CG15536	1	1.12026	0.25115	0.27379	0.27344	0.25079	0.2263	0.7737
INC002D12	CG2669	CG2669	1	1.09407	0.14058	0.14741	0.14741	0.14056	0.2264	0.7736
INC024E02	CG10992	CG10992	1	1.27208	0.40394	0.43797	0.43776	0.40405	0.2272	0.7728
INC109A01	CG14821	CG14821	1	1.06146	0.08865	0.09043	0.09027	0.08863	0.2272	0.7728
INC051E07	CG8128	CG8128	1	1.09133	0.13979	0.14631	0.14613	0.13976	0.2274	0.7726
INC116G01	CG10460	cer	1	1.11075	0.1665	0.17156	0.17153	0.16645	0.2277	0.7723
INC023A11	CG14430	CG14430	1	1.22067	0.34352	0.37225	0.37164	0.34286	0.228	0.772
INC051B02	CG4570	CG4570	1	1.08126	0.11134	0.11753	0.11748	0.11134	0.2281	0.7719
INC131A03	CG16940	CG16940	1	1.08068	0.11495	0.11925	0.11925	0.1149	0.2283	0.7717
INC131A11	CG6612	Adk3	1	1.11648	0.20058	0.20902	0.2087	0.20031	0.2283	0.7717
INC032E04	CG30023	CG30023	1	1.07549	0.11287	0.11135	0.11135	0.11284	0.2284	0.7716
INC006G07	CG32130	CG32130	1	1.15431	0.20864	0.22682	0.22658	0.20813	0.2286	0.7714
INC084G07	CG5231	Las	1	1.25698	0.33513	0.38958	0.38963	0.33518	0.2286	0.7714
INC016B02	CG7519	CG7519	1	1.14181	0.19949	0.19744	0.19731	0.19947	0.2287	0.7713
INC044D07	CG9288	CG9288	1	1.10804	0.14828	0.15467	0.15433	0.14828	0.2287	0.7713
INC005H08	CG5588	Mtl	1	1.1167	0.25099	0.26049	0.2601	0.25073	0.2288	0.7712
INC057A10	CG13922	mRpL46	1	1.0922	0.12936	0.13	0.12997	0.12924	0.2289	0.7711
INC153C03	CG32469	CG32469	1	1.23315	0.35783	0.39883	0.39846	0.35778	0.229	0.771
INC024A07	CG5026	CG5026	1	1.08476	0.14385	0.14292	0.14267	0.14351	0.2291	0.7709
INC056G10	CG3887	CG3887	1	1.06877	0.10176	0.10583	0.10572	0.10174	0.2293	0.7707
INC071A03	CG4421	GstD8	1	1.08742	0.13269	0.13596	0.13596	0.13267	0.2295	0.7705
INC007H09	CG1322	zfh1	1	1.05402	0.08171	0.08145	0.08109	0.08167	0.2297	0.7703
INC032D01	CG7921	Mgat2	1	1.25759	0.35848	0.38387	0.38276	0.35848	0.2297	0.7703
INC015G06	CG33473	luna	1	1.04074	0.06406	0.06455	0.06451	0.06387	0.2299	0.7701
INC083G08	CG8165	CG8165	1	1.20777	0.29718	0.3322	0.33217	0.29679	0.2306	0.7694
INC004B10	CG11696	CG11696	1	1.23989	0.32075	0.3834	0.38226	0.3205	0.2307	0.7693
INC025A10	CG11597	CG11597	1	1.13859	0.27768	0.28402	0.28391	0.27659	0.2311	0.7689
INC146C02	CG17680	CG17680	1	1.15135	0.23373	0.25047	0.24988	0.23366	0.2314	0.7686
INC144F05	CG13988	CG13988	1	1.15916	0.29126	0.31505	0.31439	0.29053	0.2316	0.7684
INC054E07	CG11085	CG11085	1	1.09588	0.17842	0.17906	0.17901	0.17831	0.2317	0.7683
INC145B04	CG5271	RpS27A	1	1.06389	0.09604	0.09512	0.09507	0.09588	0.2322	0.7678
INC012F07	CG17058	Peritrophin-A	1	1.11462	0.18253	0.19361	0.19347	0.18211	0.2336	0.7664
INC052A09	CG9659	egh	1	1.19413	0.28222	0.29166	0.29136	0.28208	0.2337	0.7663
INC121E12	CG4381	GstD3	1	1.06631	0.10062	0.10107	0.10067	0.10058	0.2337	0.7663
INC147F05	CG3500	CG3500	1	1.08944	0.15164	0.15463	0.1544	0.15164	0.2338	0.7662
INC111A06	CG7622	RpL36	1	1.04295	0.06639	0.07143	0.07142	0.06616	0.2339	0.7661
INC051G07	CG1416	CG1416	1	1.16333	0.30555	0.32852	0.32812	0.30551	0.2343	0.7657
INC110F09	CG9023	Drip	1	1.11952	0.17378	0.17662	0.17649	0.17366	0.2344	0.7656
INC117F09	CG11858	CG11858	1	1.08041	0.12702	0.1378	0.13746	0.12705	0.2344	0.7656
INC117B09	CG6803	Zeelin1	1	1.06178	0.0943	0.09981	0.0997	0.0943	0.2345	0.7655
INC004F07	CG14113	CG14113	1	1.12838	0.1951	0.2079	0.2077	0.19454	0.235	0.765
INC138H12	CG14981	mge	1	1.1708	0.27397	0.28163	0.28163	0.27368	0.2351	0.7649
INC074C06	CG2718	Gs1	1	1.12532	0.19609	0.20528	0.2051	0.19607	0.2353	0.7647
INC053D07	CG16892	CG16892	1	1.0597	0.09117	0.09318	0.09315	0.09112	0.2354	0.7646
INC027C07	CG15701	CG15701	1	1.22678	0.31239	0.35447	0.35413	0.31225	0.2355	0.7645
INC027D03	CG11669	CG11669	1	1.191	0.32028	0.32199	0.32199	0.32028	0.2355	0.7645
INC089B08	CG17286	CG17286	1	1.16409	0.24257	0.25435	0.25428	0.24248	0.2356	0.7644
INC019G11	CG9498	CG9498	1	1.10587	0.17542	0.18112	0.1811	0.17517	0.2357	0.7643
INC002B07	CG14621	CG14621	1	1.23221	0.37308	0.39117	0.3911	0.37235	0.2358	0.7642
INC149C08	CG31991	mdy	1	1.13906	0.22409	0.25227	0.25204	0.22339	0.2362	0.7638
INC122B04	CG13512	CG13512	1	1.15241	0.29063	0.30881	0.30869	0.29063	0.2363	0.7637
INC151F09	CG3744	CG3744	1	1.25276	0.38525	0.4175	0.41693	0.38457	0.2365	0.7635
INC032E05	CG6168	CG6168	1	1.18908	0.32152	0.35838	0.35814	0.32152	0.2366	0.7634
INC113D06	CG16983	skpA	1	1.07654	0.12474	0.12823	0.1282	0.12469	0.2369	0.7631
INC005B03	CG14047	CG14047	1	1.18004	0.2894	0.29961	0.29954	0.28933	0.2371	0.7629
INC021H10	CG7364	CG7364	1	1.09513	0.1434	0.14472	0.1441	0.14317	0.2372	0.7628
INC147A10	CG10679	Nedd8	1	1.12988	0.191	0.19938	0.19938	0.19086	0.2376	0.7624
INC145C02	CG10680	CG10680	1	1.09057	0.23236	0.23173	0.23051	0.23157	0.2377	0.7623
INC055B03	CG1064	Snr1	1	1.07371	0.11177	0.11595	0.11566	0.11173	0.2383	0.7617
INC091F12	CG7879	CG7879	1	1.24972	0.38614	0.42747	0.42739	0.38515	0.2383	0.7617
INC049B01	CG5909	CG5909	1	1.12301	0.18062	0.1932	0.1932	0.18055	0.2386	0.7614
INC004F04	CG14659	CG14659	1	1.25043	0.37535	0.43453	0.43266	0.37432	0.2387	0.7613
INC040A02	CG1559	Upf1	1	1.17751	0.27627	0.27878	0.27866	0.27607	0.2387	0.7613
INC093A06	CG3647	stc	1	1.0605	0.12244	0.12144	0.1214	0.12221	0.2387	0.7613
INC144E06	CG8338	mRpS16	1	1.0714	0.11018	0.11787	0.11754	0.11011	0.2389	0.7611
INC076D02	CG32944	CG32944	1	1.1418	0.27951	0.30127	0.30052	0.27911	0.2391	0.7609
INC054C11	CG2371	CG2371	1	1.11806	0.18609	0.18597	0.18588	0.18579	0.2393	0.7607
INC051B05	CG6962	CG6962	1	1.22981	0.37064	0.40162	0.40128	0.37054	0.2396	0.7604
INC010A03	CG14214	CG14214	1	1.077	0.12115	0.11943	0.11931	0.12101	0.2397	0.7603
INC133C12	CG33271	CG33271	1	1.22403	0.35656	0.39993	0.39686	0.35608	0.2399	0.7601
INC026F06	CG8525	CG8525	1	1.18471	0.29125	0.31076	0.31064	0.2908	0.2402	0.7598
INC089H05	CG3642	Clp	1	1.04094	0.06837	0.06568	0.06567	0.06838	0.2407	0.7593
INC084D02	CG1839	CG1839	1	1.13982	0.29165	0.30201	0.30187	0.29111	0.2408	0.7592
INC071F08	CG32858	sn	1	1.12864	0.26008	0.26938	0.26779	0.26003	0.241	0.759
INC026F02	CG9853	CG9853	1	1.07833	0.13564	0.1342	0.13398	0.13552	0.2413	0.7587
INC126D11	CG5014	Vap-33-1	1	1.20702	0.33059	0.39214	0.39204	0.33008	0.2414	0.7586
INC039A10	CG5452	dnk	1	1.07854	0.12746	0.13057	0.1305	0.12744	0.2417	0.7583
INC145F03	CG15220	CG15220	1	1.08985	0.13236	0.1391	0.13903	0.13234	0.2419	0.7581
INC057D07	CG15376	CG15376	1	1.19066	0.29088	0.3293	0.32928	0.29078	0.2422	0.7578
INC043F10	CG18368	CG18368	1	1.14103	0.23956	0.25414	0.254	0.2389	0.2424	0.7576
INC044C08	CG9576	CG9576	1	1.08463	0.1443	0.1519	0.15186	0.14417	0.2424	0.7576
INC006G11	CG12237	CG12237	1	1.10945	0.17584	0.16997	0.16981	0.17584	0.2426	0.7574
INC052D07	CG16782	CG16782	1	1.14024	0.23546	0.25398	0.25355	0.23475	0.2426	0.7574
INC126C11	CG7641	Nca	1	1.22757	0.36902	0.40304	0.40278	0.36882	0.2426	0.7574
INC132C12	CG17777	CG17777	1	1.0495	0.09466	0.09208	0.09203	0.09455	0.2427	0.7573
INC005F12	CG14082	CG14082	1	1.10165	0.15957	0.17631	0.1762	0.15927	0.2428	0.7572
INC025C12	CG3325	spn-B	1	1.06686	0.14003	0.1413	0.1408	0.13984	0.2428	0.7572
INC052G03	CG12663	CG12663	1	1.22858	0.32335	0.35636	0.35586	0.32327	0.243	0.757
INC100D06	CG5788	UbcD10	1	1.14743	0.23009	0.21952	0.21912	0.22938	0.2431	0.7569
INC143B10	CG11765	Prx2540-2	1	1.07037	0.11911	0.12151	0.12151	0.11891	0.2432	0.7568
INC032H01	CG5961	CG5961	1	1.09563	0.1839	0.19308	0.19287	0.18388	0.2433	0.7567
INC089E02	CG5315	CG5315	1	1.08181	0.22134	0.22195	0.22086	0.22043	0.2433	0.7567
INC133F05	CG14701	CG14701	1	1.1903	0.3337	0.35891	0.35814	0.3337	0.2433	0.7567
INC087F11	CG13222	CG13222	1	1.05077	0.08392	0.08157	0.08148	0.08381	0.2437	0.7563
INC034F08	CG5121	Med23	1	1.10328	0.18016	0.17844	0.17837	0.18004	0.2438	0.7562
INC063A12	CG14999	RfC40	1	1.23011	0.36377	0.40625	0.40605	0.36364	0.2438	0.7562
INC138E11	CG8050	Cys	1	1.21416	0.35499	0.3844	0.38342	0.35484	0.244	0.756
INC030H08	CG7041	HP1b	1	1.04125	0.06677	0.06824	0.06795	0.06679	0.2442	0.7558
INC156D11	CG3915	Drl-2	1	1.28358	0.43187	0.48008	0.4792	0.43137	0.2444	0.7556
INC052B03	CG9657	CG9657	1	1.25243	0.41072	0.44148	0.44048	0.41061	0.2449	0.7551
INC088E06	CG32491	mod(mdg4)	1	1.25675	0.37703	0.3972	0.39651	0.37694	0.2449	0.7551
INC023E11	CG9842	Pp2B-14D	1	1.04828	0.15401	0.15952	0.15877	0.15368	0.245	0.755
INC065A02	CG7054	CG7054	1	1.0587	0.09602	0.0935	0.09332	0.09584	0.2453	0.7547
INC038G10	CG8765	CG8765	1	1.04379	0.07672	0.07176	0.07168	0.07667	0.2454	0.7546
INC024G09	CG3478	ppk	1	1.27296	0.41222	0.40458	0.40458	0.41172	0.2456	0.7544
INC100E07	CG17390	CG17390	1	1.13091	0.22192	0.22164	0.2215	0.22178	0.2456	0.7544
INC067F06	CG10092	CG10092	1	1.32914	0.45925	0.52157	0.52144	0.45925	0.2461	0.7539
INC128F12	CG32499	CG32499	1	1.15761	0.3107	0.33798	0.33654	0.3107	0.247	0.753
INC032H09	CG7236	CG7236	1	1.24756	0.35529	0.41176	0.41161	0.35493	0.2472	0.7528
INC046E09	CG4303	Bap60	1	1.05751	0.09137	0.09366	0.09366	0.09137	0.2472	0.7528
INC029B10	CG10206	nop5	1	1.16277	0.27583	0.28376	0.28315	0.2755	0.2479	0.7521
INC047F02	CG6113	CG6113	1	1.12599	0.27112	0.29356	0.29319	0.27082	0.248	0.752
CONv04D17	CG4027	Act5C	1	1.05429	0.09124	0.09217	0.09212	0.0912	0.2482	0.7518
INC048H09	CG6354	Rb97D	1	1.11672	0.1969	0.20484	0.20449	0.19662	0.2488	0.7512
INC016C09	CG10052	Rx	1	1.37093	0.53049	0.55155	0.55155	0.52925	0.2491	0.7509
INC092B04	CG4930	CG4930	1	1.08609	0.1416	0.14424	0.14424	0.14137	0.2492	0.7508
INC063D01	CG9757	CG9757	1	1.17488	0.33071	0.34968	0.34853	0.33059	0.25	0.75
INC032B11	CG4658	CG4658	1	1.06436	0.11995	0.12428	0.12428	0.11991	0.2501	0.7499
INC050G08	CG12324	RpS15Ab	1	1.07239	0.11717	0.11638	0.11634	0.11692	0.2504	0.7496
INC015H04	CG10951	niki	1	1.11355	0.18021	0.18549	0.18545	0.18	0.2512	0.7488
INC093E05	CG18548	GstD10	1	1.0596	0.09938	0.10028	0.10019	0.09933	0.2514	0.7486
INC136B01	CG31694	CG31694	1	1.08358	0.17493	0.18203	0.18135	0.1745	0.2522	0.7478
INC068F11	CG2655	HLH3B	1	1.15639	0.24107	0.25753	0.2566	0.24053	0.2526	0.7474
INC036G01	CG33514	CG33514	1	1.1831	0.29307	0.32279	0.3227	0.29283	0.253	0.747
INC104G02	CG11425	CG11425	1	1.14442	0.24305	0.25143	0.25086	0.24267	0.253	0.747
INC051E08	CG5077	CG5077	1	1.27744	0.41636	0.48293	0.48285	0.41643	0.2538	0.7462
INC049G08	CG12096	CG12096	1	1.21865	0.36872	0.39719	0.39692	0.3685	0.2543	0.7457
INC156G11	CG3953	l(3)IX-14	1	1.35273	0.47095	0.55738	0.55752	0.47037	0.255	0.745
INC057C03	CG12050	CG12050	1	1.29674	0.4444	0.50415	0.50415	0.4443	0.2552	0.7448
INC144D06	CG13315	CG13315	1	1.06067	0.10223	0.10395	0.10395	0.10218	0.2554	0.7446
INC027B05	CG7672	gl	1	1.15625	0.24228	0.23696	0.23675	0.24228	0.2557	0.7443
INC156E07	CG8072	CG8072	1	1.18496	0.34087	0.36244	0.36179	0.34087	0.2566	0.7434
INC007F10	CG12632	fd3F	1	1.01636	0.0289	0.02816	0.02817	0.02889	0.2567	0.7433
INC093H07	CG1088	Vha26	1	1.16122	0.27752	0.29414	0.29345	0.27733	0.2569	0.7431
INC014A03	CG10334	spi	1	1.09454	0.18802	0.19995	0.19978	0.18778	0.2577	0.7423
INC107D07	CG14187	CG14187	1	1.24434	0.41902	0.4523	0.45208	0.41781	0.2578	0.7422
INC069G08	CG7339	CG7339	1	1.0607	0.0966	0.1014	0.10138	0.09657	0.2582	0.7418
INC132H10	CG32647	CG32647	1	1.17157	0.29065	0.31566	0.31557	0.29041	0.2583	0.7417
INC151A02	CG6416	CG6416	1	1.21693	0.35333	0.36962	0.36913	0.35314	0.2587	0.7413
INC151G03	CG10685	CG10685	1	1.07082	0.16247	0.15772	0.15768	0.16202	0.2588	0.7412
INC052G10	CG12754	Or42b	1	1.16374	0.25249	0.27905	0.27834	0.2524	0.259	0.741
INC068D08	CG15118	CG15118	1	1.19727	0.33234	0.35608	0.35608	0.33229	0.2591	0.7409
INC003B11	CG7120	CG7120	1	1.22566	0.35037	0.39537	0.39479	0.3502	0.2593	0.7407
INC014D08	CG9411	CG9411	1	1.21593	0.3724	0.40017	0.39866	0.37224	0.2593	0.7407
INC011C05	CG9998	U2af50	1	1.04745	0.08656	0.0865	0.08643	0.08654	0.2599	0.7401
INC137B11	CG12158	CG12158	1	1.03968	0.07181	0.07401	0.07398	0.07182	0.2599	0.7401
INC081H07	CG11780	&bgr;4GalT7	1	1.06318	0.1163	0.12073	0.12075	0.11592	0.2603	0.7397
INC123D06	CG3314	RpL7A	1	1.04474	0.08025	0.07881	0.07875	0.08	0.2606	0.7394
INC155H04	CG33556	CG33556	1	1.11374	0.2076	0.21885	0.21883	0.20753	0.2607	0.7393
INC123A04	CG6961	CG6961	1	1.10424	0.18415	0.19158	0.19156	0.18369	0.2609	0.7391
INC135E08	CG14715	CG14715	1	1.06537	0.114	0.11024	0.11005	0.11364	0.2609	0.7391
INC064B07	CG7611	CG7611	1	1.24957	0.41043	0.45515	0.45394	0.41051	0.2613	0.7387
INC110B12	CG14952	CG14952	1	1.08402	0.15739	0.16285	0.16269	0.15723	0.2622	0.7378
INC013H05	CG4203	CG4203	1	1.17643	0.28559	0.2904	0.29009	0.28497	0.2627	0.7373
INC020A09	CG6439	CG6439	1	1.06548	0.11359	0.11442	0.11422	0.11343	0.2627	0.7373
INC037G10	CG15509	kay	1	1.12538	0.23908	0.25056	0.25039	0.23894	0.2628	0.7372
INC031C01	CG17266	CG17266	1	1.03788	0.06686	0.06725	0.06713	0.06684	0.263	0.737
INC028G11	CG5096	CG5096	1	1.17646	0.3083	0.29235	0.29228	0.30835	0.2633	0.7367
INC021C12	CG6277	CG6277	1	1.12699	0.22547	0.22935	0.22926	0.22533	0.2643	0.7357
INC132A07	CG15138	beat-IIIc	1	1.13323	0.28643	0.30612	0.30608	0.28598	0.2644	0.7356
INC157C01	CG32575	hang	1	1.1081	0.18511	0.18862	0.18852	0.18506	0.2644	0.7356
INC121G11	CG4204	Elongin-B	1	1.0696	0.13244	0.13787	0.13781	0.13251	0.2648	0.7352
INC107G01	CG4300	CG4300	1	1.06615	0.12821	0.13126	0.13106	0.12787	0.2653	0.7347
INC033B11	CG10298	CG10298	1	1.03957	0.07277	0.07228	0.07219	0.07263	0.2663	0.7337
INC073G09	CG12964	CG12964	1	1.13474	0.26042	0.2626	0.26251	0.26023	0.2664	0.7336
INC153F05	CG18290	Act87E	1	1.0473	0.08512	0.08454	0.08452	0.08504	0.2666	0.7334
INC075D09	CG7916	CG7916	1	1.05738	0.1071	0.10591	0.10546	0.10707	0.267	0.733
INC119C04	CG17369	Vha55	1	1.08609	0.15216	0.15326	0.15321	0.15199	0.267	0.733
INC029H03	CG13627	CG13627	1	1.3737	0.53105	0.60948	0.60935	0.53068	0.2677	0.7323
INC016H09	CG4598	CG4598	1	1.05077	0.09193	0.09143	0.09137	0.09186	0.2678	0.7322
INC026B11	CG31781	CG31781	1	1.10319	0.19553	0.20233	0.20229	0.19509	0.2679	0.7321
INC076C04	CG11590	CG11590	1	1.07391	0.13543	0.13712	0.13701	0.13534	0.2679	0.7321
INC004C09	CG7959	Bgb	1	1.0578	0.11312	0.11225	0.11218	0.11289	0.268	0.732
INC009A04	CG12763	Dpt	1	1.09424	0.16912	0.1658	0.16553	0.16919	0.2681	0.7319
INC143H06	CG13932	CG13932	1	1.16429	0.30423	0.30854	0.30859	0.30428	0.2682	0.7318
INC114E08	CG9181	Ptp61F	1	1.13677	0.2508	0.25263	0.25184	0.25085	0.2684	0.7316
INC116A04	CG7925	tko	1	1.05357	0.10033	0.10123	0.10118	0.10027	0.2686	0.7314
INC005C04	CG32466	rn	1	1.14427	0.27841	0.2842	0.28411	0.27782	0.2687	0.7313
INC086A04	CG9148	scf	1	1.10346	0.20989	0.22638	0.22616	0.20982	0.2688	0.7312
INC052E10	CG9377	CG9377	1	1.11209	0.23413	0.23534	0.2352	0.23392	0.2689	0.7311
INC149D10	CG3513	CG3513	1	1.20274	0.35058	0.39905	0.39873	0.34983	0.2689	0.7311
INC127F11	CG12085	pUf68	1	1.08279	0.153	0.1503	0.15018	0.15307	0.2691	0.7309
INC154B06	CG7604	Eig71Ee	1	1.11753	0.22495	0.22382	0.22373	0.22486	0.2691	0.7309
INC112D03	CG2846	CG2846	1	1.11569	0.20581	0.228	0.22744	0.20528	0.2692	0.7308
INC032G02	CG9038	UBL3	1	1.05353	0.09951	0.09688	0.09686	0.09948	0.2693	0.7307
INC069F05	CG10944	RpS6	1	1.03402	0.06378	0.06277	0.06272	0.06365	0.2695	0.7305
INC126A08	CG5887	desat1	1	1.06372	0.11641	0.11317	0.11315	0.11638	0.2696	0.7304
INC072C09	CG30437	CG30437	1	1.08922	0.17779	0.17914	0.17898	0.17766	0.27	0.73
INC063E12	CG2252	fs(1)h	1	1.04171	0.07709	0.07774	0.07769	0.0769	0.2705	0.7295
INC125B07	CG11330	cort	1	1.2364	0.39588	0.47481	0.47423	0.39521	0.2706	0.7294
INC093E02	CG15814	CG15814	1	1.10579	0.20011	0.19269	0.1926	0.19986	0.2708	0.7292
INC009G01	CG9410	CG9410	1	1.14584	0.2554	0.28426	0.28424	0.25517	0.2709	0.7291
INC052D06	CG12086	cue	1	1.16661	0.29726	0.31765	0.3176	0.29716	0.2709	0.7291
INC130H04	CG5827	RpL37A	1	1.0378	0.0751	0.07469	0.07459	0.07495	0.2709	0.7291
INC017B01	CG32603	CG32603	1	1.082	0.14798	0.14846	0.14844	0.14778	0.2715	0.7285
INC031E08	CG15784	CG15784	1	1.24346	0.39528	0.41867	0.41874	0.39398	0.2721	0.7279
INC051C09	CG3707	wapl	1	1.17091	0.33615	0.36652	0.36645	0.33599	0.2721	0.7279
INC055A08	CG11095	CG11095	1	1.12048	0.24704	0.25384	0.25337	0.24683	0.2721	0.7279
INC092A02	CG33139	Ranbp11	1	1.0763	0.13587	0.1388	0.13867	0.13587	0.2723	0.7277
INC060B12	CG6565	CG6565	1	1.21701	0.34564	0.40112	0.40118	0.34558	0.2727	0.7273
INC098E08	CG9552	rost	1	1.0344	0.13371	0.14067	0.14047	0.1336	0.2727	0.7273
INC023A09	CG7598	CG7598	1	1.1703	0.33003	0.37279	0.37253	0.3301	0.2739	0.7261
INC156D06	CG31875	CG31875	1	1.06388	0.11778	0.11517	0.11504	0.11773	0.274	0.726
INC079A12	CG1978	Or45a	1	1.2129	0.35991	0.34443	0.34415	0.35991	0.2743	0.7257
INC156D12	CG6634	nmr2	1	1.05427	0.10566	0.11207	0.112	0.10557	0.2745	0.7255
INC132E09	CG15168	CG15168	1	1.08729	0.16682	0.16971	0.16962	0.16671	0.2755	0.7245
INC068D09	CG6057	SMC1	1	1.07918	0.16712	0.16404	0.16377	0.16703	0.2757	0.7243
INC032D05	CG5933	CG5933	1	1.12394	0.25481	0.25957	0.2589	0.25469	0.2758	0.7242
INC116H12	CG5480	CG5480	1	1.05287	0.10493	0.10809	0.10809	0.10484	0.2758	0.7242
INC028B09	CG11779	CG11779	1	1.06813	0.12547	0.12464	0.12457	0.12514	0.2759	0.7241
INC025E04	CG9204	Ate1	1	1.10701	0.19974	0.20457	0.20454	0.19917	0.276	0.724
INC071C12	CG10370	Tbp-1	1	1.19643	0.36514	0.40502	0.40457	0.36519	0.276	0.724
INC107G03	CG8325	l(2)k14710	1	1.08628	0.17081	0.18081	0.18079	0.1705	0.2761	0.7239
INC145B02	CG7883	eIF2B-&agr;	1	1.10683	0.20771	0.21545	0.2141	0.20666	0.2765	0.7235
INC019F10	CG32626	CG32626	1	1.1571	0.28767	0.29727	0.29715	0.28734	0.2768	0.7232
INC044B11	CG7582	CG7582	1	1.14259	0.32413	0.33843	0.33824	0.32403	0.2771	0.7229
INC028A05	CG6105	l(2)06225	1	1.05957	0.11199	0.11491	0.11477	0.11199	0.2772	0.7228
INC151D03	CG11421	Pbprp3	1	1.11629	0.21059	0.20744	0.20734	0.21026	0.2773	0.7227
INC135A12	CG9669	CG9669	1	1.08235	0.15546	0.15919	0.15899	0.15537	0.278	0.722
INC033F11	CG16725	Smn	1	1.04162	0.08384	0.08624	0.08621	0.08353	0.2781	0.7219
INC098F03	CG3702	CG3702	1	1.04245	0.16165	0.16382	0.16364	0.16129	0.2783	0.7217
INC024C10	CG11982	CG11982	1	1.06443	0.13473	0.13127	0.13085	0.13459	0.2784	0.7216
INC156F07	CG32592	hiw	1	1.23536	0.4394	0.45167	0.45116	0.43922	0.279	0.721
INC127H02	CG12404	CG12404	1	1.10603	0.28478	0.29259	0.29218	0.28447	0.2794	0.7206
INC026G12	CG4852	Sras	1	1.10104	0.20786	0.209	0.20891	0.20774	0.2802	0.7198
INC156B12	CG14164	CG14164	1	1.08217	0.15701	0.16422	0.16386	0.15694	0.2806	0.7194
INC054B08	CG5681	CG5681	1	1.07955	0.15971	0.16889	0.16885	0.15957	0.281	0.719
CONv04A17	CG4027	Act5C	1	1.06881	0.13356	0.13551	0.13555	0.13351	0.2814	0.7186
INC117F11	CG8415	RpS23	1	1.0436	0.08469	0.08312	0.08303	0.08456	0.2815	0.7185
INC044G09	CG5474	SsR&bgr;	1	1.03493	0.07167	0.06706	0.06704	0.07135	0.2817	0.7183
INC031A08	CG4921	Rab4	1	1.07204	0.14072	0.14436	0.14438	0.14063	0.2818	0.7182
INC073B11	CG16777	CG16777	1	1.03336	0.06275	0.06607	0.06601	0.06274	0.2818	0.7182
INC042E03	CG6904	CG6904	1	1.04687	0.09377	0.0952	0.09511	0.09373	0.282	0.718
INC092B11	CG11419	CG11419	1	1.09031	0.17197	0.17642	0.1764	0.17152	0.2832	0.7168
INC024G02	CG17565	CG17565	1	1.07058	0.14876	0.14549	0.14546	0.14874	0.2835	0.7165
INC115B11	CG5412	CG5412	1	1.22394	0.41579	0.44989	0.44981	0.4137	0.2835	0.7165
INC091C05	CG5161	CG5161	1	1.16074	0.35638	0.37428	0.37235	0.35586	0.2836	0.7164
INC076A01	CG16747	Oda	1	1.07429	0.18147	0.18133	0.18108	0.18133	0.2848	0.7152
INC023C03	CG1542	CG1542	1	1.07743	0.15413	0.15695	0.15681	0.1537	0.285	0.715
INC075A09	CG32628	CG32628	1	1.08596	0.18176	0.18729	0.1871	0.18167	0.285	0.715
INC028F12	CG17818	rdgB&bgr;	1	1.05738	0.12927	0.13047	0.13047	0.12914	0.2851	0.7149
INC006F09	CG16916	Rpt3	1	1.08567	0.15658	0.16321	0.16314	0.15637	0.2855	0.7145
INC029F04	CG12721	CG12721	1	1.066	0.14219	0.13826	0.13828	0.14194	0.2856	0.7144
INC074H10	CG1970	CG1970	1	1.05111	0.09874	0.1035	0.10318	0.0987	0.2856	0.7144
INC102E12	CG13953	CG13953	1	1.04026	0.08073	0.0808	0.0808	0.08072	0.286	0.714
INC138E10	CG7375	CG7375	1	1.08677	0.17771	0.17657	0.17635	0.17771	0.2861	0.7139
INC006C01	CG7130	CG7130	1	1.16814	0.31384	0.33762	0.33682	0.31327	0.2869	0.7131
INC020F01	CG13221	Vhl	1	1.03856	0.08276	0.08664	0.08653	0.08267	0.287	0.713
INC107F06	CG1577	mRpL52	1	1.06733	0.133	0.1327	0.13251	0.13295	0.2876	0.7124
INC150E04	CG11027	Arf102F	1	1.11453	0.2203	0.23171	0.23155	0.21983	0.2878	0.7122
INC058F01	CG11329	CG11329	1	1.06446	0.13318	0.13091	0.13084	0.13316	0.2888	0.7112
INC069A05	CG11401	Trxr-2	1	1.16094	0.31724	0.34111	0.34095	0.31716	0.2888	0.7112
INC141G06	CG30094	CG30094	1	1.12641	0.2709	0.27366	0.27325	0.27092	0.2889	0.7111
INC045F12	CG6927	CG6927	1	1.05756	0.11894	0.12457	0.12428	0.11892	0.2891	0.7109
INC032F04	CG6866	CG6866	1	1.07237	0.14196	0.13651	0.13629	0.14183	0.2893	0.7107
INC132F01	CG5310	nmdyn-D6	1	1.14522	0.29862	0.31734	0.31656	0.29841	0.2893	0.7107
INC018F11	CG3203	RpL17	1	1.0188	0.03942	0.03995	0.03992	0.0394	0.2896	0.7104
INC018A06	CG7057	AP-50	1	1.0882	0.17353	0.18435	0.18411	0.17358	0.2907	0.7093
INC067B01	CG4004	CG4004	1	1.08374	0.15831	0.16659	0.16661	0.15831	0.2911	0.7089
INC114H07	CG5670	Atp&agr;	1	1.11503	0.2899	0.30588	0.30586	0.28907	0.2915	0.7085
INC137H10	CG7105	Proct	1	1.03931	0.08165	0.08238	0.08236	0.08149	0.2915	0.7085
INC014A11	CG31022	PH4&agr;EFB	1	1.11995	0.24278	0.24426	0.24424	0.24236	0.2918	0.7082
INC084F08	CG4633	Aats-ala-m	1	1.24689	0.43306	0.50375	0.50352	0.43279	0.2919	0.7081
INC109A08	CG5637	nos	1	1.04179	0.08165	0.07955	0.07947	0.08156	0.2919	0.7081
INC126B05	CG9773	CG9773	1	1.08013	0.19822	0.20122	0.20125	0.19738	0.2921	0.7079
INC050B04	CG17836	CG17836	1	1.18547	0.3792	0.4146	0.41441	0.37891	0.2926	0.7074
INC113A06	CG32772	CG32772	1	1.10573	0.26659	0.29772	0.29742	0.26648	0.2929	0.7071
INC091E11	CG2051	CG2051	1	1.21123	0.40921	0.453	0.453	0.4091	0.2931	0.7069
INC128G11	CG32226	CG32226	1	1.2061	0.35864	0.42839	0.42822	0.35872	0.2941	0.7059
INC147B02	CG6310	CG6310	1	1.18722	0.38066	0.40814	0.40798	0.38058	0.2943	0.7057
INC063G05	CG17223	&agr;4GT1	1	1.13269	0.32261	0.34481	0.34429	0.32245	0.2944	0.7056
INC080F07	CG10465	CG10465	1	1.11025	0.22803	0.23054	0.22975	0.22793	0.2945	0.7055
INC004A10	CG4035	eIF-4E	1	1.15079	0.2794	0.30172	0.30116	0.27912	0.2946	0.7054
INC100A06	CG14476	CG14476	1	1.07588	0.15867	0.16001	0.15996	0.15864	0.2946	0.7054
INC059H02	CG6831	rhea	1	1.22509	0.417	0.47373	0.47349	0.41725	0.2948	0.7052
INC134C10	CG33066	CG33066	1	1.06869	0.1445	0.1477	0.14765	0.14412	0.2949	0.7051
INC148B06	CG18662	CG18662	1	1.1167	0.26049	0.26897	0.26841	0.26037	0.2951	0.7049
INC043C11	CG14650	CG14650	1	1.10468	0.29226	0.29564	0.29499	0.29217	0.2953	0.7047
INC092A12	CG7881	CG7881	1	1.25525	0.43352	0.52519	0.52527	0.43206	0.2953	0.7047
INC110D11	CG1753	CG1753	1	1.03997	0.086	0.08573	0.08564	0.08595	0.2955	0.7045
INC121H10	CG8717	slv	1	1.07975	0.1731	0.16777	0.16773	0.17306	0.2957	0.7043
INC132G10	CG17549	CG17549	1	1.0604	0.14012	0.14332	0.1433	0.1401	0.2957	0.7043
INC153E05	CG14513	yem&agr;	1	1.11165	0.2858	0.31207	0.31172	0.28515	0.2964	0.7036
INC054H01	CG30440	CG30440	1	1.0502	0.10783	0.11229	0.11222	0.10781	0.2968	0.7032
INC097H04	CG4001	Pfk	1	1.12011	0.3123	0.32266	0.32247	0.31195	0.297	0.703
INC106D08	CG18294	CG18294	1	1.041	0.08596	0.0867	0.08672	0.08587	0.2973	0.7027
INC032B01	CG1715	l(3)03670	1	1.05746	0.11228	0.11777	0.1177	0.11215	0.2979	0.7021
INC083H08	CG2168	RpS3A	1	1.0588	0.1208	0.12377	0.12373	0.12067	0.2981	0.7019
INC062H12	CG2791	CG2791	1	1.07945	0.16093	0.17162	0.17157	0.16079	0.2983	0.7017
INC136F03	CG6151	CG6151	1	1.11844	0.24313	0.26805	0.26796	0.24311	0.2984	0.7016
INC086F07	CG1074	CG1074	1	1.07544	0.20081	0.19741	0.19739	0.20071	0.2985	0.7015
INC064E03	CG10907	CG10907	1	1.15999	0.35608	0.39687	0.39639	0.35492	0.2986	0.7014
INC134G06	CG32700	CG32700	1	1.09312	0.19206	0.20115	0.20104	0.19144	0.2986	0.7014
INC032D03	CG31251	CG31251	1	1.0665	0.22623	0.23923	0.23909	0.22609	0.2987	0.7013
INC052H07	CG14826	CG14826	1	1.11646	0.29701	0.3152	0.31464	0.29698	0.2987	0.7013
INC053E08	CG9383	asf1	1	1.07694	0.16593	0.1712	0.17071	0.16575	0.2988	0.7012
INC048E05	CG6179	CG6179	1	1.12095	0.26232	0.2842	0.28404	0.26186	0.299	0.701
INC093G11	CG3431	Uch-L3	1	1.10761	0.25814	0.26302	0.26304	0.25779	0.299	0.701
INC154F11	CG4133	CG4133	1	1.10134	0.22485	0.23977	0.23947	0.22363	0.2992	0.7008
INC012C11	CG9667	CG9667	1	1.0939	0.19947	0.19945	0.19934	0.19943	0.2993	0.7007
INC031H05	CG18682	CG18682	1	1.14747	0.27076	0.29247	0.29203	0.27005	0.2996	0.7004
INC110C07	CG11129	Yp3	1	1.04665	0.09826	0.09599	0.09569	0.09789	0.2997	0.7003
INC014H02	CG6287	CG6287	1	1.03472	0.07657	0.07446	0.07444	0.0765	0.2999	0.7001
INC109B01	CG12157	Tom40	1	1.04462	0.09491	0.09819	0.0981	0.09462	0.3	0.7
INC093E11	CG11886	Slbp	1	1.06444	0.15122	0.1543	0.15407	0.15084	0.3001	0.6999
INC065G03	CG9250	Mpp6	1	1.03305	0.07996	0.07703	0.07699	0.07997	0.3004	0.6996
INC144C11	CG17059	CG17059	1	1.11331	0.263	0.27042	0.26983	0.263	0.3005	0.6995
INC060A08	CG12107	CG12107	1	1.0419	0.08988	0.08902	0.08893	0.08982	0.3008	0.6992
INC064E01	CG3612	blw	1	1.05086	0.11141	0.10837	0.10837	0.11139	0.3011	0.6989
INC054G07	CG2371	CG2371	1	1.09136	0.19676	0.19913	0.19917	0.19667	0.3013	0.6987
INC084E10	CG7803	z	1	1.06785	0.14798	0.14858	0.14856	0.14771	0.3017	0.6983
INC158E09	CG14199	CG14199	1	1.02989	0.13886	0.13591	0.13565	0.13875	0.3018	0.6982
INC001G09	CG2852	CG2852	1	1.04065	0.08565	0.08396	0.08393	0.08563	0.3019	0.6981
INC155C08	CG30342	CG30342	1	1.11901	0.27061	0.29048	0.29022	0.27056	0.3021	0.6979
INC156D10	CG16752	CG16752	1	1.08164	0.18632	0.18492	0.18485	0.18607	0.3022	0.6978
INC052F12	CG12290	CG12290	1	1.11616	0.23079	0.25088	0.24989	0.23035	0.3024	0.6976
INC011E07	CG12194	CG12194	1	1.26404	0.44197	0.5461	0.54596	0.44097	0.3026	0.6974
INC068C05	CG15105	CG15105	1	1.10113	0.22456	0.23091	0.23087	0.22435	0.3028	0.6972
INC006B08	CG9591	CG9591	1	1.10082	0.23504	0.24616	0.246	0.23495	0.3029	0.6971
INC113A12	CG2862	CG2862	1	1.02103	0.04358	0.04637	0.04623	0.04353	0.3036	0.6964
INC110H08	CG2811	CG2811	1	1.07075	0.15379	0.15608	0.1559	0.1537	0.3037	0.6963
INC045G07	CG6660	CG6660	1	1.18809	0.39128	0.43525	0.43518	0.39108	0.3038	0.6962
INC155F03	CG8707	CG8707	1	1.11397	0.26231	0.28417	0.28339	0.26126	0.3039	0.6961
INC040D03	CG14043	CG14043	1	1.15235	0.35188	0.38413	0.38321	0.35076	0.3043	0.6957
INC032E11	CG12292	CG12292	1	1.08662	0.2129	0.2272	0.22716	0.2127	0.3045	0.6955
INC154E02	CG8749	snRNP70K	1	1.09721	0.23892	0.24124	0.23999	0.23878	0.3045	0.6955
INC091G03	CG5164	GstE1	1	1.03735	0.08265	0.08397	0.08385	0.08261	0.3046	0.6954
INC050D11	CG3945	Rad9	1	1.08682	0.26331	0.27575	0.27431	0.26313	0.3048	0.6952
INC046E11	CG1430	bys	1	1.12093	0.27001	0.28627	0.28632	0.27006	0.305	0.695
INC065C08	CG5560	CG5560	1	1.10745	0.21879	0.24144	0.24144	0.21854	0.305	0.695
INC039E07	CG5196	CG5196	1	1.13316	0.27194	0.2934	0.29326	0.27184	0.3054	0.6946
INC027E08	CG18174	Rpn11	1	1.02876	0.06686	0.06615	0.06615	0.06667	0.3059	0.6941
INC033A12	CG7670	CG7670	1	1.22673	0.45981	0.49755	0.49764	0.45963	0.306	0.694
INC008D03	CG31729	CG31729	1	1.05698	0.16093	0.16758	0.16751	0.16064	0.3062	0.6938
INC037E05	CG5254	CG5254	1	1.05721	0.13096	0.13711	0.13693	0.13094	0.3062	0.6938
INC012C05	CG6147	Tsc1	1	1.09963	0.29314	0.30749	0.30746	0.29305	0.3063	0.6937
INC034B06	CG1379	CG1379	1	1.09779	0.28617	0.31093	0.31001	0.28615	0.3064	0.6936
INC022B08	CG2054	Cht2	1	1.06042	0.14095	0.14338	0.14331	0.14097	0.3066	0.6934
INC052C09	CG2048	dco	1	1.05997	0.13134	0.13122	0.1312	0.13127	0.3066	0.6934
INC024F03	CG8044	CG8044	1	1.03653	0.09331	0.09264	0.09226	0.09317	0.3076	0.6924
INC007E10	CG6664	CG6664	1	1.10024	0.21063	0.23183	0.23185	0.21043	0.308	0.692
INC020B07	CG11196	CG11196	1	1.10686	0.29617	0.31898	0.31811	0.29603	0.3083	0.6917
INC022E10	CG3662	CG3662	1	1.04325	0.11252	0.11009	0.10998	0.11249	0.3085	0.6915
INC051H06	CG6734	CG6734	1	1.07638	0.20461	0.21635	0.21583	0.20443	0.3086	0.6914
INC055F06	CG31175	Dys	1	1.19281	0.39958	0.46308	0.46085	0.39934	0.309	0.691
INC026H03	CG11796	CG11796	1	1.08901	0.2171	0.23124	0.23111	0.21698	0.3092	0.6908
INC107H01	CG16870	Acyp	1	1.11401	0.25342	0.26302	0.26304	0.25352	0.3096	0.6904
INC072F03	CG12701	CG12701	1	1.04204	0.09572	0.1008	0.10067	0.09563	0.3097	0.6903
INC113E01	CG4463	Hsp23	1	1.1323	0.31339	0.31855	0.31843	0.31325	0.3097	0.6903
INC138A10	CG7048	CG7048	1	1.07935	0.18835	0.19495	0.19493	0.18835	0.3097	0.6903
INC072E12	CG3299	Vinc	1	1.15323	0.33873	0.34024	0.33788	0.33835	0.31	0.69
INC085B09	CG10474	CG10474	1	1.10661	0.30907	0.32682	0.32638	0.3085	0.31	0.69
INC147H11	CG11301	Mes4	1	1.13236	0.31195	0.30446	0.30446	0.312	0.31	0.69
INC002B01	CG14619	CG14619	1	1.05516	0.1366	0.1331	0.13276	0.13626	0.3103	0.6897
INC071D09	CG11534	CG11534	1	1.16962	0.34536	0.3771	0.37525	0.34526	0.3107	0.6893
INC156B09	CG4952	dac	1	1.18592	0.41737	0.45532	0.45484	0.417	0.3112	0.6888
INC138C02	CG15456	CG15456	1	1.05796	0.14597	0.14298	0.14296	0.14595	0.3126	0.6874
INC070F09	CG17530	GstE6	1	1.04235	0.10481	0.10321	0.10317	0.10456	0.3127	0.6873
INC143F05	CG14457	CG14457	1	1.15836	0.36104	0.36484	0.36461	0.36089	0.3133	0.6867
INC062E10	CG6406	CG6406	1	1.12792	0.3344	0.34416	0.34293	0.33416	0.3136	0.6864
INC025D02	CG13997	CG13997	1	1.04951	0.1122	0.11561	0.11532	0.1122	0.3137	0.6863
INC032H11	CG17367	Lnk	1	1.0502	0.15731	0.15408	0.1541	0.15711	0.3142	0.6858
INC061C02	CG1639	l(1)10Bb	1	1.07577	0.176	0.18302	0.18288	0.17575	0.3142	0.6858
INC019C09	CG11844	CG11844	1	1.04421	0.10414	0.10461	0.1045	0.1041	0.3145	0.6855
INC155H12	CG11700	CG11700	1	1.02304	0.05091	0.05376	0.05374	0.05083	0.3148	0.6852
INC037B10	CG17385	CG17385	1	1.04499	0.11039	0.10861	0.10845	0.11041	0.315	0.685
INC103A06	CG4703	Arc42	1	1.08122	0.19245	0.19779	0.19722	0.19233	0.3152	0.6848
INC022C05	CG10555	CG10555	1	1.06447	0.15496	0.14707	0.14693	0.15493	0.3154	0.6846
INC113A09	CG15016	mRpS6	1	1.12164	0.27913	0.29231	0.29191	0.27906	0.3154	0.6846
INC075G06	CG10120	Men	1	1.13242	0.34288	0.38421	0.38392	0.34259	0.3157	0.6843
INC006H08	CG9282	RpL24	1	1.02963	0.07212	0.06759	0.06759	0.072	0.3162	0.6838
INC076H08	CG10161	eIF-3p66	1	1.06148	0.17834	0.18555	0.18522	0.17826	0.3165	0.6835
INC117H10	CG8465	l(1)G0222	1	1.01517	0.09189	0.10329	0.10306	0.09183	0.3167	0.6833
INC061D08	CG1489	Pros45	1	1.0336	0.09694	0.0981	0.09807	0.09665	0.3172	0.6828
INC097D12	CG6769	CG6769	1	1.0509	0.14029	0.13699	0.13686	0.14029	0.3173	0.6827
INC046A11	CG3798	Nmda1	1	1.06397	0.15027	0.14879	0.14877	0.15015	0.3177	0.6823
INC143E04	CG32432	CG32432	1	1.12906	0.35748	0.36523	0.3653	0.3575	0.3178	0.6822
INC022B12	CG6492	Ucp4A	1	1.06325	0.15152	0.15249	0.15244	0.15152	0.3179	0.6821
INC121H03	CG12811	CG12811	1	1.04793	0.11265	0.11542	0.11518	0.11258	0.3181	0.6819
INC030E08	CG32767	CG32767	1	1.02841	0.06373	0.06679	0.06649	0.06348	0.3186	0.6814
INC122H12	CG2152	Pcmt	1	1.04856	0.15701	0.1576	0.15715	0.15688	0.3196	0.6804
INC076C01	CG10415	TfIIE&agr;	1	1.06748	0.17417	0.17641	0.17617	0.17412	0.3197	0.6803
INC051H10	CG3457	CG3457	1	1.02523	0.06542	0.06347	0.06346	0.06537	0.32	0.68
INC144E10	CG13321	CG13321	1	1.04895	0.12116	0.11936	0.11927	0.12085	0.3203	0.6797
INC061D11	CG4454	CG4454	1	1.04596	0.10779	0.10944	0.10944	0.10752	0.3206	0.6794
INC107H04	CG3805	CG3805	1	1.09224	0.19021	0.20532	0.20472	0.18987	0.3207	0.6793
INC058E11	CG2063	CG2063	1	1.07514	0.20561	0.21469	0.21462	0.20538	0.3209	0.6791
INC068F08	CG11205	phr	1	1.0751	0.27076	0.27509	0.27447	0.27056	0.321	0.679
INC120F05	CG6540	CG6540	1	1.02044	0.05165	0.0509	0.05083	0.0514	0.3213	0.6787
INC116D05	CG7407	CG7407	1	1.01761	0.04268	0.04446	0.04443	0.04262	0.3217	0.6783
INC156B11	CG12897	CG12897	1	1.08019	0.27221	0.27334	0.27325	0.27205	0.322	0.678
INC008B02	CG9609	CG9609	1	1.20092	0.44428	0.48623	0.48558	0.44406	0.3221	0.6779
INC042F10	CG16788	RnpS1	1	1.05872	0.13641	0.14059	0.14057	0.13618	0.3221	0.6779
INC008F03	CG2331	TER94	1	1.0701	0.18248	0.17832	0.17834	0.18189	0.3222	0.6778
INC053C09	CG15370	CG15370	1	1.22935	0.45731	0.52336	0.5224	0.45731	0.3231	0.6769
INC099H03	CG9127	ade2	1	1.07369	0.17571	0.17621	0.17625	0.17529	0.3231	0.6769
INC153H09	CG12641	CG12641	1	1.06091	0.14705	0.15156	0.15151	0.14661	0.3231	0.6769
INC104B11	CG31875	CG31875	1	1.04487	0.11098	0.11207	0.11187	0.11084	0.3235	0.6765
INC061H10	CG11454	CG11454	1	1.12172	0.29617	0.30996	0.30952	0.29593	0.3236	0.6764
INC128D04	CG7480	Pgant35A	1	1.05105	0.12313	0.12099	0.12079	0.12288	0.3238	0.6762
INC125C08	CG4944	cib	1	1.13071	0.30478	0.35198	0.35196	0.30465	0.3239	0.6761
INC022E02	CG3224	CG3224	1	1.04675	0.13146	0.13838	0.13809	0.13108	0.324	0.676
INC088E12	CG5144	CG5144	1	1.06694	0.20267	0.19974	0.19915	0.20249	0.3242	0.6758
INC025D08	CG9862	Rae1	1	1.03922	0.09976	0.10339	0.10322	0.0995	0.3244	0.6756
INC117C08	CG9947	CG9947	1	1.04479	0.14317	0.15006	0.14984	0.14304	0.3245	0.6755
INC124B06	CG6723	CG6723	1	1.12328	0.3404	0.35317	0.35319	0.34022	0.3245	0.6755
INC018G07	CG3153	CG3153	1	1.04923	0.11938	0.12091	0.12075	0.1192	0.3249	0.6751
INC150G03	CG3832	Phm	1	1.18025	0.41942	0.46255	0.46224	0.41942	0.3251	0.6749
INC077C09	CG9890	CG9890	1	1.19448	0.44023	0.48827	0.48797	0.44011	0.3254	0.6746
INC067E06	CG6271	CG6271	1	1.03368	0.09544	0.09623	0.09615	0.095	0.3255	0.6745
INC008A02	CG14724	CoVa	1	1.03282	0.0797	0.08175	0.0816	0.0797	0.3257	0.6743
INC053C04	CG17141	CG17141	1	1.09188	0.24223	0.24505	0.24503	0.24219	0.3257	0.6743
INC136D06	CG10863	CG10863	1	1.13497	0.31742	0.32984	0.32989	0.3167	0.3265	0.6735
INC012B01	CG1468	CG1468	1	1.08148	0.28951	0.28608	0.28546	0.28931	0.3269	0.6731
INC043H02	CG8778	CG8778	1	1.05332	0.13126	0.1314	0.13131	0.13122	0.3273	0.6727
INC074F01	CG4802	CG4802	1	1.03744	0.09247	0.09322	0.09315	0.09233	0.3278	0.6722
INC005G01	CG9224	sog	1	1.10845	0.32126	0.34301	0.34292	0.32145	0.3287	0.6713
INC001E09	CG7340	granny-smith	1	1.10123	0.29893	0.32657	0.32616	0.29889	0.3288	0.6712
INC132D08	CG32491	mod(mdg4)	1	1.0554	0.16701	0.1634	0.16306	0.16686	0.3297	0.6703
INC114H11	CG3302	Crz	1	1.06584	0.17455	0.17605	0.17526	0.17444	0.3298	0.6702
INC136E01	CG14363	CG14363	1	1.12008	0.3378	0.35825	0.35771	0.33685	0.3301	0.6699
INC012D05	CG15454	CG15454	1	1.07619	0.20411	0.21588	0.21542	0.20413	0.3306	0.6694
INC061E04	CG10673	CG10673	1	1.14299	0.37415	0.41131	0.41126	0.37393	0.331	0.669
INC097A04	CG2448	FucT6	1	1.12961	0.28697	0.33268	0.33266	0.28669	0.331	0.669
INC011H06	CG7766	CG7766	1	1.10053	0.31727	0.33151	0.33105	0.31727	0.3311	0.6689
INC122D10	CG1101	Aly	1	1.03161	0.08073	0.08265	0.08252	0.08073	0.3312	0.6688
INC132B01	CG9553	chic	1	1.03597	0.09993	0.09918	0.09907	0.09987	0.3313	0.6687
INC114E01	CG2157	CG2157	1	1.14802	0.37146	0.41279	0.41258	0.37081	0.3314	0.6686
INC021G03	CG8300	CG8300	1	1.15198	0.3819	0.43862	0.43869	0.38175	0.3318	0.6682
INC002F02	CG13567	CG13567	1	1.04896	0.13825	0.13538	0.13476	0.13805	0.3324	0.6676
INC010D08	CG12676	ed	1	1.18467	0.43224	0.44492	0.44457	0.43224	0.3328	0.6672
INC032D06	CG9031	CG9031	1	1.16998	0.39829	0.40086	0.39994	0.39829	0.3328	0.6672
INC012B07	CG10901	osk	1	1.06197	0.16721	0.15821	0.15726	0.167	0.3329	0.6671
INC065C03	CG4214	Syx5	1	1.04354	0.15037	0.15786	0.1577	0.14963	0.333	0.667
INC014B03	CG9666	CG9666	1	1.03957	0.11003	0.10898	0.10887	0.10972	0.3334	0.6666
INC109A04	CG5650	Pp1-87B	1	1.06091	0.15493	0.15904	0.15879	0.15493	0.3337	0.6663
INC129A11	CG5414	CG5414	1	1.15001	0.35248	0.38617	0.38594	0.35242	0.3337	0.6663
INC015G08	CG30443	CG30443	1	1.19095	0.44082	0.49505	0.49477	0.44064	0.3341	0.6659
INC136B02	CG14898	CG14898	1	1.06228	0.17007	0.1647	0.16458	0.16998	0.335	0.665
INC136D02	CG1458	CG1458	1	1.02946	0.07388	0.07664	0.07656	0.07385	0.3351	0.6649
INC060G08	CG4620	unk	1	1.13559	0.38118	0.39934	0.39917	0.38028	0.3355	0.6645
INC050C03	CG11306	CG11306	1	1.05312	0.18629	0.18215	0.18217	0.18624	0.3358	0.6642
INC022A11	CG2200	CG2200	1	1.02899	0.08129	0.07756	0.07742	0.0808	0.336	0.664
INC084G05	CG12108	Ppt1	1	1.12309	0.34929	0.3626	0.3623	0.34913	0.336	0.664
INC020B02	CG32413	CG32413	1	1.0562	0.16445	0.16378	0.16369	0.16438	0.3362	0.6638
INC118H04	CG7816	CG7816	1	1.07965	0.21993	0.22088	0.22076	0.21968	0.3366	0.6634
INC013A10	CG9415	Xbp1	1	1.02661	0.06909	0.0727	0.07259	0.06907	0.337	0.663
INC147E01	CG10674	CG10674	1	1.12379	0.36324	0.37672	0.37655	0.36319	0.3371	0.6629
INC054D06	CG5970	CG5970	1	1.07444	0.21238	0.21401	0.21394	0.21148	0.3374	0.6626
INC028F10	CG2331	TER94	1	1.07399	0.21889	0.23907	0.23864	0.21864	0.3375	0.6625
INC028H11	CG4341	CG4341	1	1.05124	0.17778	0.18258	0.18217	0.17727	0.3375	0.6625
INC019C05	CG8134	CG8134	1	1.06016	0.16301	0.15636	0.15631	0.16268	0.3378	0.6622
INC107F12	CG1552	CG1552	1	1.14001	0.3811	0.39987	0.39954	0.38055	0.3387	0.6613
INC068A04	CG33106	mask	1	1.06129	0.17678	0.17881	0.17868	0.17676	0.3391	0.6609
INC078G09	CG31688	CG31688	1	1.10925	0.25793	0.29667	0.29644	0.25733	0.3392	0.6608
INC032F07	CG6180	CG6180	1	1.0331	0.09523	0.09388	0.09374	0.0952	0.3394	0.6606
INC083E07	CG12375	CG12375	1	1.05004	0.13122	0.13445	0.13408	0.13113	0.3396	0.6604
INC008E07	CG7734	shn	1	1.09037	0.26044	0.26313	0.26255	0.26032	0.3398	0.6602
INC127E08	CG5059	CG5059	1	1.11232	0.34227	0.3552	0.35471	0.3422	0.3398	0.6602
INC010B02	CG14224	CG14224	1	1.06247	0.25912	0.24754	0.24745	0.25887	0.3399	0.6601
INC028G01	CG7162	Trap220	1	1.06904	0.27196	0.27237	0.27187	0.27169	0.34	0.66
INC063F06	CG18616	CG18616	1	1.05978	0.1826	0.188	0.18725	0.18226	0.3402	0.6598
INC120H09	CG32697	l(1)G0232	1	1.06219	0.17669	0.17407	0.17353	0.17631	0.3403	0.6597
INC116F06	CG13956	kat80	1	1.12413	0.36664	0.38639	0.38632	0.36648	0.3404	0.6596
INC117A11	CG12852	CG12852	1	1.03015	0.08724	0.08677	0.08666	0.08722	0.3405	0.6595
INC011C06	CG6199	CG6199	1	1.09427	0.3193	0.31645	0.31627	0.3191	0.3408	0.6592
INC005G11	CG14095	CG14095	1	1.07598	0.23113	0.23895	0.23863	0.231	0.3414	0.6586
INC051F03	CG6730	Cyp4d21	1	1.08532	0.21656	0.24375	0.24321	0.2162	0.3425	0.6575
INC023H02	CG10596	Msr-110	1	1.13155	0.35375	0.38503	0.38478	0.35333	0.3432	0.6568
INC028H06	CG5093	Doc3	1	1.07148	0.23209	0.24469	0.24448	0.23157	0.3432	0.6568
INC036H11	CG12165	Incenp	1	1.03714	0.11392	0.11109	0.11092	0.11333	0.3437	0.6563
INC108C01	CG14234	CG14234	1	1.16195	0.4117	0.47069	0.46938	0.41093	0.3442	0.6558
INC064H02	CG7849	CG7849	1	1.12191	0.35556	0.38463	0.38422	0.35546	0.3443	0.6557
INC004H06	CG32096	rols	1	1.16323	0.42706	0.44773	0.44765	0.42636	0.3445	0.6555
INC037G12	CG3753	Marcal1	1	1.05912	0.16688	0.16724	0.16676	0.16638	0.3446	0.6554
INC156B01	CG18301	CG18301	1	1.1559	0.41735	0.44739	0.44669	0.4174	0.3449	0.6551
INC054F03	CG7527	CadN2	1	1.04531	0.12819	0.13183	0.13156	0.1281	0.3458	0.6542
INC112D08	CG16874	Vm32E	1	1.04404	0.11795	0.12137	0.1213	0.11795	0.3461	0.6539
INC059H04	CG17762	tomosyn	1	1.04817	0.13582	0.13609	0.13575	0.13582	0.3462	0.6538
INC056E05	CG33297	CG33297	1	1.05945	0.20243	0.22093	0.22059	0.20243	0.3464	0.6536
INC122C12	CG3509	CG3509	1	1.04083	0.11716	0.11478	0.11462	0.11707	0.3464	0.6536
INC068H11	CG2647	per	1	1.19197	0.44308	0.51088	0.51088	0.44295	0.3469	0.6531
INC091H11	CG4185	NC2&bgr;	1	1.08745	0.25272	0.24452	0.24409	0.25231	0.347	0.653
INC157E04	CG13183	CG13183	1	1.1643	0.41631	0.46033	0.46044	0.41619	0.3473	0.6527
INC010H10	CG3894	CG3894	1	1.07159	0.23626	0.23935	0.23935	0.23614	0.3483	0.6517
INC117E06	CG13879	CG13879	1	1.08173	0.24951	0.24851	0.24851	0.24938	0.3483	0.6517
INC051G04	CG7429	CG7429	1	1.07631	0.21632	0.22481	0.22475	0.21616	0.3487	0.6513
INC057B12	CG9976	Lectin-galC1	1	1.02341	0.15997	0.15276	0.15225	0.15942	0.3489	0.6511
INC128C09	CG3689	CG3689	1	1.05012	0.14938	0.14718	0.14684	0.14934	0.3489	0.6511
INC028H05	CG17724	CG17724	1	1.07231	0.27554	0.28073	0.28048	0.27502	0.3494	0.6506
INC006D02	CG12235	Arp11	1	1.03215	0.08786	0.09266	0.09235	0.08786	0.3498	0.6502
INC152B01	CG8819	achi	1	1.0703	0.23436	0.2409	0.24087	0.23397	0.3499	0.6501
INC051A01	CG4374	CG4374	1	1.08193	0.22454	0.2344	0.23428	0.22448	0.3501	0.6499
INC051E09	CG33006	CG33006	1	1.10368	0.30338	0.31169	0.31162	0.30315	0.3502	0.6498
INC030D07	CG2342	Ccp84Ag	1	1.0841	0.31259	0.31669	0.31648	0.31249	0.3506	0.6494
INC127G10	CG13929	metl	1	1.03474	0.10277	0.10401	0.10397	0.1027	0.3508	0.6492
INC054E11	CG32592	hiw	1	1.10855	0.32022	0.32633	0.32527	0.31987	0.3509	0.6491
INC085B07	CG6420	CG6420	1	1.04674	0.22701	0.23982	0.23957	0.22692	0.3509	0.6491
INC066H10	CG1258	pav	1	1.0857	0.30677	0.33435	0.33403	0.30575	0.3518	0.6482
INC127D05	CG8726	CG8726	1	1.08504	0.2666	0.25668	0.25619	0.26655	0.3518	0.6482
INC117D11	CG4218	CG4218	1	1.03746	0.11327	0.11233	0.11209	0.11327	0.352	0.648
INC058G08	CG9715	CG9715	1	1.1513	0.39686	0.38465	0.3846	0.39642	0.3522	0.6478
INC142A01	CG15715	CG15715	1	1.07792	0.25691	0.25659	0.25654	0.2567	0.3525	0.6475
INC089F12	CG16944	sesB	1	1.01684	0.05227	0.05342	0.0534	0.05222	0.3531	0.6469
INC155A06	CG6500	Bx	1	1.07404	0.29503	0.30562	0.30539	0.29424	0.3538	0.6462
INC047D06	CG14710	CG14710	1	1.10073	0.33974	0.35452	0.35452	0.33941	0.3539	0.6461
INC004D12	CG14645	CG14645	1	1.02584	0.07584	0.07802	0.07784	0.07586	0.3542	0.6458
INC127E12	CG9076	CG9076	1	1.07425	0.24288	0.24806	0.2478	0.2417	0.3542	0.6458
INC136D10	CG4710	CG4710	1	1.05946	0.20799	0.22578	0.22546	0.20781	0.3547	0.6453
INC015E01	CG15793	Dsor1	1	1.04201	0.12703	0.12992	0.12988	0.12681	0.3549	0.6451
INC022H11	CG17244	CG17244	1	1.0528	0.17365	0.17299	0.17299	0.17342	0.3553	0.6447
INC144C08	CG6583	CG6583	1	1.06111	0.1997	0.20266	0.20232	0.19934	0.3554	0.6446
INC151G01	CG3082	l(2)k09913	1	1.03017	0.09102	0.09149	0.09146	0.09091	0.3554	0.6446
INC009H10	CG8978	Sop2	1	1.03275	0.10093	0.09941	0.09934	0.10093	0.3556	0.6444
INC029H02	CG10539	S6k	1	1.13308	0.37393	0.38265	0.3826	0.37371	0.3557	0.6443
INC097C02	CG12424	CG12424	1	1.13524	0.40447	0.4383	0.4383	0.40405	0.356	0.644
CONv04A16	CG4027	Act5C	1	1.03604	0.11483	0.11931	0.1192	0.11476	0.3561	0.6439
INC042C06	CG32684	&agr;-Man-I	1	1.04145	0.1571	0.14253	0.14253	0.15701	0.3566	0.6434
INC089B01	CG13912	CG13912	1	1.02311	0.10481	0.10207	0.10191	0.10461	0.3567	0.6433
INC035A04	CG2185	CG2185	1	1.04023	0.12859	0.12848	0.12837	0.12855	0.357	0.643
INC075G08	CG10704	toe	1	1.04924	0.18823	0.19653	0.19646	0.18814	0.3571	0.6429
INC013A09	CG11076	CG11076	1	1.08294	0.26481	0.27432	0.27406	0.26432	0.3573	0.6427
CONv04A20	CG4027	Act5C	1	1.03387	0.09983	0.10104	0.10093	0.09972	0.3574	0.6426
INC147B10	CG9555	CG9555	1	1.10936	0.35663	0.37046	0.37023	0.35663	0.3575	0.6425
INC029A02	CG8194	RNaseX25	1	1.10905	0.34592	0.33403	0.33398	0.34587	0.358	0.642
INC137D12	CG15083	CG15083	1	1.03556	0.11727	0.11994	0.11991	0.1172	0.358	0.642
INC028H02	CG11529	CG11529	1	1.04939	0.15199	0.15376	0.15369	0.15167	0.3583	0.6417
INC105E11	CG1406	U2A	1	1.01907	0.13407	0.13711	0.13684	0.13363	0.3589	0.6411
INC124G01	CG11181	cup	1	1.036	0.12155	0.11841	0.11827	0.12151	0.359	0.641
INC085H02	CG1912	Gyc&agr;99B	1	1.14448	0.4387	0.43299	0.43254	0.43808	0.3592	0.6408
INC016E01	CG32529	CG32529	1	1.10684	0.31281	0.3411	0.34073	0.31274	0.3595	0.6405
INC086C07	CG10561	CG10561	1	1.09415	0.34679	0.34851	0.34738	0.34556	0.3597	0.6403
INC050E08	CG4084	l(2)not	1	1.07089	0.24602	0.25939	0.25901	0.24568	0.3598	0.6402
INC026H05	CG13594	CG13594	1	1.03743	0.11346	0.11541	0.11543	0.11349	0.3599	0.6401
INC086F05	CG3183	geminin	1	1.04771	0.15541	0.15261	0.15254	0.15512	0.3599	0.6401
INC155G12	CG30389	CG30389	1	1.04223	0.14349	0.14202	0.14202	0.14343	0.3599	0.6401
INC034E09	CG14938	crol	1	1.04662	0.1387	0.14005	0.14003	0.13859	0.3601	0.6399
INC039D08	CG1666	Hlc	1	1.04878	0.15548	0.1572	0.15706	0.15539	0.3605	0.6395
INC116E08	CG14413	mRpS25	1	1.04713	0.15609	0.15211	0.15187	0.15595	0.3607	0.6393
INC031E09	CG31911	Ent2	1	1.0392	0.11818	0.1182	0.118	0.11798	0.3609	0.6391
INC069B11	CG4755	RhoGAP92B	1	1.12105	0.37234	0.38706	0.38636	0.37208	0.3617	0.6383
INC081H08	CG13091	CG13091	1	1.0469	0.15544	0.15779	0.15751	0.15522	0.3617	0.6383
INC013F03	CG7245	CG7245	1	1.19834	0.48908	0.59566	0.59535	0.48897	0.3627	0.6373
INC056C06	CG4404	CG4404	1	1.03846	0.12508	0.12704	0.12693	0.12492	0.3628	0.6372
INC051B12	CG1603	CG1603	1	1.057	0.27048	0.26432	0.264	0.27019	0.3629	0.6371
INC106H03	CG9271	Vm34Ca	1	1.04429	0.12615	0.13087	0.13074	0.12615	0.3629	0.6371
INC002C02	CG18156	CG18156	1	1.08496	0.34145	0.34717	0.34664	0.34124	0.363	0.637
INC147H08	CG4312	MtnB	1	1.1025	0.37133	0.36856	0.36847	0.37074	0.3631	0.6369
INC053G11	CG5937	CG5937	1	1.15826	0.43074	0.4947	0.49451	0.43047	0.3632	0.6368
INC015C10	CG9022	Ost48	1	1.04062	0.12205	0.13151	0.13151	0.12186	0.3634	0.6366
INC081C03	CG12720	CG12720	1	1.02587	0.09013	0.08643	0.08612	0.09013	0.3635	0.6365
INC091D08	CG11403	CG11403	1	1.09683	0.30473	0.31069	0.31069	0.30452	0.3636	0.6364
INC013H02	CG15322	CG15322	1	1.03618	0.11703	0.1219	0.12186	0.11703	0.3637	0.6363
INC020B01	CG1155	Osi14	1	1.08396	0.2901	0.30598	0.30584	0.28994	0.3642	0.6358
INC039B05	CG7650	CG7650	1	1.02875	0.17619	0.18002	0.17991	0.17547	0.3642	0.6358
INC114F12	CG8680	CG8680	1	1.02799	0.08967	0.09295	0.09286	0.08951	0.3646	0.6354
INC148H12	CG3576	Lag1	1	1.04569	0.22353	0.24564	0.24562	0.22319	0.3646	0.6354
INC052F11	CG6058	Ald	1	1.03323	0.11385	0.11604	0.11606	0.11381	0.3647	0.6353
INC152F04	CG17051	dod	1	1.04941	0.14853	0.15237	0.15219	0.14851	0.365	0.635
INC038A06	CG18507	CG18507	1	1.18725	0.51544	0.52702	0.52702	0.51533	0.3653	0.6347
INC046C10	CG4050	CG4050	1	1.06193	0.28193	0.27497	0.27473	0.28186	0.3653	0.6347
INC112G01	CG15442	RpL27A	1	1.01013	0.03404	0.03475	0.03475	0.03394	0.3654	0.6346
INC004E01	CG15214	CG15214	1	1.03195	0.20959	0.20234	0.20203	0.20806	0.3655	0.6345
INC153D06	CG8427	SmD3	1	1.02903	0.0963	0.09917	0.09915	0.09628	0.3655	0.6345
INC113B11	CG14996	Chd64	1	1.04816	0.15237	0.15165	0.15161	0.15221	0.3659	0.6341
INC117B10	CG31990	CG31990	1	1.03793	0.11875	0.128	0.12802	0.11859	0.3659	0.6341
INC049E02	CG15884	CG15884	1	1.05244	0.21219	0.21572	0.21553	0.21162	0.3663	0.6337
INC006E09	CG1572	CG1572	1	1.0811	0.32418	0.32909	0.32852	0.32384	0.3664	0.6336
INC145H10	CG12400	CG12400	1	1.04008	0.13158	0.13266	0.13253	0.13132	0.3664	0.6336
INC098F09	CG1354	CG1354	1	1.03872	0.13495	0.13782	0.13771	0.13493	0.3668	0.6332
INC127F06	CG11019	CG11019	1	1.0655	0.24933	0.25697	0.25693	0.24933	0.3669	0.6331
INC085D01	CG3658	CDC45L	1	1.07843	0.33178	0.32779	0.32781	0.33183	0.367	0.633
INC143F02	CG12101	Hsp60	1	1.02264	0.08092	0.08164	0.08162	0.08092	0.3672	0.6328
INC001B08	CG31352	CG31352	1	1.09717	0.34642	0.36523	0.36518	0.34635	0.3674	0.6326
INC050B01	CG12321	CG12321	1	1.03155	0.10267	0.10406	0.104	0.10261	0.3675	0.6325
INC008A12	CG31368	CG31368	1	1.02579	0.08727	0.08762	0.08764	0.08707	0.3677	0.6323
INC005A08	CG1263	RpL8	1	1.01072	0.03701	0.03727	0.03726	0.037	0.3679	0.6321
INC044C02	CG6098	Lrr47	1	1.11153	0.36645	0.39858	0.3984	0.36609	0.368	0.632
INC127A09	CG8026	CG8026	1	1.11253	0.36476	0.40398	0.40375	0.36454	0.368	0.632
INC019G06	CG2160	Socs44A	1	1.10069	0.35701	0.38683	0.3865	0.35685	0.3685	0.6315
INC125H04	CG7314	Bmcp	1	1.09449	0.36397	0.37581	0.37565	0.36401	0.3686	0.6314
INC123A12	CG7380	CG7380	1	1.07247	0.21649	0.22122	0.22115	0.21618	0.3688	0.6312
INC009G07	CG9327	Pros29	1	1.02454	0.08071	0.07907	0.07894	0.08064	0.369	0.631
INC156F01	CG10051	CG10051	1	1.065	0.21328	0.21611	0.21611	0.21317	0.3691	0.6309
INC084G01	CG2005	Ptp99A	1	1.12263	0.39141	0.42535	0.42501	0.39112	0.3694	0.6306
INC154D04	CG31247	tinc	1	1.02413	0.08305	0.08683	0.08685	0.08307	0.3696	0.6304
INC051A09	CG1600	CG1600	1	1.05078	0.15951	0.17821	0.17778	0.15867	0.3697	0.6303
INC136H04	CG14298	CG14298	1	1.03927	0.13875	0.13806	0.1377	0.13859	0.3698	0.6302
INC143C06	CG12029	CG12029	1	1.10062	0.32914	0.33738	0.33657	0.329	0.3701	0.6299
INC057B02	CG6758	CG6758	1	1.12046	0.40456	0.43462	0.43452	0.40258	0.3704	0.6296
INC009H06	CG3268	phtf	1	1.13918	0.44854	0.45703	0.45703	0.44874	0.3706	0.6294
INC120G01	CG3422	Pros28.1	1	1.01161	0.04136	0.04028	0.04027	0.04135	0.3707	0.6293
INC028H04	CG7175	CG7175	1	1.05783	0.28055	0.28207	0.28135	0.28006	0.3708	0.6292
INC133G04	CG33512	dpr4	1	1.15557	0.44675	0.48898	0.48871	0.44668	0.371	0.629
INC015D11	CG4143	mbf1	1	1.02252	0.07944	0.08015	0.08006	0.07904	0.3711	0.6289
INC154D07	CG10415	TfIIE&agr;	1	1.09574	0.3335	0.33502	0.33429	0.33311	0.3719	0.6281
INC034A11	CG3902	CG3902	1	1.03437	0.13943	0.13024	0.12986	0.13871	0.3721	0.6279
INC049F03	CG11295	l(2)dtl	1	1.03021	0.10187	0.10279	0.10273	0.10167	0.3723	0.6277
INC111F09	CG6046	Bin1	1	1.05287	0.16992	0.18153	0.18153	0.16963	0.3725	0.6275
INC014F04	CG31868	Samuel	1	1.03125	0.10636	0.1067	0.1067	0.1063	0.3734	0.6266
INC059G01	CG32659	Ten-a	1	1.08418	0.34722	0.35077	0.3507	0.3471	0.3735	0.6265
INC026G11	CG18273	CG18273	1	1.13911	0.43421	0.4559	0.45564	0.43434	0.3737	0.6263
INC004H03	CG14670	CG14670	1	1.11574	0.40547	0.37773	0.37709	0.40488	0.3741	0.6259
INC140D08	CG5887	desat1	1	1.03125	0.1096	0.11119	0.11117	0.10944	0.3744	0.6256
INC109D04	CG9034	CG9034	1	1.02588	0.09618	0.0941	0.09397	0.09607	0.3746	0.6254
INC155H03	CG4059	ftz-f1	1	1.01902	0.06765	0.06875	0.06871	0.06759	0.3746	0.6254
INC052A01	CG11037	CG11037	1	1.07492	0.27747	0.25511	0.2546	0.27727	0.375	0.625
INC078E05	CG11309	CG11309	1	1.04661	0.18087	0.17768	0.17768	0.18071	0.3753	0.6247
INC036D04	CG3009	CG3009	1	1.0919	0.35206	0.37116	0.37098	0.35171	0.3754	0.6246
INC135H11	CG4412	ATPsyn-Cf6	1	1.03696	0.12732	0.12719	0.12719	0.12721	0.3755	0.6245
INC136D05	CG9466	CG9466	1	1.06859	0.31071	0.32178	0.32174	0.31024	0.3759	0.6241
INC150H11	CG2081	CG2081	1	1.03966	0.14626	0.14433	0.14418	0.14606	0.376	0.624
INC154G06	CG10992	CG10992	1	1.02543	0.09268	0.09058	0.09058	0.09266	0.3765	0.6235
INC006B03	CG5595	Sce	1	1.11484	0.39614	0.41833	0.41833	0.39567	0.3767	0.6233
INC141H06	CG12714	CG12714	1	1.09433	0.35543	0.37647	0.37631	0.35448	0.3767	0.6233
INC125B06	CG9183	plu	1	1.04296	0.15446	0.16075	0.16066	0.15437	0.3772	0.6228
INC027E11	CG12625	CG12625	1	1.09364	0.3242	0.35189	0.35166	0.32395	0.3776	0.6224
INC028E09	CG9009	CG9009	1	1.02598	0.09283	0.09569	0.0956	0.09275	0.3776	0.6224
INC018B02	CG10932	CG10932	1	1.01629	0.05956	0.05892	0.0589	0.05954	0.3779	0.6221
INC110G04	CG9755	pum	1	1.04556	0.18109	0.18414	0.18405	0.18111	0.3782	0.6218
INC021G06	CG12948	CG12948	1	1.04308	0.15612	0.16094	0.16085	0.15596	0.3787	0.6213
INC118A07	CG5242	mRpL40	1	1.05716	0.20161	0.2022	0.20217	0.20134	0.3788	0.6212
INC051F12	CG6753	CG6753	1	1.06947	0.26297	0.26324	0.26284	0.2627	0.3789	0.6211
INC068D02	CG18088	CG18088	1	1.04497	0.19331	0.20806	0.20779	0.1925	0.3789	0.6211
INC127G01	CG10113	CG10113	1	1.02388	0.12381	0.12496	0.12488	0.12378	0.3789	0.6211
INC117H06	CG8465	l(1)G0222	1	1.08326	0.34162	0.36378	0.36288	0.34153	0.379	0.621
INC025C11	CG31037	CG31037	1	1.12365	0.40313	0.4136	0.4136	0.40325	0.3791	0.6209
INC012B03	CG17903	Cyt-c-p	1	1.0235	0.09485	0.09299	0.09299	0.09477	0.3794	0.6206
INC115H12	CG5177	CG5177	1	1.12547	0.40897	0.41223	0.41186	0.40897	0.3796	0.6204
INC037F01	CG32137	CG32137	1	1.1132	0.38952	0.42168	0.42122	0.38922	0.38	0.62
INC129F09	CG31450	mRpS18A	1	1.02719	0.10257	0.10286	0.10277	0.10248	0.3801	0.6199
INC061C09	CG11265	CG11265	1	1.04135	0.14854	0.15043	0.15019	0.1485	0.3802	0.6198
INC013A12	CG9491	Gef26	1	1.03242	0.13677	0.13852	0.13752	0.13659	0.3803	0.6197
INC058D03	CG16743	CG16743	1	1.09359	0.29959	0.32634	0.32623	0.29927	0.3803	0.6197
INC075C05	CG4600	yip2	1	1.01731	0.06668	0.06658	0.06655	0.06662	0.3803	0.6197
INC125B02	CG9710	nudC	1	1.07875	0.33362	0.33739	0.33721	0.33315	0.3805	0.6195
INC143E12	CG13779	CG13779	1	1.03391	0.12425	0.12788	0.12781	0.12423	0.3805	0.6195
INC059B04	CG11799	Mnf	1	1.01549	0.06039	0.05895	0.05889	0.06036	0.3806	0.6194
INC028A04	CG10032	CG10032	1	1.13241	0.44475	0.46627	0.46637	0.4441	0.3807	0.6193
INC151H05	CG17673	Acp70A	1	1.07343	0.28717	0.26473	0.26482	0.28683	0.3811	0.6189
INC139B01	CG10071	RpL29	1	1.03054	0.1152	0.11374	0.11368	0.11514	0.3812	0.6188
INC040F02	CG14608	CG14608	1	1.09603	0.36699	0.41398	0.41398	0.3669	0.3817	0.6183
INC072F01	CG9817	CG9817	1	1.07078	0.26877	0.26064	0.26039	0.26868	0.3819	0.6181
INC014H12	CG9881	p16-ARC	1	1.04582	0.18657	0.19023	0.1897	0.18657	0.3826	0.6174
INC032D04	CG1722	CG1722	1	1.04091	0.18979	0.19675	0.19666	0.18957	0.3827	0.6173
INC034H04	CG11378	CG11378	1	1.04319	0.15458	0.15351	0.15344	0.15447	0.3827	0.6173
INC127F12	CG16778	Tkr	1	1.06031	0.21701	0.21194	0.21196	0.21676	0.3827	0.6173
INC015G10	CG12408	TpnC4	1	1.05608	0.22093	0.21416	0.21398	0.22085	0.3828	0.6172
INC017A07	CG6017	CG6017	1	1.07088	0.26969	0.26419	0.26336	0.26954	0.3828	0.6172
INC051A08	CG1514	CG1514	1	1.0955	0.35036	0.34397	0.34397	0.35036	0.3828	0.6172
CONv04C24	CG4027	Act5C	1	1.03237	0.11666	0.11846	0.11842	0.11639	0.3832	0.6168
INC135E10	CG11079	CG11079	1	1.12822	0.42249	0.4631	0.46301	0.42249	0.3836	0.6164
INC042H12	CG15185	CG15185	1	1.05198	0.25942	0.26929	0.26736	0.25933	0.3837	0.6163
INC021H07	CG5163	TfIIA-S	1	1.02871	0.11102	0.11449	0.11394	0.11102	0.384	0.616
INC024D02	CG17985	CG17985	1	1.02487	0.10267	0.10381	0.10321	0.10234	0.3841	0.6159
INC018B01	CG7562	Trf	1	1.07362	0.33127	0.34768	0.34764	0.33071	0.3847	0.6153
INC012C03	CG2991	CG2991	1	1.06798	0.33437	0.33145	0.33088	0.33332	0.3848	0.6152
INC087G01	CG7399	Hn	1	1.08691	0.3676	0.36595	0.3659	0.36592	0.3853	0.6147
INC089H01	CG16947	CG16947	1	1.07117	0.29344	0.30406	0.30383	0.29326	0.3853	0.6147
INC064C05	CG31289	Dph5	1	1.00615	0.02586	0.02524	0.02522	0.02585	0.3857	0.6143
INC046F08	CG1847	CG1847	1	1.02022	0.11272	0.11193	0.11193	0.11254	0.3859	0.6141
INC126D05	CG2216	Fer1HCH	1	1.01678	0.06352	0.06567	0.06567	0.0635	0.386	0.614
INC152H02	CG5547	Pect	1	1.07158	0.32623	0.36212	0.36056	0.3263	0.386	0.614
INC108E08	CG1599	CG1599	1	1.03316	0.1225	0.12579	0.12577	0.12246	0.3863	0.6137
INC006E03	CG4032	Abl	1	1.06882	0.33045	0.33206	0.33208	0.32975	0.3864	0.6136
INC078E10	CG3437	CG3437	1	1.05555	0.23046	0.25715	0.25677	0.2304	0.3864	0.6136
INC025B01	CG7826	mnb	1	1.03668	0.15561	0.16081	0.16052	0.1555	0.3867	0.6133
INC143A06	CG31163	CG31163	1	1.10568	0.37183	0.41819	0.41741	0.37045	0.3868	0.6132
INC052D12	CG18416	CG18416	1	1.06333	0.26103	0.2658	0.26564	0.26089	0.3871	0.6129
INC028G02	CG8264	Bx42	1	1.02273	0.09155	0.09021	0.09012	0.09152	0.3873	0.6127
INC008H09	CG4328	CG4328	1	1.04318	0.18266	0.1784	0.17818	0.18097	0.3877	0.6123
INC152H09	CG5744	CG5744	1	1.08163	0.3403	0.37179	0.3715	0.33968	0.3877	0.6123
INC121B09	CG17221	CG17221	1	1.02992	0.12059	0.12178	0.12176	0.12023	0.3879	0.6121
INC075E12	CG1780	Idgf4	1	1.01866	0.07484	0.07832	0.07834	0.07478	0.3888	0.6112
INC129D03	CG1890	CG1890	1	1.02964	0.11703	0.11591	0.11589	0.11685	0.3888	0.6112
INC059E10	CG11130	Rtc1	1	1.0467	0.20079	0.19426	0.19405	0.20079	0.3898	0.6102
INC044C01	CG1216	CG1216	1	1.07819	0.32077	0.32751	0.32663	0.32057	0.3903	0.6097
INC052E03	CG32717	sdt	1	1.02038	0.08923	0.08888	0.08872	0.08914	0.3904	0.6096
INC008H05	CG14264	CG14264	1	1.02622	0.14316	0.14092	0.14081	0.14314	0.3909	0.6091
INC032F02	CG4945	CG4945	1	1.08109	0.35978	0.38142	0.38104	0.35978	0.3911	0.6089
INC054C07	CG14459	CG14459	1	1.01981	0.07632	0.07682	0.07679	0.07613	0.3912	0.6088
INC091A08	CG8286	CG8286	1	1.03563	0.17808	0.19058	0.19054	0.1781	0.3912	0.6088
INC105A01	CG3740	CG3740	1	1.05346	0.24346	0.23773	0.23744	0.24344	0.3913	0.6087
INC133D12	CG9245	CG9245	1	1.06857	0.2834	0.26393	0.26366	0.2832	0.3913	0.6087
INC098H05	CG3458	Top3&bgr;	1	1.08635	0.35434	0.39801	0.39741	0.35429	0.3917	0.6083
INC073B06	CG7853	CG7853	1	1.01274	0.1338	0.13668	0.13666	0.13347	0.392	0.608
INC005E03	CG9243	CG9243	1	1.06148	0.24691	0.25125	0.25047	0.24691	0.3922	0.6078
INC042H10	CG17982	CG17982	1	1.06574	0.24997	0.25448	0.25439	0.24949	0.393	0.607
INC039B10	CG31547	CG31547	1	1.03363	0.14743	0.15066	0.15066	0.14734	0.3932	0.6068
INC095A08	CG8237	CG8237	1	1.04212	0.16996	0.17964	0.17944	0.16943	0.3936	0.6064
INC059G10	CG7675	CG7675	1	1.03936	0.15845	0.15812	0.15803	0.15838	0.3938	0.6062
INC100C08	CG5525	CG5525	1	1.01327	0.05578	0.05701	0.057	0.05544	0.3938	0.6062
INC011F07	CG6223	&bgr;Cop	1	1.03841	0.19201	0.20275	0.20275	0.19176	0.3939	0.6061
INC051H07	CG31884	Trx-2	1	1.01712	0.07405	0.07555	0.07556	0.07372	0.3939	0.6061
INC052G04	CG31900	CG31900	1	1.03384	0.14396	0.14358	0.14358	0.14396	0.3939	0.6061
INC049D04	CG18600	CG18600	1	1.06048	0.27985	0.28215	0.28143	0.27949	0.3941	0.6059
INC064H12	CG3594	Eap	1	1.11548	0.39991	0.42969	0.42959	0.3998	0.3943	0.6057
INC076H12	CG9865	CG9865	1	1.1096	0.43087	0.44469	0.44286	0.43077	0.3943	0.6057
INC044C06	CG9623	if	1	1.08845	0.38372	0.41782	0.4175	0.38378	0.3945	0.6055
INC061G10	CG15438	CG15438	1	1.02375	0.10844	0.1081	0.10783	0.1083	0.3946	0.6054
INC138F06	CG17161	grp	1	1.09844	0.41878	0.43859	0.43841	0.41633	0.3947	0.6053
INC051C12	CG7745	CG7745	1	1.04128	0.21284	0.21685	0.21683	0.21247	0.3948	0.6052
INC138A12	CG1681	CG1681	1	1.03724	0.15447	0.15433	0.15429	0.15422	0.3948	0.6052
INC116H01	CG1065	Scs&agr;	1	1.01491	0.06441	0.06427	0.06421	0.06433	0.395	0.605
INC125F11	CG3732	CG3732	1	1.03062	0.12589	0.12901	0.12868	0.12571	0.3953	0.6047
INC145G07	CG15261	CG15261	1	1.08911	0.394	0.34545	0.3448	0.39376	0.3953	0.6047
INC070F02	CG1782	Uba1	1	1.03674	0.15566	0.16051	0.16033	0.15528	0.3954	0.6046
INC151D10	CG1878	CecB	1	1.04931	0.19755	0.19611	0.19602	0.19751	0.3954	0.6046
INC144F01	CG31062	side	1	1.0588	0.31946	0.31579	0.31572	0.31933	0.3959	0.6041
INC157A12	CG15204	CG15204	1	1.05647	0.23259	0.22858	0.22835	0.23254	0.3959	0.6041
INC146F10	CG14028	cype	1	1.05375	0.21723	0.22074	0.22072	0.21702	0.3962	0.6038
INC076H07	CG3326	CG3326	1	1.04937	0.28788	0.28198	0.28137	0.28767	0.3967	0.6033
INC108D08	CG14117	CG14117	1	1.09922	0.38899	0.40206	0.40188	0.38849	0.3974	0.6026
INC115C08	CG8282	Snx6	1	1.04105	0.20744	0.21938	0.21942	0.20738	0.3981	0.6019
INC058C01	CG7760	cato	1	1.1107	0.42921	0.48154	0.48146	0.42905	0.3984	0.6016
INC049D12	CG8996	wal	1	1.03557	0.15581	0.16271	0.1624	0.15539	0.3987	0.6013
INC051F08	CG15765	CG15765	1	1.04057	0.17941	0.17754	0.17738	0.17921	0.3993	0.6007
INC127H12	CG9946	eIF-2&agr;	1	1.01703	0.0741	0.07661	0.0766	0.07411	0.3993	0.6007
INC065B06	CG10545	G&bgr;13F	1	1.02285	0.11724	0.12192	0.12185	0.11719	0.3996	0.6004
INC099E08	CG5771	Rab11	1	1.0411	0.1828	0.18424	0.1842	0.18235	0.3996	0.6004
INC149D12	CG7929	ocn	1	1.11034	0.41481	0.4772	0.47704	0.4147	0.3997	0.6003
INC071B12	CG4538	CG4538	1	1.07101	0.35114	0.36541	0.36532	0.35114	0.3998	0.6002
INC027A10	CG5339	CG5339	1	1.02871	0.13824	0.13204	0.13198	0.1382	0.4004	0.5996
INC013H03	CG4109	Syx8	1	1.06043	0.24557	0.24181	0.24172	0.24541	0.4008	0.5992
INC075D05	CG4107	Pcaf	1	1.04235	0.19101	0.18777	0.18773	0.19088	0.4017	0.5983
INC151D06	CG2021	CG2021	1	1.05506	0.22383	0.23075	0.23082	0.22379	0.402	0.598
INC153C09	CG7185	CG7185	1	1.02555	0.11833	0.12268	0.12239	0.11813	0.4022	0.5978
INC059F11	CG32491	mod(mdg4)	1	1.06038	0.34276	0.34984	0.34925	0.34254	0.4024	0.5976
INC151E08	CG13071	CG13071	1	1.06856	0.31205	0.33796	0.33784	0.31163	0.4025	0.5975
INC125H08	CG11825	CG11825	1	1.02279	0.10914	0.10746	0.10741	0.1089	0.4026	0.5974
INC014F08	CG8399	CG8399	1	1.02701	0.116	0.12226	0.12195	0.11581	0.4033	0.5967
INC138G09	CG9328	CG9328	1	1.10671	0.43875	0.46882	0.46767	0.43837	0.4033	0.5967
INC050B11	CG18375	CG18375	1	1.01988	0.09378	0.08767	0.08758	0.0936	0.4037	0.5963
INC141H09	CG3351	mRpL11	1	1.04745	0.23555	0.24943	0.24837	0.23506	0.4037	0.5963
INC134H11	CG6141	RpL9	1	1.0165	0.08982	0.08339	0.08334	0.08975	0.4038	0.5962
INC038E06	CG15119	mip40	1	1.02834	0.13964	0.1392	0.13879	0.13944	0.4048	0.5952
INC050A11	CG32707	CG32707	1	1.09945	0.41155	0.46818	0.46709	0.41104	0.4048	0.5952
INC128C11	CG2004	CG2004	1	1.04077	0.20032	0.19834	0.19812	0.2003	0.4053	0.5947
INC055A09	CG7518	CG7518	1	1.04397	0.19963	0.19932	0.19921	0.19952	0.4056	0.5944
INC094H04	CG8048	Vha44	1	1.03365	0.15309	0.15314	0.15303	0.15307	0.4056	0.5944
INC121H09	CG7010	l(1)G0334	1	1.06602	0.30133	0.32701	0.326	0.30101	0.4058	0.5942
INC035D09	CG4695	CG4695	1	1.03603	0.16884	0.16815	0.16809	0.16795	0.4059	0.5941
INC104G11	CG30089	CG30089	1	1.04052	0.23151	0.23058	0.23044	0.23111	0.4061	0.5939
INC052D02	CG15335	CG15335	1	1.05062	0.23974	0.23268	0.23257	0.23965	0.4064	0.5936
INC149C03	CG7620	l(3)87Df	1	1.03574	0.18585	0.18485	0.1845	0.18571	0.4064	0.5936
INC019H07	CG12163	CG12163	1	1.04696	0.30627	0.29661	0.29646	0.30465	0.4068	0.5932
CONv04A13	CG4027	Act5C	1	1.01802	0.08825	0.08967	0.08963	0.08794	0.4069	0.5931
INC113D08	CG7010	l(1)G0334	1	1.03035	0.16557	0.16839	0.16835	0.16551	0.407	0.593
INC113H02	CG4013	Smr	1	1.01708	0.08561	0.08765	0.08718	0.08559	0.4073	0.5927
INC136F12	CG12683	CG12683	1	1.02246	0.11162	0.11304	0.11278	0.11164	0.4083	0.5917
INC003C03	CG12128	CG12128	1	1.03444	0.18792	0.18425	0.18352	0.18752	0.4085	0.5915
INC108A10	CG5473	SP2637	1	1.03673	0.19566	0.19026	0.19006	0.19557	0.4085	0.5915
INC116B08	CG10166	CG10166	1	1.03613	0.28075	0.27166	0.27073	0.2807	0.409	0.591
INC031D05	CG9954	maf-S	1	1.04531	0.22334	0.2303	0.23012	0.22305	0.4094	0.5906
INC133A05	CG10078	Prat2	1	1.0654	0.36351	0.38533	0.38495	0.36342	0.4095	0.5905
INC147F01	CG1116	CG1116	1	1.04492	0.29198	0.31208	0.31201	0.29193	0.4097	0.5903
INC124H03	CG6747	Ir	1	1.04689	0.21968	0.2213	0.22126	0.21946	0.4103	0.5897
INC016D11	CG9747	CG9747	1	1.03136	0.16615	0.16474	0.16476	0.16577	0.4104	0.5896
INC025B09	CG11804	ced-6	1	1.02929	0.23043	0.22845	0.22845	0.23025	0.4104	0.5896
INC116A09	CG32066	CG32066	1	1.02106	0.11035	0.11505	0.11472	0.11028	0.4113	0.5887
INC021D02	CG11793	Sod	1	1.01489	0.06959	0.06858	0.06858	0.06947	0.4114	0.5886
INC032F08	CG8708	CG8708	1	1.02881	0.14168	0.14499	0.14494	0.14162	0.4115	0.5885
INC053C07	CG14843	CG14843	1	1.07506	0.38978	0.39008	0.38959	0.38909	0.4115	0.5885
INC030H04	CG8276	bin3	1	1.06367	0.31559	0.32005	0.32005	0.3155	0.4116	0.5884
INC121F11	CG14985	CG14985	1	1.07277	0.33653	0.3443	0.34407	0.33637	0.4117	0.5883
INC008G07	CG6140	CG6140	1	1.04211	0.25011	0.2414	0.24122	0.24967	0.412	0.588
INC123F07	CG5793	CG5793	1	1.02637	0.13806	0.14131	0.14122	0.13798	0.4122	0.5878
INC149G04	CG13737	CG13737	1	1.03827	0.22622	0.22509	0.22511	0.22622	0.4123	0.5877
INC010C07	CG12532	Bap	1	1.03273	0.1579	0.16373	0.16349	0.15781	0.4129	0.5871
INC014C12	CG33181	CG33181	1	1.07205	0.40612	0.41104	0.41094	0.40612	0.413	0.587
INC050A08	CG8230	CG8230	1	1.05453	0.28866	0.26596	0.26599	0.28691	0.413	0.587
INC084B07	CG2925	noi	1	1.05374	0.31965	0.32069	0.32042	0.31965	0.413	0.587
INC147D12	CG15881	CG15881	1	1.02182	0.11705	0.11615	0.11595	0.117	0.413	0.587
INC071B06	CG3264	CG3264	1	1.02773	0.1551	0.15932	0.15927	0.15477	0.4136	0.5864
INC022A01	CG7091	CG7091	1	1.02438	0.13783	0.14103	0.14084	0.13765	0.4138	0.5862
INC029F06	CG9638	Ada2b	1	1.02795	0.23805	0.245	0.24489	0.23785	0.4145	0.5855
INC082A08	CG2934	VhaAC39	1	1.01643	0.09134	0.09381	0.09372	0.09121	0.4148	0.5852
INC037G02	CG10336	CG10336	1	1.04436	0.24679	0.24409	0.24374	0.24663	0.4151	0.5849
INC055H05	CG32708	CG32708	1	1.03291	0.22397	0.21487	0.21483	0.22337	0.4157	0.5843
INC139F06	CG1821	RpL31	1	1.01252	0.07054	0.07105	0.07097	0.07049	0.4157	0.5843
INC017H04	CG13044	CG13044	1	1.03694	0.27654	0.2878	0.28782	0.27637	0.4158	0.5842
INC091G02	CG31478	mRpL9	1	1.01756	0.09731	0.09487	0.09485	0.09693	0.4159	0.5841
INC084G11	CG7948	spn-A	1	1.07266	0.38259	0.32505	0.32464	0.38259	0.4163	0.5837
INC113A07	CG3333	Nop60B	1	1.03792	0.21021	0.21272	0.21272	0.21015	0.4163	0.5837
INC010F08	CG2151	Trxr-1	1	1.02081	0.10374	0.1048	0.10478	0.10371	0.4164	0.5836
INC073G04	CG11255	CG11255	1	1.01467	0.08311	0.08231	0.08216	0.08307	0.4167	0.5833
INC038E08	CG5818	mRpL4	1	1.02291	0.1256	0.12632	0.12624	0.12542	0.4169	0.5831
INC090E08	CG31638	CG31638	1	1.00906	0.0503	0.05027	0.05024	0.05026	0.4172	0.5828
INC148B01	CG13072	PDCD-5	1	1.05153	0.28309	0.30878	0.30854	0.28251	0.4172	0.5828
INC102D07	CG14496	CG14496	1	1.02647	0.14268	0.14463	0.14435	0.14263	0.4174	0.5826
INC132E07	CG14080	Mkp3	1	1.03389	0.21979	0.22615	0.22581	0.21932	0.4175	0.5825
INC137F03	CG6058	Ald	1	1.04782	0.28829	0.27833	0.27793	0.28789	0.4175	0.5825
INC022C03	CG7358	CG7358	1	1.03128	0.2004	0.2036	0.20335	0.19958	0.4182	0.5818
INC139A08	CG15019	CG15019	1	1.06859	0.38829	0.38528	0.38518	0.38824	0.4182	0.5818
INC113G09	CG4205	Fdxh	1	1.04399	0.24977	0.26249	0.26247	0.24977	0.4184	0.5816
INC033A06	CG10571	ara	1	1.0304	0.15729	0.1597	0.15956	0.15712	0.4185	0.5815
INC113H08	CG9526	CG9526	1	1.02319	0.12702	0.13076	0.13041	0.127	0.4186	0.5814
INC144B02	CG5266	Pros25	1	1.01689	0.09267	0.09544	0.09546	0.09264	0.4187	0.5813
INC017A05	CG12071	CG12071	1	1.01823	0.10686	0.10683	0.10681	0.10681	0.4188	0.5812
INC132D10	CG11124	sPLA2	1	1.08166	0.42766	0.43636	0.43615	0.42732	0.4189	0.5811
INC016A10	CG10051	CG10051	1	1.04997	0.27531	0.2867	0.28645	0.27509	0.419	0.581
INC119E02	CG6459	CG6459	1	1.05443	0.33764	0.36278	0.36264	0.33753	0.4191	0.5809
INC040F12	CG14066	larp	1	1.03811	0.19829	0.20493	0.20482	0.19823	0.4205	0.5795
INC075E03	CG12081	CG12081	1	1.03134	0.17194	0.17734	0.17721	0.17145	0.4208	0.5792
INC039F10	CG33066	CG33066	1	1.01396	0.11699	0.12229	0.12209	0.11686	0.4211	0.5789
INC033F03	CG3171	Tre1	1	1.01871	0.121	0.1166	0.11664	0.12102	0.4217	0.5783
INC060D06	CG17717	CG17717	1	1.07292	0.38461	0.36156	0.36086	0.38467	0.4218	0.5782
INC026A05	CG11300	CG11300	1	1.05943	0.35403	0.37437	0.37458	0.35337	0.4221	0.5779
INC135F03	CG14351	CG14351	1	1.03139	0.27255	0.26236	0.26171	0.27241	0.4222	0.5778
INC039F12	CG10686	CG10686	1	1.0182	0.09964	0.10078	0.10085	0.09953	0.4226	0.5774
INC052H04	CG9325	hts	1	1.02262	0.15228	0.15082	0.15082	0.15217	0.4232	0.5768
INC099H02	CG13908	CG13908	1	1.03013	0.20555	0.20637	0.20622	0.20551	0.4235	0.5765
INC145H12	CG12478	bru-3	1	1.08318	0.41585	0.47944	0.47784	0.41418	0.4235	0.5765
INC151H10	CG5605	eRF1	1	1.07394	0.41477	0.43606	0.43606	0.41467	0.4237	0.5763
INC098A10	CG3672	CG3672	1	1.04953	0.33824	0.3478	0.34634	0.33779	0.424	0.576
INC116G09	CG3350	bigmax	1	1.03149	0.23356	0.22534	0.22512	0.23349	0.4243	0.5757
INC052F05	CG8318	Nf1	1	1.02703	0.23889	0.25158	0.25059	0.23876	0.4249	0.5751
INC123F02	CG33075	CG33075	1	1.02628	0.15772	0.15916	0.15914	0.15759	0.4252	0.5748
INC064C12	CG2616	CG2616	1	1.01783	0.10307	0.1073	0.10719	0.10305	0.4253	0.5747
INC013G01	CG1743	Gs2	1	1.02844	0.25832	0.25117	0.25099	0.25809	0.4257	0.5743
INC068B01	CG6036	CG6036	1	1.04481	0.31551	0.31756	0.31714	0.31534	0.4257	0.5743
INC036G03	CG9124	eIF-3p40	1	1.01934	0.10816	0.11128	0.11115	0.10807	0.4258	0.5742
INC147B03	CG3712	mRpL33	1	1.02257	0.15273	0.15142	0.15142	0.15267	0.4259	0.5741
INC052H05	CG6156	CG6156	1	1.02045	0.21693	0.23685	0.23652	0.21644	0.4261	0.5739
INC027G01	CG8118	mam	1	1.01052	0.0672	0.06408	0.06402	0.06711	0.4263	0.5737
INC013D07	CG11194	Hey	1	1.01578	0.09203	0.09069	0.09071	0.09198	0.4272	0.5728
INC094A04	CG5802	CG5802	1	1.01521	0.10056	0.09825	0.09816	0.10017	0.4275	0.5725
INC036D09	CG31098	CG31098	1	1.04509	0.32316	0.34588	0.34593	0.32311	0.4277	0.5723
INC063G07	CG33106	mask	1	1.01212	0.07846	0.07667	0.07669	0.07843	0.4277	0.5723
INC085H12	CG3373	Hmu	1	1.06345	0.40082	0.39343	0.39333	0.40042	0.4283	0.5717
INC111C10	CG10810	Drs	1	1.01116	0.07284	0.07053	0.07045	0.07277	0.4283	0.5717
INC083G07	CG11063	CG11063	1	1.0903	0.44921	0.52536	0.52531	0.44872	0.4286	0.5714
INC015H07	CG11458	CG11458	1	1.01331	0.08243	0.0873	0.08719	0.08232	0.4289	0.5711
INC052B01	CG15324	CG15324	1	1.02141	0.18314	0.17761	0.17728	0.18296	0.429	0.571
INC143D06	CG3954	csw	1	1.04923	0.3391	0.36377	0.36359	0.33766	0.4295	0.5705
INC016D12	CG11999	CG11999	1	1.01705	0.11234	0.1077	0.10759	0.11214	0.4296	0.5704
INC112E02	CG16762	CG16762	1	1.01636	0.10207	0.10026	0.10028	0.10164	0.4299	0.5701
INC107E10	CG10751	robl	1	1.01937	0.12457	0.1256	0.12521	0.12446	0.4303	0.5697
INC020F09	CG8270	CG8270	1	1.0178	0.13682	0.14096	0.1407	0.13678	0.4304	0.5696
INC032E02	CG9388	AP-47	1	1.01906	0.12658	0.13013	0.13	0.12652	0.4308	0.5692
INC075E04	CG1826	CG1826	1	1.03657	0.22249	0.23145	0.2313	0.22225	0.4308	0.5692
INC082H04	CG8408	CG8408	1	1.01934	0.13495	0.13249	0.13247	0.13471	0.4308	0.5692
INC069E12	CG8048	Vha44	1	1.02756	0.16826	0.16498	0.16485	0.16809	0.431	0.569
INC114B07	CG13117	CG13117	1	1.02837	0.17623	0.17997	0.17976	0.17619	0.4311	0.5689
INC012H11	CG33103	Ppn	1	1.01903	0.14997	0.14173	0.14148	0.14957	0.4318	0.5682
INC084E05	CG15603	CG15603	1	1.00823	0.05729	0.05514	0.0551	0.05709	0.4318	0.5682
INC015E07	CG2746	RpL19	1	1.01315	0.08962	0.0879	0.08788	0.0896	0.4323	0.5677
INC006A10	CG5330	Nap1	1	1.02003	0.13686	0.13891	0.13873	0.13677	0.4327	0.5673
INC028D09	CG9299	CG9299	1	1.0295	0.27607	0.28682	0.28637	0.27553	0.4327	0.5673
INC033D05	CG10217	CG10217	1	1.08446	0.4545	0.52249	0.52148	0.4542	0.4327	0.5673
INC010B11	CG7168	CG7168	1	1.03407	0.22476	0.22981	0.22972	0.2247	0.4328	0.5672
INC143B07	CG8369	CG8369	1	1.02499	0.16734	0.17273	0.17273	0.16663	0.4329	0.5671
INC078F01	CG10318	NC2&agr;	1	1.0101	0.06329	0.06397	0.06392	0.06325	0.4333	0.5667
INC096E08	CG2263	CG2263	1	1.04038	0.26716	0.28348	0.28307	0.26669	0.4336	0.5664
INC143B12	CG12120	CG12120	1	1.0289	0.22507	0.22516	0.2249	0.22481	0.4338	0.5662
INC038F08	CG18135	CG18135	1	1.01814	0.13362	0.13098	0.13089	0.13331	0.434	0.566
INC097G06	CG31272	CG31272	1	1.04068	0.32863	0.32599	0.32599	0.3282	0.4343	0.5657
INC010E05	CG8295	Mlf	1	1.01972	0.14375	0.14825	0.1481	0.14362	0.4349	0.5651
CONv04A24	CG4027	Act5C	1	1.02393	0.15354	0.14699	0.14692	0.1532	0.435	0.565
INC055C09	CG8839	CG8839	1	1.03383	0.26308	0.25935	0.2593	0.26224	0.435	0.565
INC082B04	CG5374	T-cp1	1	1.01042	0.07143	0.07263	0.07249	0.07129	0.4352	0.5648
INC132G12	CG16901	sqd	1	1.0242	0.17803	0.18103	0.18088	0.17799	0.4357	0.5643
INC143H08	CG10279	Rm62	1	1.02557	0.20901	0.20449	0.20434	0.20881	0.4357	0.5643
INC088G05	CG7840	CG7840	1	1.01797	0.12717	0.12336	0.12308	0.12702	0.436	0.564
INC153G08	CG13551	CG13551	1	1.02058	0.14109	0.13745	0.13743	0.14072	0.4367	0.5633
INC092E04	CG7953	CG7953	1	1.00569	0.04472	0.0453	0.04516	0.04472	0.4374	0.5626
INC156F08	CG3114	ewg	1	1.03235	0.25578	0.26942	0.26889	0.25523	0.4376	0.5624
INC037D05	CG5249	CG5249	1	1.01895	0.14135	0.14137	0.14108	0.14117	0.4384	0.5616
INC054A12	CG12715	CG12715	1	1.02611	0.192	0.18916	0.1883	0.192	0.4384	0.5616
INC119H02	CG13760	CG13760	1	1.02631	0.22268	0.21754	0.21749	0.22257	0.4387	0.5613
INC008F01	CG3558	CG3558	1	1.03297	0.26312	0.26511	0.26511	0.26274	0.4391	0.5609
INC151F11	CG13793	CG13793	1	1.02273	0.19675	0.19664	0.19611	0.19657	0.4392	0.5608
INC158D05	CG10702	CG10702	1	1.05838	0.40352	0.36284	0.36278	0.40352	0.44	0.56
INC052C07	CG32019	bt	1	1.01868	0.16013	0.15126	0.15104	0.16	0.4401	0.5599
INC025D01	CG7392	Cka	1	1.02982	0.19663	0.20477	0.20455	0.19657	0.4402	0.5598
INC122A11	CG16982	Roc1a	1	1.01635	0.12833	0.12644	0.12644	0.12804	0.4403	0.5597
INC032H06	CG7672	gl	1	1.02137	0.20478	0.20055	0.20046	0.20467	0.4404	0.5596
INC119H06	CG10753	snRNP69D	1	1.02348	0.16687	0.16717	0.16703	0.16687	0.4405	0.5595
INC109D06	CG10038	CG10038	1	1.06317	0.48136	0.45689	0.45668	0.47912	0.4406	0.5594
INC054H03	CG5722	NPC1	1	1.01553	0.11296	0.11734	0.11714	0.11285	0.4416	0.5584
INC146C11	CG5804	CG5804	1	1.01557	0.11725	0.12039	0.12035	0.11709	0.4416	0.5584
INC158G04	CG12840	Tsp42El	1	1.01166	0.0964	0.09243	0.09236	0.0964	0.4417	0.5583
INC136A02	CG2998	RpS28b	1	1.01343	0.10084	0.10652	0.10657	0.10077	0.4419	0.5581
INC020D02	CG32180	Eip74EF	1	1.00715	0.0609	0.05955	0.05937	0.06085	0.442	0.558
INC106F06	CG9240	CG9240	1	1.01433	0.1156	0.11921	0.11912	0.11536	0.4425	0.5575
INC156H07	CG17932	Ugt36Bc	1	1.01495	0.12492	0.1309	0.13085	0.12484	0.4427	0.5573
INC144D12	CG9172	CG9172	1	1.04375	0.35478	0.32219	0.32177	0.35452	0.4436	0.5564
INC123H08	CG18030	Jon99Fi	1	1.01077	0.0929	0.09113	0.09111	0.09283	0.444	0.556
INC136B07	CG15411	CG15411	1	1.05417	0.42691	0.41495	0.41498	0.42673	0.4441	0.5559
INC008A06	CG32975	nAcR&agr;-34E	1	1.01686	0.1194	0.11982	0.1196	0.11918	0.4446	0.5554
INC092E05	CG1888	CG1888	1	1.01615	0.12843	0.12531	0.12527	0.1283	0.4447	0.5553
INC052B12	CG15327	CG15327	1	1.0177	0.14986	0.1552	0.15504	0.14984	0.4449	0.5551
INC032E06	CG5424	f	1	1.06896	0.46597	0.52723	0.52723	0.46597	0.4451	0.5549
INC052F10	CG14815	CG14815	1	1.01238	0.1008	0.10122	0.10122	0.10074	0.4455	0.5545
INC107F01	CG7181	CG7181	1	1.00914	0.07289	0.07296	0.07288	0.07287	0.4455	0.5545
INC046G01	CG3808	CG3808	1	1.0232	0.21067	0.20881	0.20888	0.21067	0.4456	0.5544
INC113C03	CG4471	Tsp42Ep	1	1.02706	0.2564	0.24539	0.24472	0.25633	0.4456	0.5544
INC064A02	CG6016	CG6016	1	1.03183	0.31399	0.32176	0.32125	0.31366	0.446	0.554
INC011D12	CG4407	CG4407	1	1.0133	0.11411	0.11455	0.11441	0.11408	0.4462	0.5538
INC120B08	CG16983	skpA	1	1.00806	0.06503	0.06457	0.06453	0.06499	0.4465	0.5535
INC114A03	CG9943	Surf1	1	1.04185	0.38666	0.39827	0.39797	0.38637	0.4466	0.5534
INC158E03	CG14368	CG14368	1	1.01397	0.10949	0.11221	0.11214	0.10934	0.4467	0.5533
INC053A04	CG14441	CG14441	1	1.01392	0.11736	0.12357	0.12346	0.11731	0.4476	0.5524
INC035A11	CG5974	pll	1	1.02733	0.29828	0.29356	0.2932	0.29821	0.4478	0.5522
INC125D08	CG4944	cib	1	1.0423	0.33778	0.34785	0.34759	0.33772	0.448	0.552
INC019C06	CG17065	CG17065	1	1.03676	0.33721	0.35958	0.35956	0.33678	0.4482	0.5518
INC127F10	CG4584	dUTPase	1	1.00827	0.06873	0.06942	0.06943	0.06853	0.4484	0.5516
INC080A07	CG10174	Ntf-2r	1	1.01748	0.15771	0.15918	0.15874	0.15757	0.4486	0.5514
INC111H09	CG7654	Tom20	1	1.02588	0.25362	0.23709	0.23705	0.25334	0.4486	0.5514
INC089G05	CG2238	Ef2b	1	1.02602	0.21033	0.214	0.214	0.20986	0.4488	0.5512
INC052E04	CG14803	CG14803	1	1.04051	0.3245	0.34991	0.34978	0.32443	0.4489	0.5511
INC084H08	CG17198	CG17198	1	1.02398	0.2116	0.21313	0.21317	0.21097	0.4489	0.5511
INC110F12	CG14989	CG14989	1	1.03106	0.28281	0.28506	0.28499	0.28243	0.4489	0.5511
INC111C06	CG5958	CG5958	1	1.0093	0.09398	0.09493	0.09477	0.09396	0.4491	0.5509
INC027F07	CG6543	CG6543	1	1.00471	0.04123	0.04137	0.04136	0.04121	0.4492	0.5508
INC053H07	CG5683	Aef1	1	1.01402	0.12578	0.12846	0.12827	0.12545	0.4494	0.5506
INC124D09	CG15910	CG15910	1	1.03158	0.33161	0.34811	0.34807	0.33118	0.4494	0.5506
INC054G04	CG4104	Tps1	1	1.00994	0.09491	0.0894	0.08924	0.09458	0.4497	0.5503
INC155D10	CG31666	CG31666	1	1.03503	0.34111	0.36008	0.35964	0.341	0.4497	0.5503
INC014E02	CG14899	CG14899	1	1.01474	0.13976	0.13968	0.13965	0.13974	0.4499	0.5501
INC062E04	CG10042	MBD-R2	1	1.05475	0.43245	0.42837	0.42783	0.43249	0.45	0.55
INC128H02	CG1115	CG1115	1	1.01974	0.18353	0.18782	0.18778	0.18265	0.4507	0.5493
INC046H10	CG12058	mxc	1	1.01975	0.21492	0.22224	0.22195	0.21437	0.451	0.549
INC051B04	CG4082	Mcm5	1	1.01564	0.1468	0.15602	0.15578	0.1468	0.4511	0.5489
INC108H05	CG2310	CG2310	1	1.01436	0.12818	0.12745	0.12736	0.128	0.4511	0.5489
INC083B11	CG8657	Dgk&egr;	1	1.02429	0.24549	0.24969	0.24967	0.2454	0.4518	0.5482
INC120D11	CG1919	CG1919	1	1.01864	0.1682	0.16323	0.16314	0.168	0.4518	0.5482
INC016D07	CG30460	CG30460	1	1.02172	0.21845	0.22468	0.22448	0.21832	0.4519	0.5481
INC118D09	CG14499	CG14499	1	1.01741	0.16089	0.15675	0.15679	0.16089	0.4519	0.5481
INC027B10	CG31191	CG31191	1	1.00758	0.07099	0.07718	0.07719	0.07098	0.4523	0.5477
INC036F11	CG9476	&agr;Tub85E	1	1.00564	0.05891	0.05577	0.05576	0.05875	0.4524	0.5476
INC073H05	CG7660	pxt	1	1.03606	0.2915	0.30339	0.30301	0.29108	0.4524	0.5476
INC018G12	CG3028	Ipp	1	1.0137	0.14541	0.14451	0.14438	0.14541	0.453	0.547
INC132E03	CG13542	CG13542	1	1.03932	0.37644	0.36903	0.36892	0.37612	0.4532	0.5468
INC109G01	CG10849	Sc2	1	1.01549	0.1441	0.14647	0.14651	0.14404	0.4533	0.5467
INC154E07	CG1665	CG1665	1	1.02272	0.22364	0.22085	0.2206	0.22331	0.4533	0.5467
INC032H07	CG9053	CG9053	1	1.00631	0.0608	0.06254	0.06236	0.06079	0.4534	0.5466
INC015D02	CG12897	CG12897	1	1.0098	0.10483	0.09906	0.09906	0.10477	0.4536	0.5464
INC086C11	CG10512	CG10512	1	1.02989	0.34082	0.34862	0.3484	0.33857	0.4543	0.5457
INC068E12	CG7818	CG7818	1	1.03855	0.39349	0.40841	0.40833	0.39223	0.4547	0.5453
INC121A08	CG33532	lectin-37Da	1	1.02503	0.21543	0.2313	0.23112	0.21516	0.4548	0.5452
INC140G06	CG9819	CanA-14F	1	1.01951	0.2037	0.20314	0.20301	0.20368	0.4548	0.5452
INC026G02	CG16787	CG16787	1	1.03958	0.39881	0.39454	0.39454	0.39891	0.4552	0.5448
INC111H01	CG12945	CG12945	1	1.01889	0.2342	0.23148	0.23121	0.23409	0.4566	0.5434
INC063G06	CG10480	Bj1	1	1.01855	0.19972	0.20081	0.20081	0.19961	0.4567	0.5433
INC020E09	CG2173	Rs1	1	1.01784	0.21882	0.21626	0.21575	0.21882	0.457	0.543
INC155E10	CG17723	CG17723	1	1.01907	0.21528	0.22719	0.22715	0.21508	0.4574	0.5426
INC122B03	CG16858	vkg	1	1.0451	0.40762	0.42551	0.4253	0.40772	0.4575	0.5425
INC139B08	CG9324	CG9324	1	1.00989	0.11637	0.11288	0.11279	0.11633	0.4576	0.5424
INC152G08	CG8386	CG8386	1	1.00693	0.07731	0.0768	0.07672	0.07715	0.458	0.542
INC138D11	CG4450	CG4450	1	1.0161	0.25344	0.24826	0.2482	0.25199	0.4582	0.5418
INC116E10	CG3348	CG3348	1	1.01027	0.11958	0.1198	0.11971	0.11958	0.4584	0.5416
INC051E06	CG6541	Mst33A	1	1.04278	0.43369	0.43313	0.43299	0.43355	0.4585	0.5415
INC076F09	CG30391	CG30391	1	1.02681	0.34925	0.36799	0.36804	0.34917	0.4585	0.5415
INC141G11	CG12357	Cbp20	1	1.02897	0.30654	0.31935	0.31931	0.30651	0.4589	0.5411
CONv04C18	CG4027	Act5C	1	1.00855	0.08841	0.09172	0.09172	0.08828	0.46	0.54
INC132A12	CG14577	ORMDL	1	1.01126	0.118	0.12083	0.12076	0.11782	0.46	0.54
INC074F04	CG7384	CG7384	1	1.02511	0.32281	0.3346	0.33425	0.32279	0.4601	0.5399
INC060G09	CG7590	scyl	1	1.01846	0.23919	0.23735	0.23722	0.23816	0.4602	0.5398
INC012H02	CG6544	fau	1	1.01958	0.23	0.22772	0.22755	0.22998	0.4603	0.5397
INC048G03	CG18661	CG18661	1	1.02881	0.35536	0.35992	0.35995	0.35538	0.4605	0.5395
INC133D11	CG15237	CG15237	1	1.03676	0.40786	0.41667	0.41663	0.40786	0.4608	0.5392
INC091E07	CG4916	me31B	1	1.00811	0.11374	0.11507	0.11503	0.11372	0.4609	0.5391
INC098B10	CG1341	Rpt1	1	1.00695	0.0866	0.07935	0.07935	0.08654	0.4612	0.5388
INC035F01	CG2191	CG2191	1	1.02451	0.30389	0.31082	0.31037	0.30375	0.4613	0.5387
INC035E04	CG7033	CG7033	1	1.00834	0.1099	0.10354	0.10347	0.10983	0.4618	0.5382
INC104D09	CG2493	CG2493	1	1.00945	0.11658	0.11726	0.11718	0.11656	0.4618	0.5382
INC016F05	CG8028	CG8028	1	1.02038	0.33324	0.33152	0.33146	0.33319	0.4619	0.5381
INC052B11	CG15326	CG15326	1	1.01678	0.22875	0.22629	0.22531	0.22842	0.4624	0.5376
INC116D07	CG4700	Sema-2a	1	1.01709	0.27129	0.27433	0.27371	0.2701	0.4624	0.5376
INC092H03	CG9147	CG9147	1	1.01418	0.17506	0.17525	0.17521	0.17445	0.4629	0.5371
INC068B04	CG31550	CG31550	1	1.04424	0.42782	0.46629	0.46605	0.4277	0.463	0.537
INC088B04	CG7810	CG7810	1	1.02353	0.24478	0.24827	0.24816	0.24471	0.4632	0.5368
INC134A03	CG15093	CG15093	1	1.01655	0.18982	0.1809	0.18081	0.18966	0.4635	0.5365
INC078D06	CG11007	CG11007	1	1.01014	0.22641	0.2293	0.22898	0.2261	0.4636	0.5364
INC003H08	CG33138	CG33138	1	1.00373	0.04568	0.04616	0.04603	0.04567	0.464	0.536
INC084F07	CG4627	CG4627	1	1.014	0.16523	0.1732	0.17322	0.16483	0.4641	0.5359
INC024H03	CG1956	R	1	1.01027	0.17498	0.16935	0.16921	0.17467	0.4643	0.5357
INC067G03	CG1129	CG1129	1	1.03421	0.38479	0.40477	0.40477	0.38449	0.4644	0.5356
INC144H03	CG33110	CG33110	1	1.00545	0.07385	0.07486	0.07482	0.07384	0.4648	0.5352
INC149G03	CG33178	CG33178	1	1.00769	0.10329	0.1062	0.10616	0.10329	0.4648	0.5352
INC002H07	CG8553	SelD	1	1.01273	0.15291	0.16096	0.16074	0.15284	0.4649	0.5351
INC020D07	CG11562	CG11562	1	1.01725	0.18601	0.19378	0.19374	0.18603	0.465	0.535
INC002H01	CG11678	Actr13E	1	1.00359	0.05182	0.05208	0.05193	0.05182	0.4656	0.5344
INC006E08	CG6667	dl	1	1.01175	0.17638	0.16606	0.16604	0.17598	0.4658	0.5342
INC013F11	CG1615	Ork1	1	1.01274	0.16679	0.15867	0.15867	0.1667	0.466	0.534
INC027G12	CG6092	Dak1	1	1.00642	0.09944	0.09899	0.09896	0.09933	0.4663	0.5337
INC040D05	CG14048	mRpL14	1	1.01268	0.17273	0.17246	0.17242	0.17268	0.4663	0.5337
INC008G05	CG8539	CG8539	1	1.02524	0.3853	0.3756	0.37546	0.38537	0.4669	0.5331
INC112H10	CG15441	Gs1l	1	1.00376	0.05212	0.04939	0.04935	0.05204	0.4673	0.5327
INC154D10	CG11655	CG11655	1	1.02937	0.37327	0.38134	0.38126	0.37327	0.4675	0.5325
INC091D11	CG13281	Cas	1	1.01507	0.2866	0.28004	0.28002	0.28651	0.4688	0.5312
INC122H05	CG17510	CG17510	1	1.02188	0.29179	0.29799	0.29786	0.29114	0.4691	0.5309
INC032B05	CG14837	CG14837	1	1.0282	0.3928	0.40425	0.40312	0.3928	0.4694	0.5306
INC072D09	CG10109	L	1	1.00636	0.08962	0.09077	0.09055	0.08934	0.4694	0.5306
INC134C01	CG8989	His3.3B	1	1.00809	0.13033	0.12927	0.12922	0.13029	0.4694	0.5306
INC034C07	CG13189	CG13189	1	1.01411	0.23907	0.24128	0.24126	0.23859	0.47	0.53
INC043C08	CG14647	CG14647	1	1.00923	0.14149	0.15454	0.15441	0.14118	0.4701	0.5299
INC012D01	CG9730	mRpL21	1	1.00741	0.10812	0.10855	0.10848	0.10788	0.4704	0.5296
INC148F03	CG8579	Jon44E	1	1.01641	0.30043	0.31287	0.31272	0.30043	0.4705	0.5295
INC154C09	CG9503	CG9503	1	1.01135	0.16668	0.17402	0.17378	0.16651	0.4707	0.5293
INC075G02	CG32737	CG32737	1	1.0202	0.35437	0.35356	0.35347	0.3542	0.4711	0.5289
INC071D02	CG3989	ade5	1	1.00458	0.07683	0.07695	0.07692	0.07678	0.4717	0.5283
INC035H05	CG10622	Sucb	1	1.01498	0.22324	0.21795	0.21774	0.22303	0.4723	0.5277
INC039E08	CG4788	CG4788	1	1.01932	0.29115	0.285	0.28497	0.29077	0.4723	0.5277
INC108B02	CG8979	CG8979	1	1.00482	0.08123	0.08253	0.08225	0.08114	0.4724	0.5276
INC033E03	CG4406	CG4406	1	1.02642	0.38021	0.40436	0.40385	0.37996	0.4728	0.5272
INC033H06	CG10240	Cyp6a22	1	1.01244	0.20926	0.20405	0.20351	0.20882	0.473	0.527
INC046A09	CG1575	CG1575	1	1.00756	0.19149	0.18909	0.18885	0.19136	0.4734	0.5266
INC054G09	CG7494	mRpL1	1	1.01547	0.2513	0.24002	0.23995	0.25089	0.4734	0.5266
INC129G06	CG13335	CG13335	1	1.01019	0.15765	0.16393	0.16395	0.15763	0.4737	0.5263
INC018A02	CG4466	Hsp27	1	1.01042	0.17034	0.17259	0.17263	0.17034	0.474	0.526
INC154B01	CG2252	fs(1)h	1	1.00555	0.09494	0.0971	0.09692	0.09458	0.4748	0.5252
INC112C08	CG32676	CG32676	1	1.00557	0.11659	0.11909	0.11883	0.11657	0.4751	0.5249
INC050D12	CG11307	CG11307	1	1.01517	0.33373	0.32659	0.32653	0.33365	0.4753	0.5247
INC105F02	CG3762	Vha68-2	1	1.01516	0.30032	0.30831	0.30711	0.30025	0.4756	0.5244
INC150A01	CG32486	CG32486	1	1.01365	0.30542	0.30394	0.30388	0.30553	0.476	0.524
INC028B01	CG6121	CG6121	1	1.01845	0.32293	0.31324	0.313	0.32251	0.4765	0.5235
INC084C09	CG7458	CG7458	1	1.00496	0.09127	0.09267	0.09258	0.09108	0.4765	0.5235
INC010A09	CG15314	CG15314	1	1.01175	0.22932	0.22279	0.22275	0.22899	0.4769	0.5231
INC088D08	CG11381	CG11381	1	1.01067	0.2875	0.2879	0.28729	0.28725	0.4774	0.5226
INC012A07	CG33106	mask	1	1.00924	0.18528	0.18667	0.18653	0.1849	0.4775	0.5225
INC052F02	CG17118	CG17118	1	1.01558	0.34826	0.35341	0.35279	0.34824	0.4778	0.5222
INC025D04	CG15669	MESK2	1	1.00568	0.12144	0.11906	0.11893	0.12128	0.478	0.522
INC069D09	CG2674	M(2)21AB	1	1.008	0.18425	0.1925	0.19221	0.18403	0.4782	0.5218
INC052H09	CG14827	mei-P22	1	1.01002	0.24556	0.248	0.24793	0.24534	0.4786	0.5214
INC012D06	CG14956	CG14956	1	1.00879	0.26376	0.26416	0.26418	0.26376	0.4787	0.5213
INC061H08	CG2999	unc-13	1	1.01144	0.24641	0.25106	0.25046	0.24633	0.4788	0.5212
INC049H04	CG12140	CG12140	1	1.00575	0.11974	0.11935	0.1193	0.11963	0.4793	0.5207
INC033B07	CG4389	CG4389	1	1.01022	0.26333	0.25865	0.25852	0.26269	0.4796	0.5204
INC043D02	CG15218	CycK	1	1.00453	0.11165	0.11716	0.11707	0.11165	0.4796	0.5204
INC145G02	CG33152	hbn	1	1.00367	0.09177	0.09175	0.09171	0.09175	0.4796	0.5204
INC135G12	CG10846	dyn-p25	1	1.00733	0.2013	0.19952	0.19943	0.2011	0.4797	0.5203
INC114B09	CG12912	CG12912	1	1.00445	0.10508	0.10619	0.10614	0.10488	0.4801	0.5199
INC116D12	CG13827	CG13827	1	1.01175	0.29008	0.27291	0.27243	0.28948	0.4803	0.5197
INC135D08	CG9027	CG9027	1	1.00473	0.10865	0.10869	0.10847	0.1086	0.4805	0.5195
INC014H11	CG11134	CG11134	1	1.01095	0.19266	0.20742	0.20717	0.19263	0.4808	0.5192
INC116D03	CG13807	CG13807	1	1.00498	0.20553	0.21073	0.21042	0.20419	0.4813	0.5187
INC066D05	CG10060	G-i&agr;65A	1	1.00995	0.24276	0.23944	0.23926	0.24243	0.4814	0.5186
INC070F06	CG7101	CG7101	1	1.0074	0.18634	0.18923	0.18923	0.18629	0.4818	0.5182
INC031G01	CG32717	sdt	1	1.00469	0.13082	0.13113	0.1308	0.13076	0.4829	0.5171
INC089G12	CG10265	CG10265	1	1.00599	0.18156	0.17381	0.17359	0.18137	0.4831	0.5169
INC027F10	CG6143	Pep	1	1.00677	0.21037	0.2015	0.20132	0.20995	0.4834	0.5166
INC003D04	CG13384	CG13384	1	1.00343	0.09905	0.09889	0.09881	0.09879	0.4837	0.5163
INC110H04	CG1319	CG1319	1	1.00467	0.12882	0.1265	0.1265	0.12885	0.4842	0.5158
INC149H09	CG4423	GstD6	1	1.00832	0.25062	0.23466	0.23419	0.25045	0.4842	0.5158
INC144A03	CG32066	CG32066	1	1.0051	0.15763	0.155	0.15493	0.15743	0.4843	0.5157
INC052B08	CG4853	CG4853	1	1.00578	0.19106	0.19217	0.19215	0.19088	0.4845	0.5155
INC033G11	CG1116	CG1116	1	1.00404	0.15159	0.15603	0.1553	0.1515	0.4847	0.5153
INC048B02	CG15295	CG15295	1	1.00647	0.20013	0.20433	0.20389	0.19997	0.4848	0.5152
INC148A06	CG4342	CG4342	1	1.01274	0.341	0.33688	0.33609	0.34107	0.4853	0.5147
INC046G06	CG12800	Cyp6d4	1	1.01078	0.31104	0.33888	0.33856	0.31099	0.4856	0.5144
INC124A05	CG6707	CG6707	1	1.00238	0.07849	0.07727	0.07724	0.07851	0.4856	0.5144
INC051B06	CG4385	S	1	1.00957	0.34946	0.33384	0.33393	0.3489	0.4858	0.5142
INC099E02	CG3291	pcm	1	1.00303	0.09705	0.09558	0.0955	0.09688	0.4861	0.5139
INC058G11	CG9431	kek4	1	1.01301	0.38553	0.40132	0.40121	0.38543	0.4862	0.5138
INC083E08	CG11788	CG11788	1	1.00706	0.24684	0.25329	0.25316	0.24641	0.4865	0.5135
INC018C11	CG4420	CG4420	1	1.01027	0.3163	0.32958	0.32956	0.31628	0.4867	0.5133
INC099E12	CG8834	CG8834	1	1.00769	0.26259	0.27246	0.2722	0.26189	0.4867	0.5133
INC002B08	CG14622	CG14622	1	1.00719	0.2633	0.26171	0.26153	0.26303	0.4869	0.5131
INC083H03	CG4865	CG4865	1	1.00264	0.10847	0.1052	0.10504	0.10836	0.4871	0.5129
INC013D02	CG33547	Rim	1	1.00229	0.08693	0.08401	0.08394	0.08682	0.4874	0.5126
INC038H08	CG13484	CG13484	1	1.00647	0.31553	0.31225	0.31164	0.31555	0.4875	0.5125
INC111E05	CG33147	CG33147	1	1.00501	0.16674	0.16039	0.16013	0.16652	0.4875	0.5125
INC109F03	CG4898	Tm1	1	1.00477	0.15944	0.15259	0.15255	0.15913	0.488	0.512
INC113A02	CG10031	CG10031	1	1.00885	0.38762	0.36836	0.36775	0.3868	0.488	0.512
INC153C08	CG17622	CG17622	1	1.00246	0.10596	0.10603	0.10585	0.10592	0.488	0.512
INC062F03	CG9745	D1	1	1.00381	0.14953	0.14671	0.14674	0.14948	0.4882	0.5118
INC115G05	CG17646	CG17646	1	1.01039	0.41142	0.40334	0.40244	0.41123	0.4889	0.5111
INC015B08	CG4710	CG4710	1	1.00864	0.29281	0.29281	0.29231	0.29268	0.4891	0.5109
INC110E01	CG17440	CG17440	1	1.00745	0.34643	0.35725	0.35723	0.34563	0.4892	0.5108
INC009A07	CG7184	Mkrn1	1	1.00644	0.28245	0.30006	0.29943	0.28242	0.4896	0.5104
INC066E07	CG9768	hkb	1	1.00229	0.12412	0.12198	0.12181	0.12408	0.4896	0.5104
INC015C08	CG8722	Nup44A	1	1.00254	0.11208	0.11274	0.11265	0.11193	0.4899	0.5101
INC113E12	CG2310	CG2310	1	1.00207	0.09091	0.09146	0.09144	0.09087	0.4902	0.5098
INC078G05	CG1822	bif	1	1.00516	0.29273	0.29003	0.28951	0.29265	0.4907	0.5093
INC090F10	CG5434	CG5434	1	1.00205	0.09357	0.09482	0.09473	0.09348	0.4908	0.5092
INC018H06	CG9894	CG9894	1	1.00184	0.07796	0.07963	0.07958	0.07794	0.4909	0.5091
INC142B09	CG6762	CG6762	1	1.00604	0.35124	0.34007	0.33913	0.35024	0.4909	0.5091
INC092F01	CG1901	mav	1	1.00546	0.33582	0.34805	0.348	0.33551	0.491	0.509
INC151B03	CG10652	RpL30	1	1.00179	0.07285	0.07797	0.07784	0.07279	0.491	0.509
INC108G06	CG18672	CG18672	1	1.00255	0.13211	0.12875	0.12862	0.13198	0.4912	0.5088
INC152H11	CG4896	CG4896	1	1.00658	0.36506	0.35937	0.35907	0.36467	0.4917	0.5083
INC012H06	CG6175	CG6175	1	1.0011	0.07487	0.0756	0.07555	0.07477	0.4922	0.5078
INC125B10	CG15422	CG15422	1	1.00298	0.18049	0.18225	0.18218	0.17942	0.4923	0.5077
INC002C03	CG5705	CG5705	1	1.00493	0.39834	0.38869	0.38859	0.39844	0.4926	0.5074
INC020F05	CG8274	Mtor	1	1.00672	0.39792	0.3912	0.39044	0.3977	0.4927	0.5073
INC083E04	CG8661	CG8661	1	1.00154	0.10569	0.10741	0.10717	0.10569	0.4931	0.5069
INC088H02	CG1863	CG1863	1	1.00545	0.38096	0.39452	0.3943	0.38041	0.4931	0.5069
INC118G02	CG8900	RpS18	1	1.00065	0.04376	0.04595	0.04579	0.04374	0.4932	0.5068
INC002E04	CG17658	CG17658	1	1.00463	0.35944	0.36878	0.36871	0.35944	0.4934	0.5066
INC009A05	CG15236	CG15236	1	1.004	0.36051	0.34141	0.34104	0.36042	0.4935	0.5065
INC039G03	CG4264	Hsc70-4	1	1.00094	0.07026	0.06703	0.067	0.07027	0.4937	0.5063
INC012G03	CG9381	mura	1	1.00168	0.15761	0.16551	0.16495	0.15756	0.4941	0.5059
INC084H04	CG1725	dlg1	1	1.00124	0.08313	0.08596	0.08585	0.08299	0.4941	0.5059
INC092A07	CG8321	CG8321	1	1.00128	0.09208	0.09081	0.0907	0.09203	0.4941	0.5059
INC132D03	CG33507	dpr2	1	1.0072	0.45248	0.48034	0.48045	0.45259	0.4943	0.5057
INC024A04	CG12000	CG12000	1	1.00121	0.09313	0.08954	0.08952	0.09274	0.4945	0.5055
INC119F02	CG14671	CG14671	1	1.00238	0.24507	0.23283	0.23272	0.24481	0.4947	0.5053
INC130F08	CG3501	CG3501	1	1.00132	0.12596	0.12809	0.12807	0.12589	0.4954	0.5046
INC028D05	CG8142	CG8142	1	1.0007	0.08205	0.08024	0.08018	0.08189	0.4956	0.5044
INC119C07	CG30179	CG30179	1	1.00265	0.31474	0.32847	0.32681	0.31474	0.4956	0.5044
INC085G06	CG3161	Vha16	1	1.00061	0.09912	0.10215	0.10215	0.09895	0.4957	0.5043
INC099F12	CG13901	CG13901	1	1.0025	0.28645	0.28241	0.28168	0.28632	0.4957	0.5043
INC025E12	CG2264	CG2264	1	1.00334	0.38213	0.36853	0.36761	0.38213	0.4964	0.5036
INC087H12	CG2189	Dfd	1	1.00047	0.0658	0.06253	0.06252	0.06557	0.4966	0.5034
INC149H05	CG7336	Eig71Eg	1	1.00159	0.29518	0.29505	0.29479	0.29518	0.4967	0.5033
INC156E06	CG2341	Ccp84Ad	1	1.00415	0.39967	0.39791	0.39783	0.39967	0.4967	0.5033
INC014C02	CG10343	CG10343	1	1.00109	0.21668	0.21103	0.2104	0.2162	0.4968	0.5032
INC020H07	CG6051	CG6051	1	1.00104	0.1543	0.15045	0.14995	0.15386	0.4968	0.5032
INC107G02	CG3810	CG3810	1	1.00088	0.21504	0.21921	0.21921	0.21493	0.4969	0.5031
INC126E12	CG11761	translin	1	1.00135	0.23761	0.24814	0.2476	0.23718	0.4969	0.5031
INC132E02	CG10295	Pak	1	1.00122	0.24094	0.24094	0.24038	0.24066	0.497	0.503
INC128B04	CG7077	CG7077	1	1.00113	0.22937	0.2554	0.25436	0.229	0.4973	0.5027
INC088H12	CG17249	CG17249	1	1.00164	0.26126	0.2816	0.28038	0.26106	0.4975	0.5025
INC041E12	CG13596	CG13596	1	1.00154	0.24626	0.25447	0.25406	0.24631	0.4976	0.5024
INC005D01	CG9588	CG9588	1	1.00043	0.0849	0.08645	0.08632	0.08472	0.4977	0.5023
INC046F03	CG6937	CG6937	1	1.00063	0.10083	0.10202	0.102	0.10033	0.4978	0.5022
INC014D06	CG11518	pygo	1	1.00244	0.40198	0.39215	0.39154	0.40155	0.4979	0.5021
INC104E08	CG9187	CG9187	1	1.00149	0.23436	0.23401	0.23386	0.23414	0.4979	0.5021
INC024D07	CG5502	RpL4	1	1.00011	0.0352	0.03516	0.03514	0.03517	0.498	0.502
INC070F03	CG1662	CG1662	1	1.00053	0.10281	0.10482	0.1048	0.10268	0.498	0.502
INC037E01	CG4233	Got2	1	1.00037	0.10145	0.10105	0.10108	0.10127	0.4981	0.5019
INC017F08	CG9882	Art7	1	1.00032	0.12865	0.13206	0.13208	0.12863	0.4986	0.5014
INC010C09	CG3004	CG3004	1	1.00095	0.35151	0.33686	0.33664	0.35129	0.4987	0.5013
INC017D08	CG2767	CG2767	1	1.00108	0.21446	0.21771	0.21747	0.21441	0.4987	0.5013
INC068G03	CG6052	CG6052	1	1.00067	0.36287	0.33557	0.33527	0.36292	0.4991	0.5009
INC107D02	CG14181	CG14181	1	1.00048	0.3297	0.32192	0.32129	0.32964	0.4991	0.5009
INC069G06	CG10943	CG10943	1	1.00051	0.32467	0.32966	0.32959	0.324	0.4992	0.5008
INC043C09	CG3567	Cyp6u1	1	1.00009	0.30062	0.30447	0.30324	0.30045	0.4998	0.5002
INC035A07	CG6238	ssh	1	1.00001	0.06335	0.06234	0.06233	0.06329	0.5	0.5
INC129C01	CG8766	tafazzin	1.00025	1	0.40516	0.39895	0.3988	0.40495	0.5002	0.4998
INC054G12	CG11093	CG11093	1.00027	1	0.1621	0.16838	0.16822	0.16183	0.5004	0.4996
INC148F11	CG12442	CG12442	1.00022	1	0.30404	0.32921	0.32897	0.30333	0.5004	0.4996
INC152A03	CG7970	CG7970	1.00013	1	0.13922	0.13444	0.1342	0.13918	0.5008	0.4992
INC019F01	CG7445	fln	1.00013	1	0.09189	0.09654	0.0965	0.09172	0.5009	0.4991
INC014H01	CG9726	PH4&agr;MP	1.00127	1	0.39052	0.38826	0.38615	0.39031	0.5014	0.4986
INC156C12	CG9882	Art7	1.00043	1	0.16023	0.15664	0.15664	0.1601	0.5016	0.4984
INC019A05	CG10347	CG10347	1.0007	1	0.16157	0.16602	0.16597	0.16143	0.502	0.498
INC042C11	CG17348	drl	1.0015	1	0.46536	0.49672	0.49672	0.4653	0.502	0.498
INC012F11	CG6163	CG6163	1.00131	1	0.26571	0.25711	0.25708	0.26447	0.5025	0.4975
INC037B06	CG7294	CG7294	1.0005	1	0.09927	0.09829	0.09832	0.09927	0.5031	0.4969
INC058B12	CG31267	CG31267	1.00141	1	0.20764	0.21062	0.21045	0.20757	0.5039	0.4961
INC025E11	CG13480	Leucokinin	1.00184	1	0.19474	0.20267	0.20265	0.19466	0.5043	0.4957
[truncated: 2,302 more rows]
