# Supplementary material for: The Transcriptional Response of Drosophila melanogaster to Infection with the Sigma Virus (Rhabdoviridae)
Source: PLoS One. 2009 Aug 31;4(8):e6838. doi: 10.1371/journal.pone.0006838 (PMC2730013; doi:10.1371/journal.pone.0006838)
Supplement: File S3 — The list of significantly differentially expressed genes (P<0.02) in which the CG numbers have been updated to match v49 of ENSEMBL (2.20 MB XLS) [file pone.0006838.s003.xls]

## Sheet: BAGEL males
Unique ID	CG number	Gene Symbol	Uninfected	Infected	(-)97.5%[Uninfected]	(-)97.5%[Infected]	(+)97.5%[Uninfected]	(+)97.5%[Infected]	P(Uninfected>Infected)	P(Infected>Uninfected)
INC007H09	CG1322	zfh1	1	1.2835	0.04283	0.0433	0.04324	0.04284	0	1
INC015D09	CG4136	CG4136	1	1.15428	0.02977	0.03159	0.03159	0.02964	0	1
INC051B10	CG7001	Pk17E	1	1.37299	0.06201	0.06344	0.06346	0.06192	0	1
INC052F11	CG6058	Ald	1	1.48647	0.08988	0.09121	0.09103	0.08992	0	1
INC110B08	CG8846	Thor	1	1.53865	0.11437	0.12074	0.12074	0.11412	0	1
INC111F06	CG31738	CG31738	1	1.20767	0.03647	0.03541	0.03537	0.03641	0	1
INC153C08	CG17622	CG17622	1	1.26071	0.02566	0.02593	0.0259	0.02565	0	1
INC038D09	CG8280	Ef1&agr;48D	1	1.98437	0.20345	0.23108	0.23101	0.20328	0.0001	0.9999
INC084E05	CG15603	CG15603	1	1.28577	0.05537	0.0551	0.05506	0.05525	0.0001	0.9999
CONv04A22	CG4027	Act5C	1	1.14142	0.02723	0.02744	0.02741	0.02722	0.0002	0.9998
INC020D05	CG11202	org-1	1	1.26091	0.06737	0.06765	0.06758	0.06732	0.0002	0.9998
INC040B02	CG8385	Arf79F	1	1.61214	0.12418	0.12504	0.12477	0.12412	0.0002	0.9998
INC116B01	CG17341	CG17341	1	1.27825	0.05639	0.05595	0.05584	0.05633	0.0002	0.9998
INC157C01	CG32575	hang	1	1.28863	0.067	0.07112	0.07104	0.06681	0.0002	0.9998
INC024B08	CG31209	CG31209	1	1.24806	0.05507	0.05316	0.05314	0.05508	0.0003	0.9997
INC054E06	CG11676	CG11676	1	1.30235	0.0663	0.06584	0.06582	0.0662	0.0003	0.9997
INC064E01	CG3612	blw	1	1.28533	0.07186	0.07137	0.07137	0.07178	0.0003	0.9997
INC109A10	CG17742	CG17742	1	1.34428	0.06587	0.06948	0.06921	0.06586	0.0003	0.9997
INC038D12	CG12861	CG12861	1	1.6673	0.14362	0.15715	0.1569	0.14355	0.0004	0.9996
INC030E08	CG32767	CG32767	1	1.26856	0.0606	0.06305	0.06303	0.06045	0.0005	0.9995
INC068F10	CG1862	Ephrin	1	1.45085	0.05699	0.05787	0.05774	0.05662	0.0005	0.9995
INC073B11	CG16777	CG16777	1	1.2796	0.06895	0.06844	0.06821	0.06891	0.0005	0.9995
INC096C07	CG5756	CG5756	1	1.30167	0.07238	0.07085	0.07068	0.07238	0.0005	0.9995
INC153G02	CG32466	rn	1	1.31474	0.07206	0.07184	0.07185	0.07204	0.0005	0.9995
INC009H02	CG10037	vvl	1	1.30101	0.07254	0.07282	0.07261	0.07254	0.0006	0.9994
INC020D01	CG10912	CG10912	1	1.63107	0.14087	0.14951	0.1493	0.1409	0.0006	0.9994
INC063G07	CG33106	mask	1	1.14949	0.03418	0.03475	0.03475	0.03418	0.0006	0.9994
INC064D11	CG5832	Hmx	1	1.22365	0.05221	0.05407	0.05401	0.05222	0.0006	0.9994
INC012H07	CG31243	cpo	1	1.2011	0.04824	0.05108	0.05084	0.04823	0.0007	0.9993
INC081C06	CG12403	Vha68-1	1	1.50721	0.11816	0.12795	0.12789	0.11788	0.0007	0.9993
INC113H02	CG4013	Smr	1	1.30498	0.07677	0.07777	0.07767	0.07677	0.0007	0.9993
CONv04B23	CG4027	Act5C	1	1.28513	0.07252	0.07489	0.07466	0.07246	0.0008	0.9992
INC016C11	CG5670	Atp&agr;	1	1.40901	0.09098	0.09573	0.09567	0.09062	0.0008	0.9992
INC054F06	CG5949	DNApol-&dgr;	1	1.22633	0.05204	0.05149	0.05138	0.05203	0.0008	0.9992
INC083H11	CG11064	RfaBp	1	1.82391	0.17704	0.21069	0.21055	0.17704	0.0008	0.9992
CONv04D24	CG4027	Act5C	1	1.16193	0.04236	0.04259	0.04256	0.04229	0.0009	0.9991
INC012E10	CG32264	CG32264	1	1.19749	0.05026	0.05025	0.05016	0.05025	0.0009	0.9991
INC014G06	CG15365	CG15365	1	1.23958	0.06215	0.06366	0.06362	0.06205	0.0009	0.9991
INC156B11	CG12897	CG12897	1	1.39159	0.09235	0.09609	0.09603	0.09216	0.0009	0.9991
INC065H03	CG9244	Acon	1	1.52505	0.14966	0.15752	0.15757	0.14969	0.001	0.999
INC153F05	CG18290	Act87E	1	1.20069	0.0493	0.04908	0.04904	0.04917	0.001	0.999
INC154B08	CG32264	CG32264	1	1.15516	0.04207	0.04218	0.04215	0.04204	0.001	0.999
CONv04D20	CG4027	Act5C	1	1.28179	0.07988	0.07949	0.0794	0.07985	0.0011	0.9989
INC013D07	CG11194	Hey	1	1.22165	0.05807	0.05684	0.05671	0.05807	0.0012	0.9988
INC155H03	CG4059	ftz-f1	1	1.24569	0.06393	0.06864	0.06858	0.06385	0.0012	0.9988
CONv04D16	CG4027	Act5C	1	1.25259	0.06608	0.06801	0.06796	0.06604	0.0014	0.9986
INC017A05	CG12071	CG12071	1	1.26199	0.0752	0.07833	0.07828	0.07506	0.0014	0.9986
INC064C12	CG2616	CG2616	1	1.41292	0.11403	0.11682	0.11643	0.11375	0.0014	0.9986
INC016F10	CG7010	l(1)G0334	1	1.28771	0.08172	0.08069	0.08057	0.08172	0.0015	0.9985
INC097E03	CG6770	CG6770	1	1.34775	0.09292	0.0926	0.09242	0.09268	0.0015	0.9985
INC064G12	CG17927	Mhc	1	1.49487	0.14047	0.14953	0.14953	0.1403	0.0016	0.9984
INC107B03	CG14148	CG14148	1	1.30359	0.08224	0.08409	0.08407	0.08208	0.0016	0.9984
INC014F04	CG31868	Samuel	1	1.27581	0.08168	0.08366	0.0836	0.08168	0.0017	0.9983
INC030D09	CG2727	emp	1	1.58209	0.15804	0.17435	0.1744	0.15813	0.0018	0.9982
INC072D07	CG32394	CG32394	1	1.29003	0.07705	0.08119	0.08115	0.07705	0.0018	0.9982
INC122G01	CG8542	Hsc70-5	1	1.29557	0.07892	0.0839	0.08379	0.07894	0.0018	0.9982
INC141C02	CG3625	CG3625	1	1.26809	0.07527	0.07383	0.07365	0.07526	0.0018	0.9982
CONv04D14	CG4027	Act5C	1	1.23439	0.07063	0.06869	0.06868	0.07057	0.0019	0.9981
INC056F09	CG32575	hang	1	1.16429	0.04795	0.04705	0.04701	0.04795	0.002	0.998
INC005H12	CG5870	&bgr;-Spec	1	1.5254	0.13574	0.14938	0.14935	0.13554	0.0021	0.9979
INC022E10	CG3662	CG3662	1	1.36793	0.11048	0.11593	0.11591	0.11048	0.0021	0.9979
INC124A03	CG3832	Phm	1	1.48505	0.12574	0.12811	0.12808	0.12511	0.0021	0.9979
INC147C09	CG3725	Ca-P60A	1	1.73533	0.19371	0.22181	0.22165	0.19371	0.0021	0.9979
CONv04C20	CG4027	Act5C	1	1.24765	0.07295	0.07386	0.07377	0.07294	0.0022	0.9978
INC066D09	CG15504	dmrt99B	1	1.19035	0.05635	0.05737	0.05733	0.05635	0.0022	0.9978
INC059A08	CG8416	Rho1	1	1.66323	0.17772	0.18675	0.18672	0.1776	0.0023	0.9977
INC069G01	CG31196	14-3-3&egr;	1	1.45155	0.12172	0.12624	0.12613	0.12155	0.0023	0.9977
INC116E12	CG5461	bun	1	1.19884	0.05728	0.05889	0.05889	0.05727	0.0023	0.9977
INC108D02	CG31072	CG31072	1	1.12145	0.03666	0.03668	0.03666	0.03666	0.0024	0.9976
INC014H04	CG3978	pnr	1	1.31035	0.09651	0.0981	0.09805	0.09622	0.0025	0.9975
INC076E04	CG11799	Mnf	1	1.30323	0.09085	0.08989	0.08985	0.09082	0.0025	0.9975
INC091G04	CG8385	Arf79F	1	1.71738	0.18224	0.20266	0.20259	0.1815	0.0025	0.9975
INC096H02	CG2052	CG2052	1	1.32687	0.09678	0.10139	0.10136	0.09656	0.0025	0.9975
INC020D02	CG32180	Eip74EF	1	1.17799	0.05864	0.05865	0.05857	0.05855	0.0026	0.9974
INC071F02	CG10377	Hrb27C	1	1.43707	0.1284	0.13128	0.13114	0.12826	0.0027	0.9973
INC106F07	CG17369	Vha55	1	1.32899	0.10441	0.10931	0.10925	0.10436	0.0027	0.9973
INC106H11	CG32245	CG32245	1	1.28836	0.0855	0.09014	0.08996	0.08529	0.0027	0.9973
INC118B12	CG32169	CG32169	1	1.18336	0.05658	0.0559	0.05588	0.05658	0.0027	0.9973
INC015H11	CG17049	CG17049	1	1.51551	0.15554	0.16635	0.16615	0.15543	0.0028	0.9972
INC020D06	CG6043	CG6043	1	1.22486	0.06277	0.06483	0.06465	0.06275	0.0028	0.9972
INC024F08	CG3953	l(3)IX-14	1	1.52494	0.1479	0.16065	0.16012	0.14749	0.0028	0.9972
INC010A04	CG14755	CG14755	1	1.1498	0.04455	0.04676	0.04676	0.04455	0.0029	0.9971
INC038E05	CG8430	Got1	1	1.17821	0.05402	0.05552	0.05544	0.05394	0.0029	0.9971
INC023H02	CG10596	Msr-110	1	1.52701	0.16424	0.17664	0.17646	0.164	0.003	0.997
INC084A04	CG5466	CG5466	1	1.25518	0.08069	0.08125	0.08119	0.0807	0.003	0.997
INC056A03	CG11901	Ef1&ggr;	1	1.21953	0.06833	0.06795	0.06795	0.06817	0.0031	0.9969
INC080B11	CG14419	CG14419	1	1.81732	0.24877	0.27761	0.27719	0.2486	0.0031	0.9969
INC155E06	CG30365	CG30365	1	1.40017	0.11067	0.11869	0.1185	0.11042	0.0031	0.9969
CONv04C21	CG4027	Act5C	1	1.177	0.0575	0.05622	0.05618	0.05749	0.0033	0.9967
INC068H09	CG8385	Arf79F	1	1.72831	0.20938	0.24147	0.24153	0.20867	0.0033	0.9967
INC082A02	CG2207	Df31	1	1.30136	0.08501	0.08547	0.08535	0.08461	0.0033	0.9967
INC121E08	CG3739	CG3739	1	1.36535	0.10906	0.11603	0.11601	0.10893	0.0033	0.9967
INC144H03	CG33110	CG33110	1	1.25279	0.07977	0.08217	0.08206	0.07928	0.0033	0.9967
INC009G04	CG31475	CG31475	1	1.32145	0.10208	0.102	0.10195	0.10208	0.0034	0.9966
INC062F05	CG9748	bel	1	1.09184	0.02778	0.02796	0.02791	0.02778	0.0034	0.9966
INC067B06	CG10377	Hrb27C	1	1.35894	0.11037	0.116	0.11586	0.11018	0.0034	0.9966
INC153C10	CG31872	CG31872	1	1.33305	0.10033	0.10485	0.10442	0.1003	0.0034	0.9966
INC157A06	CG32381	unc-13-4A	1	1.50127	0.15633	0.16226	0.16215	0.15628	0.0034	0.9966
INC031B12	CG15753	CG15753	1	1.23548	0.07564	0.07843	0.07836	0.07566	0.0036	0.9964
INC050B04	CG17836	CG17836	1	1.59265	0.17276	0.19583	0.195	0.17265	0.0036	0.9964
INC051D04	CG8679	CG8679	1	1.29555	0.08574	0.09029	0.0902	0.08568	0.0036	0.9964
INC058F03	CG5953	CG5953	1	1.22611	0.07236	0.07343	0.07342	0.0722	0.0036	0.9964
INC011B06	CG17265	CG17265	1	1.22799	0.07432	0.07601	0.07586	0.07426	0.0037	0.9963
INC125F01	CG15489	CG15489	1	1.20965	0.0662	0.06883	0.06881	0.06618	0.0037	0.9963
INC012H06	CG6175	CG6175	1	1.20466	0.0678	0.06976	0.06966	0.0678	0.0038	0.9962
INC051F04	CG3001	Hex-A	1	1.34173	0.11016	0.11211	0.11198	0.11005	0.0038	0.9962
INC092D01	CG3424	CG3424	1	1.29385	0.09626	0.09663	0.09623	0.09618	0.0038	0.9962
INC060B11	CG11154	ATPsyn-&bgr;	1	1.41627	0.13757	0.14444	0.14413	0.13754	0.0039	0.9961
INC002F07	CG5580	sbb	1	1.14767	0.04912	0.05047	0.05044	0.04901	0.0041	0.9959
INC077A05	CG3164	CG3164	1	1.2957	0.09998	0.10019	0.10019	0.09995	0.0041	0.9959
INC114B09	CG12912	CG12912	1	1.21555	0.07	0.07084	0.07078	0.06981	0.0041	0.9959
INC147F04	CG9239	B4	1	1.29691	0.10055	0.10107	0.1004	0.10053	0.0041	0.9959
CONv04B18	CG4027	Act5C	1	1.24003	0.07932	0.08329	0.08321	0.07927	0.0042	0.9958
INC114H07	CG5670	Atp&agr;	1	1.44716	0.14667	0.15546	0.15546	0.14639	0.0042	0.9958
INC032E04	CG30023	CG30023	1	1.2141	0.06817	0.06857	0.0685	0.06814	0.0043	0.9957
INC059E05	CG11799	Mnf	1	1.30747	0.10144	0.10175	0.10165	0.10123	0.0043	0.9957
INC042D02	CG6895	GNBP1	1	1.17156	0.05661	0.05724	0.05724	0.05659	0.0045	0.9955
INC074D02	CG10969	CG10969	1	1.54225	0.16521	0.17591	0.17546	0.16512	0.0045	0.9955
INC124H06	CG14501	CG14501	1	1.16212	0.02569	0.02587	0.02577	0.02563	0.0045	0.9955
INC146C11	CG5804	CG5804	1	1.26943	0.09027	0.09428	0.09421	0.09025	0.0045	0.9955
CONv04D23	CG4027	Act5C	1	1.12673	0.04431	0.04337	0.04329	0.0443	0.0046	0.9954
INC003D11	CG12054	CG12054	1	1.2515	0.08654	0.09007	0.08989	0.08649	0.0046	0.9954
INC099E08	CG5771	Rab11	1	1.51202	0.1774	0.18278	0.18269	0.17723	0.0046	0.9954
CONv04D22	CG4027	Act5C	1	1.24997	0.08732	0.08894	0.08884	0.0873	0.0047	0.9953
INC003H02	CG4049	CG4049	1	1.28418	0.09884	0.10286	0.10265	0.09866	0.0049	0.9951
INC030G02	CG13109	tai	1	1.17156	0.05734	0.05879	0.05876	0.0572	0.0049	0.9951
INC086A12	CG13109	tai	1	1.33831	0.11271	0.11828	0.11831	0.11254	0.0051	0.9949
INC015G06	CG33473	luna	1	1.30993	0.10377	0.1111	0.11089	0.10377	0.0052	0.9948
INC028F10	CG2331	TER94	1	1.26825	0.09479	0.09181	0.09179	0.09474	0.0052	0.9948
INC099F03	CG13894	CG13894	1	1.2571	0.08539	0.08789	0.0879	0.08531	0.0052	0.9948
INC154D04	CG31247	tinc	1	1.28419	0.10225	0.10416	0.10372	0.10215	0.0052	0.9948
INC125D08	CG4944	cib	1	1.58394	0.1916	0.20749	0.20749	0.19145	0.0054	0.9946
INC154B06	CG7604	Eig71Ee	1	1.23495	0.08596	0.08385	0.08381	0.08591	0.0054	0.9946
INC026H05	CG13594	CG13594	1	1.17491	0.05881	0.05993	0.05984	0.0588	0.0055	0.9945
INC050B11	CG18375	CG18375	1	1.23692	0.08344	0.08618	0.08612	0.08332	0.0055	0.9945
INC009H11	CG2765	CG2765	1	1.29398	0.10447	0.10822	0.10815	0.10439	0.0057	0.9943
INC013H02	CG15322	CG15322	1	1.30533	0.10352	0.10616	0.10592	0.10328	0.0057	0.9943
INC039G03	CG4264	Hsc70-4	1	1.37207	0.12886	0.13751	0.13737	0.12889	0.0057	0.9943
INC111E05	CG33147	CG33147	1	2.08933	0.29667	0.38559	0.38506	0.29674	0.0057	0.9943
INC053F03	CG31085	CG31085	1	1.21076	0.07361	0.07286	0.07286	0.07324	0.0058	0.9942
INC065D03	CG4760	bol	1	1.65613	0.20563	0.23179	0.23161	0.20532	0.0058	0.9942
INC024D06	CG32064	CG32064	1	1.2359	0.08465	0.08391	0.08382	0.08449	0.006	0.994
INC051D06	CG1303	agt	1	1.36555	0.12292	0.12899	0.12899	0.12276	0.006	0.994
CONv04A19	CG4027	Act5C	1	1.2269	0.08182	0.08153	0.08151	0.08175	0.0061	0.9939
INC040B05	CG1264	lab	1	1.55005	0.18631	0.20045	0.19998	0.18631	0.0061	0.9939
INC032E05	CG6168	CG6168	1	1.24883	0.08815	0.09039	0.09003	0.08798	0.0062	0.9938
INC015B08	CG4710	CG4710	1	1.35779	0.1239	0.1285	0.12847	0.12382	0.0063	0.9937
INC119C04	CG17369	Vha55	1	1.39775	0.13437	0.14269	0.14222	0.13437	0.0063	0.9937
INC139B01	CG10071	RpL29	1	1.45242	0.15548	0.16293	0.16264	0.15545	0.0063	0.9937
INC033F04	CG1469	Fer2LCH	1	1.32527	0.11753	0.12079	0.12044	0.11726	0.0064	0.9936
INC065H05	CG9244	Acon	1	1.52332	0.1767	0.19384	0.19378	0.17664	0.0064	0.9936
INC030H10	CG4145	Cg25C	1	1.18532	0.06968	0.06774	0.06774	0.06967	0.0066	0.9934
INC052E03	CG32717	sdt	1	1.24939	0.08711	0.09071	0.09058	0.08709	0.0066	0.9934
CONv04A23	CG4027	Act5C	1	1.27452	0.10053	0.10397	0.10399	0.10048	0.0068	0.9932
INC051F08	CG15765	CG15765	1	1.194	0.06981	0.06902	0.06896	0.06962	0.007	0.993
INC098B09	CG10597	CG10597	1	1.26943	0.09286	0.0947	0.0945	0.09284	0.007	0.993
INC153B04	CG12726	CG12726	1	2.0811	0.33045	0.40951	0.40922	0.33038	0.007	0.993
CONv04B21	CG4027	Act5C	1	1.19752	0.07426	0.07342	0.07338	0.0742	0.0071	0.9929
CONv04D15	CG4027	Act5C	1	1.23817	0.08719	0.09038	0.0903	0.08716	0.0071	0.9929
INC013G01	CG1743	Gs2	1	1.62771	0.20829	0.23446	0.23449	0.20823	0.0071	0.9929
INC058F08	CG32332	CG32332	1	1.56873	0.19484	0.21461	0.21381	0.1946	0.0071	0.9929
INC032B03	CG17166	mRpL39	1	1.20433	0.07268	0.07204	0.07196	0.07268	0.0072	0.9928
INC073H01	CG10960	CG10960	1	1.34838	0.12692	0.1268	0.12669	0.12692	0.0072	0.9928
INC015H07	CG11458	CG11458	1	1.29523	0.10695	0.1116	0.11144	0.10689	0.0073	0.9927
INC070D03	CG8192	CG8192	1	1.23493	0.08176	0.08224	0.08224	0.08172	0.0073	0.9927
INC076B02	CG16953	CG16953	1	1.43418	0.15404	0.16321	0.16319	0.15384	0.0074	0.9926
INC110F07	CG9468	CG9468	1	1.94649	0.28495	0.34881	0.34772	0.28376	0.0074	0.9926
INC001F01	CG32464	l(3)82Fd	1	1.4034	0.13875	0.14604	0.14601	0.13872	0.0075	0.9925
INC012B01	CG1468	CG1468	1	1.31636	0.11084	0.11513	0.11499	0.11076	0.0077	0.9923
INC037F01	CG32137	CG32137	1	1.41612	0.14455	0.15882	0.15882	0.14439	0.0077	0.9923
INC091C01	CG32654	CG32654	1	1.38675	0.13301	0.13975	0.13967	0.13276	0.0077	0.9923
INC115G06	CG5670	Atp&agr;	1	1.4553	0.15879	0.16939	0.16911	0.15871	0.0077	0.9923
INC153H12	CG14494	CG14494	1	1.1881	0.07212	0.07299	0.07284	0.07212	0.0077	0.9923
INC020F10	CG17932	Ugt36Bc	1	1.14448	0.0534	0.05488	0.05486	0.05336	0.0078	0.9922
INC040D02	CG9218	sm	1	1.41044	0.13394	0.14478	0.1447	0.13372	0.0078	0.9922
INC043C02	CG3979	Indy	1	1.83216	0.24608	0.31612	0.3141	0.24572	0.0078	0.9922
INC019G03	CG15021	CG15021	1	1.82451	0.26998	0.31909	0.31876	0.26988	0.0079	0.9921
INC033B10	CG4673	CG4673	1	1.53708	0.19053	0.20748	0.20739	0.1905	0.0079	0.9921
INC153B06	CG7178	wupA	1	1.34428	0.1237	0.13379	0.13376	0.1237	0.0079	0.9921
INC157A12	CG15204	CG15204	1	1.44862	0.14071	0.15063	0.15057	0.14062	0.0079	0.9921
INC015E04	CG7031	CG7031	1	1.23726	0.08633	0.08879	0.08857	0.08626	0.008	0.992
INC156D03	CG7478	Act79B	1	1.19028	0.07128	0.0737	0.07366	0.071	0.008	0.992
INC012F01	CG14835	CG14835	1	1.15636	0.06056	0.0599	0.05971	0.06045	0.0082	0.9918
INC086F08	CG13675	CG13675	1	1.22364	0.08282	0.08514	0.08509	0.08282	0.0082	0.9918
INC153E01	CG1670	Obp19b	1	1.46459	0.17777	0.18499	0.18496	0.1776	0.0082	0.9918
INC126C08	CG4928	CG4928	1	1.3664	0.13718	0.13667	0.13603	0.13716	0.0083	0.9917
CONv04A16	CG4027	Act5C	1	1.31333	0.11423	0.12036	0.12033	0.11418	0.0084	0.9916
INC102A07	CG3972	Cyp4g1	1	1.61928	0.24321	0.24291	0.24282	0.24321	0.0084	0.9916
INC056C04	CG32264	CG32264	1	1.20676	0.07334	0.0786	0.07859	0.07331	0.0086	0.9914
INC109A01	CG14821	CG14821	1	1.34359	0.12427	0.13092	0.13092	0.12416	0.0086	0.9914
INC049F02	CG30069	CG30069	1	1.28848	0.10073	0.10824	0.10819	0.10055	0.0087	0.9913
CONv04A17	CG4027	Act5C	1	1.33611	0.12118	0.13032	0.13032	0.12115	0.0088	0.9912
CONv04C18	CG4027	Act5C	1	1.25171	0.09425	0.09634	0.09626	0.094	0.0088	0.9912
INC064D09	CG6741	a	1	1.17795	0.07098	0.06875	0.06871	0.07083	0.0088	0.9912
CONv04C16	CG4027	Act5C	1	1.2185	0.08087	0.0833	0.08318	0.08037	0.0089	0.9911
INC044B03	CG12362	CG12362	1	1.21697	0.07963	0.08237	0.08231	0.07953	0.0089	0.9911
INC085H04	CG10491	vn	1	1.24055	0.09087	0.09593	0.0959	0.09039	0.0089	0.9911
INC018A11	CG4863	RpL3	1	1.45685	0.16776	0.1829	0.18226	0.16765	0.009	0.991
INC023E08	CG30460	CG30460	1	1.24346	0.09436	0.09367	0.09331	0.09436	0.009	0.991
INC078D03	CG1980	dj	1	1.63551	0.23614	0.25462	0.25462	0.23608	0.009	0.991
INC128H07	CG31893	Peritrophin-15b	1	1.57384	0.22638	0.23258	0.23255	0.22574	0.009	0.991
INC058D03	CG16743	CG16743	1	1.51428	0.1838	0.2035	0.20263	0.18365	0.0091	0.9909
INC089G05	CG2238	Ef2b	1	1.77271	0.29228	0.31831	0.31809	0.29228	0.0092	0.9908
INC024H03	CG1956	R	1	1.28822	0.10307	0.10467	0.10415	0.10302	0.0093	0.9907
INC051A10	CG10605	caup	1	1.19536	0.07443	0.07584	0.07576	0.07436	0.0093	0.9907
INC108A06	CG6663	CG6663	1	1.33907	0.13578	0.13525	0.13525	0.13576	0.0094	0.9906
INC068B05	CG12860	CG12860	1	1.40698	0.15059	0.16492	0.16475	0.15048	0.0095	0.9905
INC068F03	CG31762	aret	1	1.32285	0.12394	0.12705	0.12692	0.12365	0.0095	0.9905
INC105F04	CG33522	scaf6	1	1.213	0.07748	0.07933	0.07927	0.07743	0.0095	0.9905
INC057H05	CG13335	CG13335	1	1.29696	0.11802	0.12065	0.12059	0.11802	0.0096	0.9904
CONv04C17	CG4027	Act5C	1	1.18887	0.07467	0.07777	0.07771	0.07464	0.0097	0.9903
INC007B09	CG5627	rab3-GEF	1	1.26521	0.10543	0.10512	0.10499	0.10533	0.0097	0.9903
INC010E06	CG4672	TMS1	1	1.2078	0.07759	0.08021	0.08007	0.07756	0.0097	0.9903
INC072F03	CG12701	CG12701	1	1.2562	0.09503	0.09886	0.0988	0.09498	0.0098	0.9902
INC127C07	CG10325	abd-A	1	1.11454	0.04506	0.04553	0.04553	0.04504	0.0098	0.9902
INC156D12	CG6634	nmr2	1	1.3403	0.1313	0.13771	0.13768	0.13127	0.0099	0.9901
INC018F01	CG30176	wibg	1	1.35185	0.12221	0.13138	0.13135	0.12213	0.01	0.99
INC039E12	CG6871	Cat	1	1.29387	0.11208	0.11795	0.11795	0.11188	0.01	0.99
INC052A01	CG11037	CG11037	1	1.20742	0.08233	0.08287	0.08284	0.08223	0.0102	0.9898
INC089G12	CG10265	CG10265	1	1.58705	0.20732	0.23253	0.23241	0.20707	0.0102	0.9898
INC075B08	CG32514	CG32514	1	1.14655	0.05526	0.05769	0.05767	0.05523	0.0104	0.9896
INC149G01	CG2665	PebII	1	1.30117	0.11819	0.12114	0.12088	0.1178	0.0104	0.9896
INC087F11	CG13222	CG13222	1	1.17808	0.071	0.07174	0.07147	0.07092	0.0105	0.9895
INC113H01	CG17778	CG17778	1	1.15934	0.06343	0.06365	0.06357	0.06342	0.0105	0.9895
INC122C09	CG2233	CG2233	1	1.42068	0.16471	0.1731	0.1731	0.16468	0.0105	0.9895
INC158E07	CG8338	mRpS16	1	1.31552	0.12536	0.13097	0.13094	0.12533	0.0105	0.9895
INC060F08	CG4707	CG4707	1	1.33385	0.11626	0.12176	0.12176	0.11597	0.0106	0.9894
INC154E01	CG9097	bab1	1	1.25685	0.10008	0.10446	0.10446	0.10008	0.0106	0.9894
CONv04B19	CG4027	Act5C	1	1.2308	0.09446	0.09378	0.09378	0.09444	0.0107	0.9893
INC088H06	CG9097	bab1	1	1.272	0.10623	0.10822	0.10817	0.10608	0.0107	0.9893
INC089F12	CG16944	sesB	1	1.32388	0.12816	0.13296	0.13288	0.12816	0.0109	0.9891
INC032G09	CG3581	CG3581	1	1.3839	0.15239	0.15796	0.15779	0.15214	0.011	0.989
INC099H02	CG13908	CG13908	1	1.16901	0.06854	0.07104	0.07087	0.06854	0.011	0.989
INC155H12	CG11700	CG11700	1	1.46828	0.18275	0.19689	0.19667	0.18278	0.011	0.989
INC076B05	CG5119	pAbp	1	1.2548	0.10416	0.10398	0.10398	0.10416	0.0111	0.9889
INC136F06	CG15457	Obp19c	1	1.36191	0.1415	0.14774	0.14763	0.14139	0.0111	0.9889
INC035B07	CG18617	Vha100-2	1	1.2607	0.0995	0.10079	0.10077	0.0994	0.0112	0.9888
INC019E02	CG33205	CG33205	1	1.19832	0.08138	0.08278	0.08278	0.08129	0.0113	0.9887
INC040F02	CG14608	CG14608	1	1.34478	0.12904	0.13085	0.13077	0.12904	0.0113	0.9887
CONv04B20	CG4027	Act5C	1	1.25748	0.09969	0.10532	0.10504	0.09966	0.0114	0.9886
INC049F07	CG5651	CG5651	1	1.49735	0.18391	0.20369	0.20341	0.18374	0.0114	0.9886
INC115H02	CG9928	CG9928	1	1.40704	0.15656	0.17077	0.17068	0.15658	0.0114	0.9886
INC126B08	CG3991	TppII	1	1.41943	0.17108	0.17316	0.17308	0.17108	0.0114	0.9886
INC131A03	CG16940	CG16940	1	1.16076	0.06843	0.06695	0.06693	0.06824	0.0114	0.9886
INC010B12	CG8983	ERp60	1	1.36053	0.14036	0.14692	0.14689	0.1401	0.0116	0.9884
INC112G09	CG15455	CG15455	1	1.16099	0.06501	0.06657	0.06653	0.06499	0.0117	0.9883
INC155F11	CG14910	CG14910	1	1.24986	0.10117	0.10193	0.10185	0.10104	0.0117	0.9883
INC084E07	CG7962	CdsA	1	1.30213	0.12245	0.12623	0.12615	0.1224	0.0118	0.9882
INC147H04	CG5889	Mdh	1	1.25679	0.10415	0.10625	0.10625	0.104	0.0118	0.9882
INC120A06	CG6115	CG6115	1	1.23858	0.09601	0.09746	0.09751	0.09604	0.0119	0.9881
INC020H08	CG1873	Ef1&agr;100E	1	1.28721	0.11966	0.12058	0.12055	0.11958	0.012	0.988
INC155H08	CG9537	DLP	1	1.36394	0.14694	0.15602	0.15565	0.14686	0.0121	0.9879
INC032B09	CG8309	CG8309	1	1.5029	0.18542	0.20919	0.20908	0.18545	0.0123	0.9877
INC054B08	CG5681	CG5681	1	1.23667	0.09778	0.09793	0.09747	0.09773	0.0123	0.9877
INC083F03	CG2267	CG2267	1	1.49653	0.18947	0.21159	0.21159	0.1891	0.0123	0.9877
INC019A01	CG15507	CG15507	1	1.13678	0.05556	0.05642	0.05641	0.05544	0.0124	0.9876
INC034E09	CG14938	crol	1	1.30851	0.12467	0.13061	0.13043	0.12461	0.0124	0.9876
CONv04C22	CG4027	Act5C	1	1.24359	0.09787	0.10176	0.10171	0.09785	0.0125	0.9875
INC027B10	CG31191	CG31191	1	1.147	0.06158	0.0623	0.06229	0.06147	0.0126	0.9874
INC053B11	CG5939	Prm	1	1.19688	0.08045	0.08061	0.08061	0.08038	0.0126	0.9874
INC066A05	CG7082	CG7082	1	1.22626	0.05134	0.05715	0.05697	0.0513	0.0127	0.9873
INC081E06	CG1877	lin19	1	1.82688	0.26897	0.34124	0.34098	0.2689	0.0128	0.9872
INC139F07	CG10067	Act57B	1	1.30721	0.12302	0.13067	0.13059	0.12288	0.0128	0.9872
CONv04C23	CG4027	Act5C	1	1.20049	0.08271	0.08387	0.08382	0.08259	0.0129	0.9871
INC045B03	CG32130	CG32130	1	1.33095	0.12942	0.13647	0.13585	0.12934	0.0129	0.9871
INC051F03	CG6730	Cyp4d21	1	1.13423	0.05514	0.05727	0.05725	0.05495	0.0129	0.9871
INC097D01	CG32130	CG32130	1	1.31376	0.13067	0.13642	0.13605	0.13009	0.0129	0.9871
INC053B08	CG9975	CG9975	1	1.32265	0.128	0.13149	0.13128	0.128	0.013	0.987
INC069A01	CG5137	Cyp312a1	1	1.31229	0.12136	0.12997	0.12997	0.12118	0.013	0.987
INC007F10	CG12632	fd3F	1	1.1272	0.05461	0.05339	0.05337	0.05461	0.0132	0.9868
INC145G02	CG33152	hbn	1	1.2149	0.09276	0.09069	0.09059	0.09266	0.0132	0.9868
INC134C06	CG12650	CG12650	1	1.55978	0.21269	0.23709	0.23653	0.21207	0.0133	0.9867
INC112D10	CG5968	CG5968	1	1.28641	0.11692	0.11967	0.11967	0.1169	0.0135	0.9865
INC015D02	CG12897	CG12897	1	1.19956	0.08642	0.08492	0.08481	0.08625	0.0136	0.9864
INC066D01	CG31761	bru-2	1	1.13313	0.05799	0.0572	0.05715	0.05798	0.0136	0.9864
INC068G08	CG4988	CG4988	1	1.29431	0.12884	0.12996	0.1298	0.12887	0.0137	0.9863
CONv04C15	CG4027	Act5C	1	1.2089	0.08716	0.09061	0.09038	0.08706	0.0138	0.9862
INC081C03	CG12720	CG12720	1	1.21158	0.09025	0.09305	0.09298	0.0901	0.014	0.986
INC045H08	CG7177	CG7177	1	1.22643	0.09781	0.09876	0.09861	0.09781	0.0142	0.9858
INC065F07	CG18042	lmg	1	1.41135	0.17198	0.17813	0.17771	0.1711	0.0142	0.9858
INC032G11	CG12537	CG12537	1	1.47201	0.18833	0.20456	0.20433	0.18833	0.0143	0.9857
INC135F06	CG7364	CG7364	1	1.62243	0.20872	0.24487	0.24455	0.20869	0.0143	0.9857
INC126E07	CG1941	CG1941	1	1.53958	0.1727	0.19706	0.19692	0.17267	0.0144	0.9856
INC136F08	CG33556	CG33556	1	1.14595	0.06042	0.06282	0.0627	0.06037	0.0146	0.9854
CONv04A15	CG4027	Act5C	1	1.17612	0.0768	0.07873	0.07874	0.07682	0.0147	0.9853
INC015A06	CG9533	rut	1	1.26249	0.10398	0.11148	0.11102	0.10393	0.0147	0.9853
INC047F07	CG15293	CG15293	1	1.28357	0.11956	0.12501	0.1248	0.11959	0.0147	0.9853
INC012E07	CG11525	CycG	1	1.4006	0.1737	0.17687	0.17653	0.17345	0.0148	0.9852
INC066G09	CG17030	CG17030	1	1.80674	0.25809	0.33038	0.33019	0.25783	0.0148	0.9852
INC054B02	CG31243	cpo	1	1.16902	0.07196	0.073	0.07286	0.07192	0.015	0.985
INC013H07	CG15783	CG15783	1	1.17887	0.0734	0.07804	0.07803	0.07328	0.0151	0.9849
INC135H06	CG6733	CG6733	1	1.2463	0.10624	0.10675	0.10667	0.10627	0.0151	0.9849
INC010H06	CG14191	CG14191	1	1.34776	0.14768	0.15329	0.15258	0.14768	0.0153	0.9847
INC059B04	CG11799	Mnf	1	1.1953	0.0815	0.08674	0.08669	0.0815	0.0153	0.9847
INC091G11	CG5170	Dp1	1	1.60812	0.2419	0.26983	0.26974	0.24184	0.0154	0.9846
INC110A05	CG5670	Atp&agr;	1	1.64448	0.23829	0.278	0.27785	0.23808	0.0155	0.9845
CONv04D17	CG4027	Act5C	1	1.2126	0.09245	0.09395	0.09358	0.09247	0.0156	0.9844
INC107F10	CG4345	grim	1	1.3126	0.12943	0.1367	0.1367	0.12924	0.0156	0.9844
INC155D08	CG4561	Aats-tyr	1	1.22789	0.09781	0.09852	0.09854	0.09771	0.0156	0.9844
INC074D04	CG8053	eIF-1A	1	1.34752	0.15017	0.15798	0.15787	0.14996	0.0157	0.9843
CONv04B22	CG4027	Act5C	1	1.18687	0.08265	0.0849	0.08488	0.08264	0.0161	0.9839
INC024D03	CG8451	CG8451	1	1.6052	0.22313	0.25818	0.25774	0.22298	0.0161	0.9839
INC105F02	CG3762	Vha68-2	1	1.24079	0.10409	0.10776	0.10779	0.1036	0.0161	0.9839
CONv04D13	CG4027	Act5C	1	1.18087	0.078	0.0794	0.07937	0.07762	0.0163	0.9837
INC006G06	CG11958	Cnx99A	1	1.49692	0.19628	0.22255	0.22227	0.19622	0.0163	0.9837
INC032E01	CG6409	CG6409	1	1.3683	0.15692	0.16654	0.16656	0.15695	0.0164	0.9836
INC044D03	CG12990	CG12990	1	1.22485	0.09741	0.09687	0.09679	0.09741	0.0164	0.9836
INC075H01	CG3308	CG3308	1	1.37354	0.15502	0.16583	0.16578	0.15489	0.0164	0.9836
INC004H10	CG14676	CG14676	1	1.35845	0.15134	0.16346	0.1634	0.15124	0.0165	0.9835
INC045F01	CG6917	Est-6	1	1.33037	0.14983	0.1486	0.14857	0.14973	0.0167	0.9833
INC097B08	CG3980	CG3980	1	1.17113	0.06865	0.07308	0.07305	0.06839	0.0167	0.9833
INC084E10	CG7803	z	1	1.25166	0.10727	0.11483	0.11481	0.10727	0.0169	0.9831
INC152F02	CG17358	Taf12	1	1.0805	0.03716	0.0362	0.03619	0.03714	0.0169	0.9831
INC011F02	CG15312	CG15312	1	1.33414	0.14287	0.14952	0.14952	0.14287	0.017	0.983
INC012A02	CG15781	CG15781	1	1.15578	0.07049	0.07093	0.07081	0.07048	0.017	0.983
INC037D05	CG5249	CG5249	1	1.26673	0.11537	0.12186	0.12175	0.11537	0.0172	0.9828
INC032H08	CG10814	CG10814	1	1.43403	0.17519	0.18637	0.18592	0.17496	0.0174	0.9826
INC019E11	CG12287	pdm2	1	1.30385	0.13154	0.13742	0.13713	0.13151	0.0175	0.9825
INC026C07	CG1134	CG1134	1	1.51213	0.19661	0.22631	0.22628	0.1965	0.0175	0.9825
INC016D07	CG30460	CG30460	1	1.21443	0.09518	0.09807	0.09812	0.09515	0.0177	0.9823
INC064G09	CG3168	CG3168	1	1.18775	0.08264	0.08574	0.08556	0.08236	0.0178	0.9822
INC099E02	CG3291	pcm	1	1.18092	0.08158	0.08326	0.08326	0.08151	0.0179	0.9821
INC155G12	CG30389	CG30389	1	1.25396	0.11077	0.11717	0.11707	0.11069	0.018	0.982
INC093F07	CG16979	CG16979	1	1.33681	0.15057	0.15566	0.15504	0.15054	0.0181	0.9819
INC076A05	CG33187	CG33187	1	1.29121	0.12855	0.13368	0.13363	0.12847	0.0182	0.9818
INC149D12	CG7929	ocn	1	1.19968	0.09053	0.09125	0.0912	0.09038	0.0182	0.9818
INC012G12	CG6950	CG6950	1	1.43953	0.19181	0.2014	0.20124	0.1917	0.0183	0.9817
INC046H04	CG10128	tra2	1	1.30147	0.1232	0.13398	0.13377	0.12301	0.0183	0.9817
INC032A08	CG32381	unc-13-4A	1	1.17398	0.07631	0.07951	0.07948	0.07592	0.0185	0.9815
INC005F08	CG5582	CG5582	1	1.25539	0.11899	0.11712	0.11692	0.11883	0.0186	0.9814
INC016D04	CG6295	CG6295	1	1.26898	0.11979	0.12547	0.12527	0.11984	0.0186	0.9814
INC158E08	CG8066	CG8066	1	1.17087	0.07852	0.07848	0.0785	0.07841	0.0187	0.9813
INC114G12	CG32676	CG32676	1	1.57024	0.23627	0.26074	0.2603	0.23594	0.0191	0.9809
INC152H12	CG3278	Tif-IA	1	1.30546	0.13897	0.14298	0.14293	0.1389	0.0191	0.9809
CONv04D18	CG4027	Act5C	1	1.21627	0.09931	0.10259	0.10223	0.09931	0.0194	0.9806
INC012A04	CG1633	Jafrac1	1	1.22191	0.10435	0.10334	0.10327	0.10429	0.0194	0.9806
INC072D09	CG10109	L	1	1.26638	0.11946	0.12535	0.12531	0.11943	0.0194	0.9806
INC054A05	CG8746	CG8746	1	1.278	0.12611	0.12734	0.12734	0.12611	0.0195	0.9805
INC147D11	CG12052	lola	1	1.24549	0.10902	0.11295	0.11293	0.10879	0.0195	0.9805
INC155E03	CG10513	CG10513	1	1.50856	0.21072	0.2387	0.23873	0.21013	0.0195	0.9805
INC103F01	CG8487	garz	1	1.14407	0.06425	0.067	0.0669	0.06425	0.0196	0.9804
INC043E02	CG14656	CG14656	1	1.44014	0.18728	0.20828	0.20825	0.18723	0.0197	0.9803
INC082C06	CG5557	sqz	1	1.32641	0.14212	0.15443	0.15395	0.14191	0.02	0.98
INC125D06	CG18131	CG18131	1	1.21979	0.10106	0.10381	0.10378	0.10106	0.0201	0.9799
INC136D06	CG10863	CG10863	1	1.25773	0.11781	0.12154	0.12146	0.1176	0.0201	0.9799
INC002B07	CG14621	CG14621	1	1.53826	0.21784	0.2532	0.25291	0.21755	0.0202	0.9798
INC108B12	CG32549	CG32549	1	1.33527	0.15342	0.15939	0.1591	0.15331	0.0202	0.9798
CONv04C24	CG4027	Act5C	1	1.1356	0.06252	0.06343	0.06343	0.06252	0.0204	0.9796
INC156B01	CG18301	CG18301	1	1.41526	0.1732	0.1928	0.19283	0.17317	0.0204	0.9796
INC032D09	CG17666	CG17666	1	1.29088	0.1328	0.13739	0.13736	0.13267	0.0206	0.9794
INC030F08	CG5674	CG5674	1	1.29341	0.12737	0.13888	0.13888	0.12729	0.0208	0.9792
INC149D06	CG4254	tsr	1	1.28622	0.12736	0.1367	0.13647	0.12728	0.0208	0.9792
INC066B08	CG7085	l(2)s5379	1	1.26707	0.12481	0.12534	0.12453	0.12468	0.0211	0.9789
CONv04B24	CG4027	Act5C	1	1.196	0.09016	0.09414	0.09404	0.09008	0.0212	0.9788
INC117F07	CG32030	CG32030	1	1.43465	0.19555	0.20823	0.20826	0.19533	0.0212	0.9788
INC136G12	CG17870	14-3-3&zgr;	1	1.46489	0.20111	0.22256	0.22228	0.2012	0.0214	0.9786
INC051H04	CG9952	ppa	1	1.26229	0.11954	0.12647	0.12642	0.11913	0.0215	0.9785
INC008H05	CG14264	CG14264	1	1.179	0.08418	0.08582	0.08548	0.08417	0.0216	0.9784
INC097F09	CG32778	CG32778	1	1.11434	0.05494	0.05493	0.05484	0.05493	0.0217	0.9783
INC154F01	CG32498	dnc	1	1.18374	0.08459	0.08761	0.08756	0.08439	0.0221	0.9779
INC109B05	CG14294	CG14294	1	1.36739	0.16768	0.17617	0.17609	0.16765	0.0222	0.9778
INC128F08	CG12470	CG12470	1	1.29318	0.13849	0.14274	0.14237	0.13846	0.0223	0.9777
INC125C08	CG4944	cib	1	1.73447	0.28062	0.35694	0.35458	0.2805	0.0224	0.9776
INC112C08	CG32676	CG32676	1	1.23775	0.11547	0.11611	0.11611	0.11527	0.0225	0.9775
INC012A07	CG33106	mask	1	1.40495	0.1836	0.19694	0.1967	0.18349	0.0226	0.9774
INC008A08	CG12236	CG12236	1	1.1924	0.09155	0.09438	0.09433	0.0915	0.0228	0.9772
INC089H01	CG16947	CG16947	1	1.19404	0.09034	0.09545	0.09522	0.09031	0.0228	0.9772
INC112F08	CG11276	RpS4	1	1.2165	0.10515	0.10601	0.10593	0.1051	0.0228	0.9772
INC090C05	CG17364	CG17364	1	1.20774	0.10024	0.10166	0.10146	0.09996	0.0229	0.9771
INC035F06	CG31363	CG31363	1	1.41933	0.18753	0.2055	0.20539	0.1875	0.0231	0.9769
INC059A03	CG9434	Fst	1	1.19781	0.09425	0.09694	0.09697	0.09418	0.0231	0.9769
INC154G01	CG6340	CG6340	1	1.18963	0.09378	0.09279	0.09271	0.0937	0.0231	0.9769
INC041B12	CG14087	CG14087	1	1.19051	0.09059	0.0938	0.09352	0.09057	0.0232	0.9768
INC072D03	CG1049	Cct1	1	1.18101	0.08643	0.08952	0.08937	0.08636	0.0232	0.9768
INC029A10	CG5386	CG5386	1	1.1762	0.08216	0.08651	0.08647	0.082	0.0233	0.9767
INC138A06	CG30503	CG30503	1	1.32718	0.14496	0.16047	0.16044	0.1444	0.0233	0.9767
INC031D03	CG3849	Lasp	1	1.2378	0.11433	0.11687	0.1168	0.11423	0.0234	0.9766
INC111F04	CG15109	CG15109	1	1.26383	0.12364	0.12842	0.12845	0.12369	0.0234	0.9766
INC045D11	CG6910	CG6910	1	1.23509	0.10916	0.11636	0.11636	0.10916	0.0235	0.9765
INC076C11	CG9850	CG9850	1	1.21653	0.10816	0.10675	0.10677	0.10819	0.0235	0.9765
INC083A12	CG11909	CG11909	1	1.43644	0.2021	0.2162	0.21611	0.20204	0.0235	0.9765
INC154A01	CG6769	CG6769	1	1.41425	0.20055	0.20513	0.20488	0.20055	0.0235	0.9765
INC018D05	CG7434	RpL22	1	1.55933	0.23718	0.27636	0.27622	0.23701	0.0237	0.9763
INC008H03	CG11949	cora	1	1.43506	0.19498	0.21448	0.21429	0.19498	0.024	0.976
INC040B03	CG3523	CG3523	1	1.51067	0.23856	0.25299	0.25259	0.23853	0.0242	0.9758
INC034E10	CG8367	cg	1	1.3177	0.14907	0.1569	0.15693	0.14878	0.0243	0.9757
INC096H05	CG5210	Chit	1	1.27609	0.12846	0.13686	0.13683	0.12843	0.0243	0.9757
INC098B05	CG9628	CG9628	1	1.51691	0.24071	0.25543	0.25532	0.24068	0.0243	0.9757
INC012C04	CG5932	CG5932	1	1.27993	0.13458	0.13874	0.13832	0.13443	0.0244	0.9756
INC032D04	CG1722	CG1722	1	1.23875	0.1207	0.11926	0.11928	0.12062	0.0245	0.9755
INC071F12	CG10379	mbc	1	1.32264	0.15491	0.15991	0.15993	0.15477	0.0245	0.9755
INC154B10	CG3359	mfas	1	1.41268	0.18913	0.20571	0.20565	0.18838	0.0246	0.9754
INC150F04	CG15434	CG15434	1	1.47426	0.20239	0.23676	0.23636	0.20196	0.0248	0.9752
INC027F01	CG1143	CG1143	1	1.31837	0.15188	0.15916	0.15908	0.15172	0.0249	0.9751
INC046D02	CG6686	CG6686	1	1.13365	0.06781	0.06703	0.06693	0.06768	0.0251	0.9749
INC056A12	CG6988	Pdi	1	1.24513	0.11927	0.12277	0.12259	0.11927	0.0251	0.9749
INC080A05	CG3762	Vha68-2	1	1.39552	0.18031	0.1982	0.19817	0.18037	0.0251	0.9749
INC093E10	CG3499	CG3499	1	1.15915	0.08084	0.0797	0.0797	0.08076	0.0252	0.9748
INC112H07	CG10146	AttA	1	1.35901	0.17602	0.18031	0.18028	0.175	0.0255	0.9745
INC051G06	CG3851	odd	1	1.4392	0.20023	0.22309	0.22272	0.20017	0.026	0.974
INC052H03	CG15358	CG15358	1	1.18973	0.09522	0.09593	0.09578	0.09522	0.0262	0.9738
INC130F07	CG14509	CG14509	1	1.28887	0.14518	0.14626	0.14613	0.14513	0.0264	0.9736
INC004F01	CG15225	CG15225	1	1.50906	0.23484	0.25793	0.25764	0.23461	0.0265	0.9735
INC105H03	CG17472	CG17472	1	1.35275	0.17605	0.17992	0.17973	0.1757	0.0269	0.9731
INC075D01	CG1977	&agr;-Spec	1	1.21955	0.1108	0.11437	0.11371	0.1107	0.027	0.973
INC052B04	CG10706	SK	1	1.20964	0.10431	0.10682	0.10669	0.10431	0.0271	0.9729
INC052D02	CG15335	CG15335	1	1.23027	0.11987	0.11747	0.11737	0.11971	0.0273	0.9727
INC074B01	CG5055	baz	1	1.2877	0.14024	0.14762	0.14754	0.14014	0.0275	0.9725
INC125F02	CG15023	CG15023	1	1.52923	0.24313	0.27092	0.27086	0.24286	0.0275	0.9725
INC143B06	CG16905	CG16905	1	1.47996	0.22082	0.24709	0.24706	0.22062	0.0275	0.9725
INC158E01	CG13120	CG13120	1	1.55897	0.24046	0.28953	0.28876	0.24023	0.0278	0.9722
INC067C02	CG15544	CG15544	1	1.51563	0.24174	0.26885	0.26812	0.24168	0.028	0.972
INC113G04	CG15566	CG15566	1	1.2098	0.10713	0.1081	0.10805	0.10708	0.028	0.972
INC062F03	CG9745	D1	1	1.3593	0.1712	0.18627	0.18622	0.1712	0.0283	0.9717
INC099G07	CG32479	CG32479	1	1.25471	0.12688	0.13129	0.13124	0.12685	0.0283	0.9717
INC083D09	CG5486	Ubp64E	1	1.27777	0.1344	0.14378	0.14378	0.13397	0.0285	0.9715
CONv04A13	CG4027	Act5C	1	1.19553	0.10567	0.10235	0.10235	0.1055	0.0287	0.9713
INC119G11	CG8974	CG8974	1	1.43563	0.20332	0.22746	0.22743	0.2031	0.0289	0.9711
INC031F10	CG4863	RpL3	1	1.18125	0.09455	0.0945	0.0942	0.09457	0.029	0.971
INC082D11	CG32767	CG32767	1	1.47325	0.22557	0.24977	0.24943	0.22552	0.029	0.971
INC153C11	CG2244	MTA1-like	1	1.48681	0.23194	0.25421	0.25373	0.23135	0.0294	0.9706
INC028H09	CG4596	CG4596	1	1.37534	0.19555	0.19759	0.19757	0.19555	0.0296	0.9704
INC136H08	CG4760	bol	1	1.30263	0.15199	0.15915	0.15884	0.15199	0.0296	0.9704
INC105D11	CG4005	CG4005	1	1.34694	0.17116	0.18149	0.18133	0.17102	0.0297	0.9703
INC149F06	CG8253	CG8253	1	1.4883	0.22253	0.26217	0.26217	0.22132	0.0298	0.9702
INC094H04	CG8048	Vha44	1	1.20954	0.106	0.10951	0.10946	0.10593	0.0299	0.9701
INC067H10	CG8725	CSN4	1	1.24642	0.12411	0.12845	0.12848	0.1239	0.0301	0.9699
INC089H09	CG1070	Alhambra	1	1.32292	0.16696	0.17238	0.17207	0.16696	0.0301	0.9699
INC042C06	CG32684	&agr;-Man-I	1	1.27866	0.14199	0.14824	0.14782	0.14199	0.0302	0.9698
INC068F06	CG2826	lectin-21Ca	1	1.28761	0.14103	0.15265	0.15241	0.1409	0.0304	0.9696
INC026B11	CG31781	CG31781	1	1.20611	0.11072	0.10847	0.10842	0.11032	0.0306	0.9694
INC097F08	CG4983	CG4983	1	1.38635	0.18789	0.20143	0.20138	0.18776	0.0306	0.9694
INC014D08	CG9411	CG9411	1	1.83	0.34131	0.43001	0.42979	0.34131	0.0307	0.9693
INC051F07	CG15764	CG15764	1	1.12879	0.06796	0.06879	0.06877	0.06784	0.0307	0.9693
INC059H02	CG6831	rhea	1	1.16404	0.08723	0.08775	0.08756	0.08724	0.0309	0.9691
INC156H01	CG12607	CG12607	1	1.29223	0.14566	0.15345	0.15319	0.14556	0.0309	0.9691
INC028A10	CG4836	CG4836	1	1.4096	0.20362	0.21495	0.21492	0.20346	0.031	0.969
INC042C05	CG6885	CG6885	1	1.25565	0.12884	0.13606	0.1357	0.12854	0.0311	0.9689
INC084F04	CG8335	CG8335	1	1.04565	0.02641	0.02605	0.02602	0.0264	0.0312	0.9688
INC146A08	CG12505	CG12505	1	1.19221	0.10362	0.10169	0.10164	0.10354	0.0312	0.9688
CONv04D21	CG4027	Act5C	1	1.1471	0.07797	0.07925	0.07924	0.07787	0.0313	0.9687
INC129E11	CG32474	dys	1	1.14534	0.07968	0.07735	0.0772	0.07969	0.0314	0.9686
INC049A06	CG10497	Sdc	1	1.46399	0.21996	0.24675	0.24652	0.21961	0.0315	0.9685
CONv04C14	CG4027	Act5C	1	1.14512	0.07642	0.0769	0.0769	0.07637	0.0316	0.9684
INC141G08	CG11412	CG11412	1	1.48066	0.23662	0.26041	0.26024	0.23662	0.0316	0.9684
INC045E05	CG32737	CG32737	1	1.34204	0.17241	0.18429	0.1832	0.17239	0.0317	0.9683
INC040D06	CG6441	CG6441	1	1.41834	0.2068	0.22392	0.22359	0.20677	0.0319	0.9681
INC062H09	CG14995	CG14995	1	1.54887	0.25421	0.30353	0.30344	0.2538	0.0321	0.9679
INC084H04	CG1725	dlg1	1	1.20975	0.10635	0.11182	0.11179	0.10627	0.0321	0.9679
INC125H01	CG13510	CG13510	1	1.32875	0.17252	0.17606	0.1759	0.1723	0.0321	0.9679
INC146H11	CG2239	jdp	1	1.2222	0.11275	0.12111	0.12083	0.11268	0.0323	0.9677
INC115A10	CG2922	eIF-5C	1	1.86649	0.33226	0.48162	0.48152	0.33134	0.0327	0.9673
INC128B02	CG13130	CG13130	1	1.24428	0.13449	0.14119	0.14108	0.13421	0.0327	0.9673
INC020D04	CG13168	CG13168	1	1.28959	0.15375	0.15561	0.1555	0.1537	0.033	0.967
INC113B05	CG15690	CG15690	1	1.1583	0.08319	0.08526	0.08515	0.08318	0.033	0.967
INC131B05	CG17097	CG17097	1	1.39593	0.20225	0.21457	0.21446	0.202	0.0331	0.9669
INC024H11	CG5028	CG5028	1	1.381	0.19963	0.20512	0.20485	0.19955	0.0333	0.9667
INC050C04	CG5058	grh	1	1.13269	0.07065	0.07263	0.07251	0.0705	0.0333	0.9667
INC084H01	CG4631	CG4631	1	1.64329	0.31241	0.34635	0.34572	0.31238	0.0333	0.9667
INC132E07	CG14080	Mkp3	1	1.13695	0.08146	0.07724	0.07695	0.08128	0.0333	0.9667
INC132G12	CG16901	sqd	1	1.41119	0.2022	0.22044	0.2203	0.20206	0.0334	0.9666
INC036G11	CG11567	Cpr	1	1.3035	0.16646	0.1668	0.16678	0.16614	0.0335	0.9665
INC125A09	CG2981	TpnC41C	1	1.21521	0.11368	0.11591	0.11581	0.11345	0.0335	0.9665
INC155G02	CG9634	CG9634	1	1.23094	0.12456	0.12847	0.12847	0.12446	0.0336	0.9664
INC112B09	CG15597	CG15597	1	1.33594	0.16628	0.18326	0.18326	0.16625	0.0337	0.9663
INC115C08	CG8282	Snx6	1	1.44774	0.21827	0.24013	0.24007	0.21818	0.0338	0.9662
INC120D09	CG6726	CG6726	1	1.25434	0.13442	0.13704	0.13699	0.13434	0.0338	0.9662
INC029B06	CG7793	Sos	1	1.21148	0.11573	0.11611	0.11573	0.11571	0.0339	0.9661
INC147B02	CG6310	CG6310	1	1.13896	0.0766	0.07718	0.077	0.07649	0.0342	0.9658
INC058H12	CG32742	l(1)G0148	1	1.33107	0.16998	0.19009	0.18969	0.16974	0.0343	0.9657
INC015D06	CG12904	CG12904	1	1.59513	0.28461	0.3344	0.33422	0.28422	0.0344	0.9656
INC031G01	CG32717	sdt	1	1.2142	0.11782	0.1177	0.11767	0.11775	0.0344	0.9656
INC093H08	CG10587	CG10587	1	1.35704	0.18998	0.19883	0.19866	0.18987	0.0344	0.9656
INC058H10	CG8266	sec31	1	1.31847	0.16813	0.17634	0.17594	0.16797	0.0348	0.9652
INC047D04	CG1298	CG1298	1	1.20284	0.109	0.11788	0.11689	0.10877	0.0349	0.9651
INC026D02	CG16970	CG16970	1	1.10344	0.0553	0.05689	0.05685	0.05525	0.035	0.965
INC050D12	CG11307	CG11307	1	1.16017	0.08884	0.09076	0.09064	0.08881	0.035	0.965
INC104G11	CG30089	CG30089	1	1.20356	0.11014	0.1137	0.11357	0.10999	0.035	0.965
INC010A06	CG17304	CG17304	1	1.43995	0.22252	0.24203	0.24172	0.22232	0.0351	0.9649
INC091H12	CG6839	CG6839	1	1.15373	0.08357	0.08558	0.08546	0.08347	0.0351	0.9649
INC147H05	CG9024	Acp26Ab	1	1.16913	0.09525	0.09456	0.09442	0.0952	0.0351	0.9649
INC032D08	CG6173	kal-1	1	1.39808	0.2018	0.21795	0.21776	0.20159	0.0352	0.9648
INC147F08	CG10153	CG10153	1	1.36017	0.1867	0.22043	0.22027	0.18603	0.0352	0.9648
INC071F06	CG3075	CG3075	1	1.14523	0.07747	0.08068	0.08058	0.07744	0.0353	0.9647
INC154B01	CG2252	fs(1)h	1	1.11289	0.06036	0.06292	0.0629	0.06027	0.0355	0.9645
INC010F08	CG2151	Trxr-1	1	1.19959	0.11058	0.11229	0.11227	0.11053	0.0356	0.9644
INC071G04	CG32919	CG32919	1	1.22571	0.12562	0.12432	0.12432	0.12557	0.0357	0.9643
INC033G04	CG3400	Pfrx	1	1.17939	0.10446	0.10106	0.10101	0.10423	0.0358	0.9642
INC136D12	CG15785	CG15785	1	1.30896	0.1675	0.18674	0.1864	0.16728	0.0359	0.9641
INC037G10	CG15509	kay	1	1.28391	0.16059	0.16362	0.16344	0.16048	0.036	0.964
INC052G08	CG1100	Rpn5	1	1.4042	0.21198	0.22736	0.22727	0.21162	0.0361	0.9639
INC080A11	CG3762	Vha68-2	1	1.31899	0.1691	0.17566	0.17566	0.16878	0.0363	0.9637
INC051H08	CG6728	ninaG	1	1.23491	0.12479	0.13178	0.1317	0.12469	0.0364	0.9636
INC068H11	CG2647	per	1	1.5912	0.28545	0.34126	0.34091	0.28548	0.0364	0.9636
INC134B08	CG8994	exu	1	1.24183	0.12918	0.14002	0.13994	0.12913	0.0364	0.9636
INC050B12	CG33279	CG33279	1	1.33167	0.1838	0.19317	0.19248	0.18364	0.0367	0.9633
INC041A11	CG5849	CG5849	1	1.32384	0.17627	0.18309	0.18304	0.17559	0.0368	0.9632
INC094A01	CG16901	sqd	1	1.7472	0.33205	0.44362	0.44324	0.33205	0.0368	0.9632
INC057A11	CG13923	CG13923	1	1.14832	0.08277	0.0828	0.0827	0.08277	0.0371	0.9629
INC026D07	CG1819	CG1819	1	1.29014	0.15611	0.16247	0.16245	0.15601	0.0372	0.9628
INC061D08	CG1489	Pros45	1	1.25376	0.14121	0.14288	0.14246	0.14114	0.0372	0.9628
INC082D02	CG11848	CG11848	1	1.29436	0.15793	0.16566	0.1656	0.15756	0.0372	0.9628
INC049E09	CG9364	Treh	1	1.23381	0.12642	0.13194	0.13184	0.1264	0.0373	0.9627
INC040E06	CG12699	CG12699	1	1.13078	0.07549	0.07332	0.07309	0.07525	0.0374	0.9626
INC140E02	CG8663	nrv3	1	1.58181	0.27577	0.33834	0.33788	0.27513	0.0374	0.9626
INC083F06	CG18319	ben	1	1.72926	0.35098	0.40696	0.40699	0.35082	0.0377	0.9623
INC023F07	CG11981	Pros&bgr;3	1	1.31474	0.16508	0.17825	0.17825	0.165	0.0378	0.9622
INC038F10	CG11400	CG11400	1	1.22357	0.12268	0.12803	0.12796	0.12255	0.038	0.962
INC118C05	CG32954	CG32954	1	1.23426	0.12587	0.13202	0.13199	0.12579	0.038	0.962
INC068C04	CG18067	CG18067	1	1.15526	0.08742	0.08806	0.08769	0.08727	0.0381	0.9619
INC088F09	CG13384	CG13384	1	1.36308	0.19978	0.20564	0.20561	0.19976	0.0381	0.9619
INC155H06	CG7813	CG7813	1	1.34107	0.1918	0.19807	0.1981	0.19182	0.0384	0.9616
INC104G10	CG3979	Indy	1	1.27458	0.14843	0.15717	0.15696	0.14819	0.0385	0.9615
INC008A06	CG32975	nAcR&agr;-34E	1	1.19268	0.10481	0.10913	0.10908	0.10481	0.0388	0.9612
INC051D12	CG6974	CG6974	1	1.25836	0.13245	0.14908	0.149	0.1323	0.0388	0.9612
INC017E02	CG11183	CG11183	1	1.50277	0.25049	0.31452	0.31339	0.25037	0.0389	0.9611
INC028H11	CG4341	CG4341	1	1.14729	0.08241	0.08407	0.08409	0.08236	0.0389	0.9611
INC043A12	CG3800	CG3800	1	1.31752	0.16611	0.17961	0.17953	0.166	0.0391	0.9609
INC052F05	CG8318	Nf1	1	1.29382	0.1573	0.16948	0.1692	0.15706	0.0391	0.9609
INC044F09	CG9177	eIF5	1	1.35305	0.19325	0.20769	0.20751	0.19296	0.0395	0.9605
INC052H11	CG9376	CG9376	1	1.18134	0.09964	0.10461	0.10458	0.09956	0.0398	0.9602
INC110B12	CG14952	CG14952	1	1.1581	0.09104	0.09134	0.09127	0.09097	0.0398	0.9602
INC155D10	CG31666	CG31666	1	1.23618	0.12709	0.13548	0.1353	0.12709	0.0399	0.9601
INC124D05	CG17119	CG17119	1	1.27061	0.16196	0.17839	0.17813	0.16196	0.04	0.96
INC154B09	CG8228	CG8228	1	1.28003	0.16119	0.17578	0.17583	0.16106	0.04	0.96
INC028F01	CG11059	cals	1	1.23966	0.13299	0.14251	0.14246	0.13299	0.0402	0.9598
INC050G05	CG32103	CG32103	1	1.28746	0.15549	0.1724	0.17219	0.15517	0.0403	0.9597
INC017D09	CG11177	BthD	1	1.10182	0.08108	0.07381	0.07351	0.08057	0.0405	0.9595
INC059C04	CG16984	CG16984	1	1.4108	0.21354	0.23637	0.23559	0.21352	0.0405	0.9595
INC068B03	CG15104	Topors	1	1.35185	0.18689	0.2066	0.20657	0.18643	0.0405	0.9595
INC012D12	CG15470	CG15470	1	1.10663	0.0595	0.06146	0.06145	0.05942	0.0406	0.9594
INC001F07	CG17344	CG17344	1	1.16068	0.08893	0.09367	0.09367	0.08878	0.0407	0.9593
INC063E12	CG2252	fs(1)h	1	1.21156	0.11936	0.12113	0.1211	0.1192	0.0407	0.9593
INC125F09	CG6044	CG6044	1	1.24983	0.1595	0.17069	0.17041	0.15924	0.0407	0.9593
INC084E03	CG4878	eIF3-S9	1	1.36445	0.19381	0.20881	0.20862	0.19362	0.0408	0.9592
INC084C05	CG7952	gt	1	1.15265	0.09016	0.08818	0.08803	0.08997	0.0409	0.9591
INC032F12	CG8330	tomboy40	1	1.22384	0.12248	0.12827	0.12822	0.12235	0.0416	0.9584
INC141H04	CG7891	CG7891	1	1.65135	0.32314	0.41677	0.41534	0.32311	0.0416	0.9584
INC061E02	CG1490	CG1490	1	1.10153	0.06629	0.06182	0.06174	0.06629	0.0418	0.9582
INC042F02	CG6640	CG6640	1	1.25756	0.14367	0.15296	0.15296	0.14359	0.0422	0.9578
INC092D05	CG7896	CG7896	1	1.15899	0.08564	0.09237	0.09218	0.08564	0.0422	0.9578
INC027F09	CG10033	for	1	1.35185	0.19766	0.20899	0.20881	0.19748	0.0423	0.9577
INC052H02	CG9670	fal	1	1.20004	0.11877	0.12023	0.12021	0.1184	0.0423	0.9577
INC056D07	CG7254	GlyP	1	1.27949	0.15968	0.16114	0.16107	0.15945	0.0427	0.9573
INC036D12	CG32264	CG32264	1	1.18555	0.13591	0.13347	0.13318	0.13536	0.0431	0.9569
INC156B12	CG14164	CG14164	1	1.1229	0.07387	0.07321	0.07316	0.07374	0.0433	0.9567
INC075A09	CG32628	CG32628	1	1.18323	0.10791	0.11103	0.11093	0.10756	0.0434	0.9566
INC132D05	CG14072	CG14072	1	1.15559	0.09369	0.09366	0.09364	0.09341	0.0435	0.9565
INC092F05	CG17337	CG17337	1	1.24715	0.15031	0.14972	0.14972	0.15013	0.0438	0.9562
INC068E06	CG7986	CG7986	1	1.36409	0.19736	0.21723	0.2171	0.19688	0.0439	0.9561
INC124H03	CG6747	Ir	1	1.19832	0.11834	0.12027	0.12027	0.11829	0.0441	0.9559
INC065E02	CG2269	CG2269	1	1.55509	0.28707	0.34142	0.34139	0.28669	0.0442	0.9558
INC005E11	CG9232	CG9232	1	1.21727	0.12437	0.12982	0.12985	0.12435	0.0443	0.9557
INC012C05	CG6147	Tsc1	1	1.61003	0.30248	0.36871	0.36791	0.30236	0.0443	0.9557
INC031H08	CG31632	CG31632	1	1.16459	0.09234	0.1024	0.10221	0.09226	0.0444	0.9556
INC093C12	CG4212	Rab14	1	1.43171	0.23743	0.27168	0.27135	0.23686	0.0444	0.9556
INC115E09	CG18212	CG18212	1	1.56728	0.28787	0.34908	0.34867	0.28769	0.0446	0.9554
INC028C05	CG5618	CG5618	1	1.34485	0.20058	0.20388	0.20377	0.19971	0.045	0.955
INC052H01	CG15356	CG15356	1	1.26599	0.15024	0.1589	0.15887	0.15022	0.0451	0.9549
INC051E05	CG31410	CG31410	1	1.3681	0.21244	0.23016	0.22937	0.21236	0.0453	0.9547
INC024H04	CG10657	CG10657	1	1.27976	0.16564	0.1671	0.16684	0.16556	0.0455	0.9545
INC053A04	CG14441	CG14441	1	1.22961	0.12784	0.13706	0.13704	0.12779	0.0458	0.9542
INC155B01	CG15814	CG15814	1	1.13078	0.07624	0.08153	0.08153	0.0761	0.0462	0.9538
INC014F11	CG3050	Cyp6d5	1	1.30312	0.17442	0.18068	0.1807	0.17442	0.0463	0.9537
INC039B06	CG8669	crc	1	1.24016	0.13563	0.14539	0.14534	0.13558	0.0465	0.9535
INC115G05	CG17646	CG17646	1	1.20755	0.12132	0.12342	0.12312	0.1213	0.0468	0.9532
INC047E07	CG14718	CG14718	1	1.22412	0.12751	0.13818	0.1378	0.12741	0.0471	0.9529
INC142F01	CG11596	CG11596	1	1.26151	0.17016	0.1699	0.16911	0.16998	0.0471	0.9529
INC012G03	CG9381	mura	1	1.14664	0.08602	0.0927	0.09248	0.08593	0.0473	0.9527
CONv04A14	CG4027	Act5C	1	1.13675	0.0812	0.08264	0.0826	0.08112	0.0474	0.9526
CONv04A24	CG4027	Act5C	1	1.12803	0.07589	0.07914	0.07883	0.07586	0.0475	0.9525
INC040E02	CG31146	CG31146	1	1.18355	0.11374	0.11216	0.11201	0.11351	0.0476	0.9524
INC137A03	CG1742	Mgstl	1	1.30803	0.1969	0.19857	0.19732	0.19647	0.0476	0.9524
CONv04B14	CG4027	Act5C	1	1.13815	0.08243	0.08484	0.08482	0.08239	0.048	0.952
INC048B06	CG15109	CG15109	1	1.29315	0.17234	0.17891	0.17894	0.17215	0.048	0.952
INC149E06	CG6663	CG6663	1	1.36384	0.20355	0.21814	0.21795	0.2035	0.0481	0.9519
INC028A09	CG5062	CG5062	1	1.53701	0.28958	0.35108	0.35079	0.28863	0.0483	0.9517
INC018C02	CG11025	isopeptidase-T-3	1	1.48763	0.27708	0.30954	0.30922	0.27699	0.0484	0.9516
INC123H02	CG9012	Chc	1	1.31022	0.17181	0.1927	0.19262	0.17168	0.0484	0.9516
INC154H07	CG1469	Fer2LCH	1	1.20231	0.1253	0.12365	0.12362	0.125	0.0485	0.9515
INC065B04	CG3174	Fmo-2	1	1.29881	0.1771	0.18851	0.18816	0.1771	0.0486	0.9514
INC120F01	CG1883	RpS7	1	1.43506	0.26527	0.25852	0.25844	0.26527	0.0486	0.9514
INC158G12	CG17059	CG17059	1	1.29476	0.17264	0.17803	0.17724	0.17243	0.0486	0.9514
INC032F01	CG9036	CG9036	1	1.18354	0.10962	0.11107	0.11107	0.10962	0.0487	0.9513
INC028A01	CG5063	CG5063	1	1.43842	0.2638	0.30133	0.30116	0.26369	0.0488	0.9512
INC032H07	CG9053	CG9053	1	1.14431	0.08779	0.08846	0.08849	0.08774	0.0488	0.9512
INC072B12	CG16711	CG16711	1	1.12969	0.07487	0.07788	0.07782	0.0748	0.0489	0.9511
INC083D01	CG5372	&agr;PS5	1	1.6676	0.3521	0.43673	0.43658	0.35183	0.0489	0.9511
INC012G07	CG7218	CG7218	1	1.39196	0.2194	0.24622	0.24617	0.21932	0.0491	0.9509
INC087F03	CG13722	CG13722	1	1.51607	0.2895	0.32172	0.32169	0.2895	0.0491	0.9509
INC096G07	CG3359	mfas	1	1.55584	0.30423	0.34032	0.34027	0.30333	0.0491	0.9509
INC138B11	CG16704	CG16704	1	1.71147	0.3641	0.44686	0.44689	0.36403	0.0492	0.9508
INC010G01	CG6751	CG6751	1	1.60841	0.31903	0.40823	0.40726	0.31862	0.0494	0.9506
INC156D01	CG14307	fru	1	1.19889	0.12515	0.12354	0.12347	0.12505	0.0494	0.9506
INC158G08	CG1244	CG1244	1	1.14282	0.0876	0.09063	0.09053	0.08757	0.0494	0.9506
INC027G01	CG8118	mam	1	1.07184	0.04281	0.04454	0.04446	0.04281	0.0495	0.9505
INC032B10	CG17174	ACXB	1	1.23619	0.14321	0.14494	0.14494	0.14306	0.0497	0.9503
INC041D12	CG8567	Deaf1	1	1.20566	0.1273	0.13117	0.13117	0.12727	0.0498	0.9502
INC150E09	CG10883	CG10883	1	1.30366	0.17894	0.18432	0.18427	0.17865	0.0498	0.9502
INC051F09	CG9949	sina	1	1.32609	0.18466	0.20153	0.2014	0.18443	0.0499	0.9501
INC053C07	CG14843	CG14843	1	1.44419	0.25127	0.27745	0.27686	0.25132	0.05	0.95
INC102D07	CG14496	CG14496	1	1.19317	0.1218	0.11849	0.11837	0.1218	0.05	0.95
INC040C03	CG7920	CG7920	1	1.17512	0.10428	0.11008	0.10991	0.10428	0.0502	0.9498
INC051E06	CG6541	Mst33A	1	1.54037	0.2805	0.33897	0.33871	0.28044	0.0503	0.9497
INC075H05	CG2316	CG2316	1	1.32294	0.19206	0.2001	0.19926	0.19153	0.0503	0.9497
INC143E12	CG13779	CG13779	1	1.32184	0.18576	0.19745	0.19709	0.18519	0.0507	0.9493
INC113H05	CG7081	CG7081	1	1.3173	0.19064	0.20904	0.20857	0.19064	0.0508	0.9492
INC120D12	CG10701	Moe	1	1.25433	0.156	0.16034	0.16023	0.15603	0.0508	0.9492
INC094E02	CG14540	CG14540	1	1.29489	0.18736	0.2208	0.21997	0.18675	0.0509	0.9491
INC006A08	CG33340	CG33340	1	1.16251	0.10156	0.10176	0.10104	0.10131	0.0513	0.9487
INC059H06	CG1637	CG1637	1	1.18795	0.1199	0.11534	0.11521	0.11977	0.0513	0.9487
INC026A06	CG1693	tty	1	1.18853	0.11735	0.1174	0.11715	0.11723	0.0515	0.9485
INC051H01	CG15319	nej	1	1.3249	0.18835	0.19941	0.19938	0.18832	0.0516	0.9484
INC156A10	CG3979	Indy	1	1.33495	0.20534	0.2062	0.20601	0.2052	0.0516	0.9484
INC028A03	CG9286	CG9286	1	1.45228	0.26363	0.2903	0.29027	0.26262	0.0517	0.9483
INC093H12	CG18445	CG18445	1	1.20855	0.1284	0.12954	0.12934	0.12828	0.0517	0.9483
INC032C04	CG9389	CG9389	1	1.21437	0.13374	0.13367	0.13362	0.13367	0.0518	0.9482
INC076E05	CG3416	Mov34	1	1.34794	0.20589	0.21767	0.21751	0.20578	0.0523	0.9477
INC077E01	CG6359	CG6359	1	1.326	0.18768	0.21033	0.21004	0.18765	0.0523	0.9477
INC082D04	CG8137	Spn2	1	1.32471	0.19766	0.2107	0.21064	0.19764	0.0525	0.9475
INC087G01	CG7399	Hn	1	1.26065	0.16537	0.16176	0.16168	0.16537	0.0525	0.9475
INC052D01	CG15336	CG15336	1	1.13712	0.08449	0.08632	0.08625	0.08446	0.0526	0.9474
INC052G05	CG14820	CG14820	1	1.22674	0.14776	0.14801	0.14786	0.14768	0.0531	0.9469
INC064B12	CG2621	sgg	1	1.11488	0.07165	0.07294	0.07284	0.07165	0.0532	0.9468
INC017B12	CG6042	Cyp12a4	1	1.2582	0.15726	0.165	0.16446	0.15715	0.0535	0.9465
INC021D07	CG33141	sns	1	1.08078	0.05163	0.05277	0.05251	0.05163	0.0537	0.9463
INC076G04	CG9864	CG9864	1	1.31574	0.19085	0.20728	0.20686	0.1904	0.0539	0.9461
INC147A03	CG4783	CG4783	1	1.26129	0.15907	0.1651	0.16487	0.15886	0.0542	0.9458
INC067D05	CG10086	CG10086	1	1.32387	0.19426	0.20378	0.20381	0.19405	0.0543	0.9457
INC115H05	CG2028	CkI&agr;	1	1.1578	0.10492	0.10375	0.10368	0.10489	0.0543	0.9457
INC145D02	CG18108	IM1	1	1.18363	0.11428	0.1167	0.11635	0.11425	0.0544	0.9456
INC002E05	CG11502	svp	1	1.13354	0.0866	0.08662	0.08657	0.08647	0.0545	0.9455
INC140E06	CG5016	Mst57Db	1	1.22042	0.13256	0.1382	0.13795	0.13248	0.0551	0.9449
CONv04B16	CG4027	Act5C	1	1.14772	0.09653	0.09597	0.09594	0.09648	0.0552	0.9448
INC006G07	CG32130	CG32130	1	1.24354	0.14838	0.15614	0.15601	0.14835	0.0552	0.9448
INC043F01	CG5935	Dek	1	1.18217	0.12421	0.12639	0.12634	0.12409	0.0552	0.9448
INC097C12	CG32130	CG32130	1	1.37128	0.23502	0.23518	0.23526	0.23507	0.0552	0.9448
INC128H06	CG14488	CG14488	1	1.2077	0.13377	0.13733	0.13738	0.13382	0.0552	0.9448
INC066B07	CG13164	SIP2	1	1.30594	0.18105	0.19918	0.19905	0.1806	0.0553	0.9447
CONv04C13	CG4027	Act5C	1	1.13212	0.08388	0.08499	0.08495	0.08385	0.0554	0.9446
INC007C12	CG3269	Rab2	1	1.10087	0.06998	0.06787	0.06784	0.06992	0.0554	0.9446
INC154A07	CG13953	CG13953	1	1.10738	0.06896	0.06834	0.06832	0.06887	0.0555	0.9445
INC145E04	CG8472	Cam	1	1.60692	0.33458	0.38499	0.38482	0.33455	0.0558	0.9442
INC075E12	CG1780	Idgf4	1	1.11557	0.07352	0.07543	0.0753	0.0735	0.056	0.944
INC110F08	CG15771	CG15771	1	1.12756	0.08321	0.08571	0.08527	0.08311	0.0561	0.9439
INC046H01	CG6690	CG6690	1	1.35852	0.21601	0.23581	0.23546	0.21583	0.0563	0.9437
INC020C05	CG11198	CG11198	1	1.37883	0.23378	0.28158	0.28087	0.23315	0.0564	0.9436
INC032F06	CG6544	fau	1	1.27171	0.16829	0.17871	0.17855	0.16765	0.0564	0.9436
INC058G08	CG9715	CG9715	1	1.23471	0.14597	0.15463	0.15458	0.14592	0.0564	0.9436
INC069D04	CG10934	CG10934	1	1.30803	0.18061	0.19848	0.19829	0.18029	0.0567	0.9433
INC021G11	CG17332	VhaSFD	1	1.29753	0.18552	0.19754	0.19731	0.18539	0.0569	0.9431
INC037C01	CG4461	CG4461	1	1.23261	0.14382	0.15195	0.1518	0.14379	0.0569	0.9431
INC018A10	CG8602	CG8602	1	1.52935	0.29603	0.3608	0.35997	0.29494	0.057	0.943
INC066C03	CG1799	ras	1	1.09528	0.06384	0.062	0.06202	0.06365	0.0573	0.9427
INC025H10	CG1818	Updo	1	1.20497	0.12532	0.13528	0.13528	0.12534	0.0575	0.9425
INC076C02	CG16826	CG16826	1	1.21508	0.13653	0.13858	0.13851	0.13653	0.0575	0.9425
INC148G09	CG5288	CG5288	1	1.68107	0.35445	0.43836	0.4383	0.35427	0.0575	0.9425
INC144D06	CG13315	CG13315	1	1.10398	0.06763	0.0682	0.06809	0.06756	0.0576	0.9424
INC026H08	CG1830	PhK&ggr;	1	1.13588	0.08608	0.08713	0.08711	0.08561	0.0579	0.9421
INC089B03	CG32316	CG32316	1	1.2359	0.15371	0.15673	0.15604	0.15351	0.0579	0.9421
INC007H06	CG6148	Past1	1	1.10928	0.06883	0.07129	0.07122	0.06863	0.0583	0.9417
INC056C01	CG4119	CG4119	1	1.11591	0.07717	0.07665	0.07665	0.07714	0.0583	0.9417
INC108C02	CG14237	CG14237	1	1.81074	0.41362	0.51585	0.51461	0.41335	0.0583	0.9417
INC029A12	CG3354	Mst77F	1	1.07789	0.04968	0.05225	0.05222	0.04961	0.0584	0.9416
INC054C07	CG14459	CG14459	1	1.08358	0.0522	0.05408	0.05408	0.05218	0.0592	0.9408
INC123C04	CG10407	CG10407	1	1.14519	0.09381	0.09416	0.09411	0.09371	0.0592	0.9408
INC008D04	CG6668	atl	1	1.22422	0.13731	0.14132	0.14122	0.1372	0.0593	0.9407
INC099B03	CG10638	CG10638	1	1.13375	0.08926	0.09254	0.09246	0.08927	0.0593	0.9407
INC037H01	CG17437	wds	1	1.60638	0.33313	0.42944	0.4292	0.33253	0.0596	0.9404
INC047B05	CG8696	LvpH	1	1.2848	0.18052	0.18114	0.18111	0.18039	0.0598	0.9402
INC064F01	CG4729	CG4729	1	1.20837	0.13377	0.13537	0.13525	0.13354	0.0598	0.9402
INC154A03	CG11491	br	1	1.34578	0.23054	0.24435	0.24364	0.23026	0.0599	0.9401
INC048B10	CG15109	CG15109	1	1.23448	0.14609	0.15156	0.15138	0.14591	0.0601	0.9399
INC115H04	CG8317	CG8317	1	1.21142	0.13342	0.14112	0.1408	0.13312	0.0604	0.9396
INC153B05	CG7178	wupA	1	1.18877	0.12151	0.1277	0.12773	0.12127	0.0606	0.9394
INC058D04	CG9706	CG9706	1	1.18806	0.13387	0.13998	0.13956	0.13377	0.0607	0.9393
INC057A02	CG1471	CDase	1	1.2836	0.19232	0.20719	0.20719	0.19232	0.0609	0.9391
INC084D11	CG4709	CG4709	1	1.24959	0.17166	0.18639	0.18636	0.17115	0.0612	0.9388
INC011E03	CG9429	Crc	1	1.27858	0.17851	0.17938	0.17938	0.17828	0.0613	0.9387
INC055A11	CG17183	Trap25	1	1.2426	0.16859	0.17087	0.17089	0.16862	0.0613	0.9387
INC087D01	CG5409	Arp53D	1	1.29383	0.19718	0.21407	0.21381	0.197	0.0613	0.9387
INC154E10	CG9389	CG9389	1	1.24536	0.16022	0.17628	0.17613	0.16002	0.0614	0.9386
INC003A02	CG32190	NUCB1	1	1.16482	0.10741	0.11078	0.11076	0.10729	0.0616	0.9384
INC052D06	CG12086	cue	1	1.36358	0.21093	0.25213	0.25165	0.21068	0.0617	0.9383
INC051B09	CG3845	l(2)01424	1	1.26599	0.16612	0.17972	0.17961	0.16615	0.062	0.938
INC121A10	CG2957	mRpS9	1	1.33073	0.20771	0.24246	0.24217	0.20768	0.0623	0.9377
INC027A12	CG3365	drongo	1	1.39403	0.25316	0.3211	0.32085	0.253	0.0627	0.9373
INC056B08	CG4669	CG4669	1	1.10509	0.07098	0.07143	0.07143	0.07095	0.0631	0.9369
CONv04D19	CG4027	Act5C	1	1.11836	0.07695	0.08092	0.0809	0.07696	0.0632	0.9368
INC019F10	CG32626	CG32626	1	1.2463	0.16591	0.16729	0.16729	0.16578	0.0632	0.9368
INC032D06	CG9031	CG9031	1	1.21897	0.14364	0.14985	0.1495	0.14364	0.0632	0.9368
INC005B03	CG14047	CG14047	1	1.22734	0.16582	0.17137	0.1714	0.16582	0.0636	0.9364
INC122B03	CG16858	vkg	1	1.23237	0.15267	0.16038	0.16015	0.15267	0.0637	0.9363
INC023B07	CG14435	CG14435	1	1.09463	0.06682	0.06439	0.06421	0.06681	0.0639	0.9361
INC107F02	CG4035	eIF-4E	1	1.28093	0.17792	0.18455	0.18444	0.17797	0.0639	0.9361
INC052F01	CG10628	CG10628	1	1.18944	0.12914	0.13256	0.13251	0.12907	0.0643	0.9357
INC124F04	CG10106	Tsp42Ee	1	1.20089	0.13103	0.13467	0.13448	0.13089	0.0646	0.9354
INC135E03	CG1295	CG1295	1	1.46282	0.29271	0.34731	0.3462	0.29254	0.0647	0.9353
INC047H07	CG18604	CG18604	1	1.30903	0.22875	0.2548	0.25433	0.22864	0.0651	0.9349
INC082A07	CG13095	CG13095	1	1.15484	0.10182	0.10576	0.10554	0.10172	0.0653	0.9347
INC108F12	CG15316	CG15316	1	1.09395	0.06548	0.0647	0.0646	0.06537	0.0654	0.9346
INC104G12	CG3992	srp	1	1.13425	0.09509	0.09247	0.09234	0.09511	0.0656	0.9344
INC137E11	CG31057	tau	1	1.11012	0.07426	0.07524	0.07521	0.07426	0.0664	0.9336
INC017E12	CG11198	CG11198	1	1.22343	0.14468	0.15535	0.15507	0.14461	0.0668	0.9332
INC155H10	CG14419	CG14419	1	1.56699	0.34882	0.37239	0.37159	0.34882	0.0668	0.9332
INC015D03	CG31247	tinc	1	1.16798	0.1124	0.11428	0.11418	0.11227	0.0672	0.9328
INC051B11	CG1602	CG1602	1	1.30516	0.19992	0.21073	0.21065	0.19963	0.0672	0.9328
INC006D07	CG12045	CG12045	1	1.31352	0.20237	0.21551	0.2152	0.20235	0.0676	0.9324
INC014D12	CG18426	ytr	1	1.20375	0.14478	0.14375	0.14367	0.14461	0.0679	0.9321
INC044B11	CG7582	CG7582	1	1.42436	0.27523	0.34394	0.34238	0.27501	0.068	0.932
INC052H04	CG9325	hts	1	1.26847	0.18836	0.20961	0.20938	0.18818	0.0682	0.9318
INC005G12	CG2520	lap	1	1.45793	0.30321	0.35183	0.35149	0.3029	0.0685	0.9315
INC032D05	CG5933	CG5933	1	1.20272	0.13763	0.14212	0.14207	0.13743	0.0687	0.9313
INC039D08	CG1666	Hlc	1	1.16666	0.11331	0.12146	0.12139	0.11316	0.0687	0.9313
INC069E12	CG8048	Vha44	1	1.24104	0.15685	0.16468	0.16463	0.15669	0.0687	0.9313
INC117G07	CG13389	RpS13	1	1.28145	0.18381	0.19075	0.19057	0.1836	0.0689	0.9311
INC028H04	CG7175	CG7175	1	1.19635	0.13512	0.14507	0.1449	0.13507	0.069	0.931
CONv04A18	CG4027	Act5C	1	1.13187	0.08948	0.09118	0.09115	0.08941	0.0691	0.9309
INC096C05	CG31291	CG31291	1	1.16952	0.11481	0.12147	0.12135	0.11474	0.0692	0.9308
INC012H10	CG32843	CG32843	1	1.11451	0.0792	0.08142	0.08135	0.07919	0.0693	0.9307
INC023E07	CG15635	CG15635	1	1.364	0.21735	0.24018	0.24024	0.21718	0.0693	0.9307
INC107H02	CG9306	CG9306	1	1.11545	0.07905	0.07964	0.07964	0.07894	0.0694	0.9306
INC132B03	CG15147	CG15147	1	1.20858	0.13859	0.14699	0.14653	0.13836	0.0698	0.9302
INC110E01	CG17440	CG17440	1	1.28284	0.21834	0.22149	0.22149	0.21808	0.0703	0.9297
INC147G06	CG14151	CG14151	1	1.35099	0.22883	0.26445	0.26425	0.22872	0.0705	0.9295
INC044G02	CG14180	CG14180	1	1.22566	0.1965	0.21744	0.21689	0.19637	0.0708	0.9292
INC061C09	CG11265	CG11265	1	1.23936	0.16566	0.16855	0.16832	0.16533	0.0708	0.9292
INC026F12	CG8666	Tsp39D	1	1.1831	0.13277	0.13964	0.13952	0.1325	0.0711	0.9289
INC078F11	CG7436	Nmt	1	1.29557	0.21049	0.21442	0.21408	0.21041	0.0711	0.9289
INC070H03	CG1958	CG1958	1	1.30279	0.21848	0.22511	0.2249	0.21827	0.0713	0.9287
INC008E07	CG7734	shn	1	1.20608	0.13708	0.14945	0.14943	0.13685	0.0714	0.9286
INC032F10	CG4949	CG4949	1	1.15909	0.12607	0.12872	0.12847	0.1258	0.0717	0.9283
INC120D10	CG9953	CG9953	1	1.23273	0.15944	0.16385	0.1639	0.15949	0.0717	0.9283
INC116A08	CG11276	RpS4	1	1.16879	0.11792	0.12093	0.12051	0.11795	0.072	0.928
INC014A03	CG10334	spi	1	1.35603	0.24907	0.25836	0.25778	0.24907	0.0722	0.9278
INC082F12	CG11892	CG11892	1	1.24903	0.17027	0.17478	0.17475	0.17009	0.0725	0.9275
INC116B04	CG10560	CG10560	1	1.13198	0.09225	0.09537	0.09485	0.09213	0.0727	0.9273
INC131B02	CG1262	Acp62F	1	1.10654	0.07838	0.07457	0.07454	0.07834	0.073	0.927
INC063F10	CG9765	tacc	1	1.23784	0.19128	0.22541	0.22526	0.19085	0.0733	0.9267
INC093B01	CG3419	CG3419	1	1.25094	0.18193	0.19981	0.19983	0.1819	0.0735	0.9265
INC045C01	CG5634	dsd	1	1.22529	0.17177	0.18947	0.18937	0.17134	0.0736	0.9264
INC051H12	CG5912	arr	1	1.24221	0.16933	0.17062	0.17049	0.16915	0.0736	0.9264
INC129G12	CG12816	CG12816	1	1.22559	0.16324	0.1654	0.16507	0.16308	0.0737	0.9263
INC115F07	CG7425	eff	1	1.13594	0.09872	0.09684	0.09684	0.09867	0.0738	0.9262
INC071G12	CG9801	CG9801	1	1.54343	0.36144	0.42495	0.42393	0.36089	0.0745	0.9255
INC077B12	CG3525	eas	1	1.2085	0.18439	0.20769	0.20703	0.18411	0.0745	0.9255
INC112H09	CG3036	CG3036	1	1.21665	0.14859	0.15349	0.15341	0.14848	0.0746	0.9254
INC066H11	CG12443	ths	1	1.18183	0.13242	0.1306	0.13037	0.13222	0.0748	0.9252
INC065F06	CG17736	schuy	1	1.17783	0.13281	0.13152	0.13119	0.13281	0.0749	0.9251
INC018D06	CG4589	CG4589	1	1.30706	0.21727	0.24544	0.24524	0.21666	0.0754	0.9246
INC009D08	CG15281	CG15281	1	1.12622	0.08931	0.08958	0.08958	0.08929	0.0756	0.9244
INC075G02	CG32737	CG32737	1	1.47212	0.29798	0.34353	0.34311	0.29801	0.0757	0.9243
INC038G01	CG7993	CG7993	1	1.4204	0.28396	0.32616	0.32586	0.28364	0.0759	0.9241
INC052A03	CG33208	MICAL	1	1.23368	0.16113	0.16626	0.16626	0.16049	0.0759	0.9241
INC085H12	CG3373	Hmu	1	1.20105	0.13879	0.15023	0.14995	0.13869	0.0759	0.9241
INC083F11	CG8394	CG8394	1	1.20277	0.14026	0.14661	0.14654	0.13971	0.076	0.924
INC148H05	CG16985	CG16985	1	1.41295	0.26646	0.31306	0.31231	0.26629	0.0762	0.9238
INC008F03	CG2331	TER94	1	1.1592	0.10818	0.11677	0.11669	0.10815	0.0763	0.9237
INC133E10	CG32695	CG32695	1	1.59879	0.38189	0.47463	0.47351	0.38189	0.0763	0.9237
INC099E10	CG18497	spen	1	1.39805	0.25192	0.28274	0.2828	0.2517	0.0766	0.9234
INC012F12	CG17068	CG17068	1	1.35948	0.253	0.2937	0.29226	0.25287	0.0768	0.9232
INC093G11	CG3431	Uch-L3	1	1.29777	0.19969	0.21688	0.21685	0.19961	0.0768	0.9232
INC155H04	CG33556	CG33556	1	1.16323	0.11775	0.123	0.12283	0.11775	0.0768	0.9232
INC041B09	CG13563	CG13563	1	1.29146	0.19836	0.21107	0.21107	0.1982	0.0772	0.9228
INC140A12	CG32672	CG32672	1	1.13901	0.1004	0.10365	0.10365	0.10013	0.0774	0.9226
INC026F04	CG4821	Tequila	1	1.41658	0.26364	0.30054	0.30054	0.26359	0.0775	0.9225
INC015H08	CG11471	Aats-ile	1	1.28136	0.19489	0.21495	0.21482	0.19454	0.0776	0.9224
INC051B06	CG4385	S	1	1.35947	0.22957	0.26457	0.26433	0.22952	0.0776	0.9224
INC021H07	CG5163	TfIIA-S	1	1.14816	0.10756	0.11137	0.11142	0.10764	0.0777	0.9223
INC005H03	CG5319	CG5319	1	1.32813	0.26236	0.28756	0.28738	0.26199	0.0781	0.9219
INC156H12	CG32432	CG32432	1	1.15607	0.11042	0.11429	0.11419	0.1102	0.0781	0.9219
INC097F10	CG4986	Mst57Dc	1	1.20972	0.14889	0.15383	0.15378	0.14866	0.0787	0.9213
INC136G09	CG9470	MtnA	1	1.12138	0.08649	0.09021	0.09007	0.08649	0.0795	0.9205
INC028A02	CG8111	CG8111	1	1.32265	0.2337	0.25644	0.25604	0.23365	0.0796	0.9204
INC067D08	CG16716	CG16716	1	1.32197	0.26701	0.29127	0.291	0.26626	0.0796	0.9204
INC117G08	CG3800	CG3800	1	1.21771	0.15667	0.15906	0.15893	0.15646	0.0797	0.9203
INC154F04	CG12870	CG12870	1	1.22366	0.16083	0.16927	0.16922	0.16083	0.0804	0.9196
INC053B09	CG9380	CG9380	1	1.25714	0.20072	0.21884	0.21833	0.20044	0.0805	0.9195
INC018E05	CG17950	HmgD	1	1.27191	0.21588	0.2255	0.22469	0.21577	0.0808	0.9192
INC029H02	CG10539	S6k	1	1.14781	0.11443	0.11109	0.11088	0.11435	0.0809	0.9191
INC037D07	CG9331	CG9331	1	1.1544	0.11122	0.11309	0.11306	0.11108	0.081	0.919
INC095G04	CG32139	Sox21b	1	1.3242	0.21555	0.2416	0.24144	0.21547	0.0811	0.9189
INC124C11	CG6262	CG6262	1	1.23118	0.16816	0.17966	0.17961	0.16813	0.0811	0.9189
INC027D12	CG17788	CG17788	1	1.2345	0.16883	0.1742	0.17418	0.1687	0.0815	0.9185
INC022G05	CG11525	CycG	1	1.36697	0.26235	0.2809	0.28032	0.26227	0.0816	0.9184
INC046B09	CG5186	slim	1	1.18906	0.13729	0.14363	0.14351	0.13729	0.0817	0.9183
INC147B05	CG33272	CG33272	1	1.72005	0.41918	0.49742	0.49717	0.41816	0.0818	0.9182
INC066E07	CG9768	hkb	1	1.13766	0.10391	0.10415	0.10417	0.10388	0.0819	0.9181
INC084B03	CG31025	CG31025	1	1.24402	0.17228	0.18164	0.18159	0.172	0.0819	0.9181
INC008B02	CG9609	CG9609	1	1.19277	0.14466	0.15284	0.15269	0.14459	0.082	0.918
INC103B05	CG5538	CG5538	1	1.25904	0.18389	0.18642	0.18591	0.18389	0.0822	0.9178
INC007B03	CG9297	CG9297	1	1.56992	0.36206	0.442	0.44168	0.36197	0.0824	0.9176
INC075F01	CG7961	&agr;Cop	1	1.32336	0.23044	0.23868	0.23868	0.23031	0.0824	0.9176
INC083H08	CG2168	RpS3A	1	1.12118	0.08726	0.08961	0.08954	0.08728	0.0827	0.9173
INC069H12	CG1773	CG1773	1	1.22733	0.16055	0.17	0.16952	0.16035	0.0829	0.9171
INC031H05	CG18682	CG18682	1	1.25741	0.18812	0.19326	0.19305	0.1881	0.083	0.917
INC121A06	CG9132	CG9132	1	1.42677	0.29889	0.33676	0.33654	0.2984	0.0832	0.9168
INC055G01	CG3725	Ca-P60A	1	1.61052	0.37938	0.4856	0.48533	0.37908	0.0833	0.9167
INC037C08	CG17921	HmgZ	1	1.12814	0.09446	0.09661	0.09654	0.09437	0.0835	0.9165
INC088E11	CG4900	Irp-1A	1	1.42049	0.2976	0.37149	0.37132	0.29738	0.0835	0.9165
INC030C07	CG11739	CG11739	1	1.17031	0.1261	0.12931	0.12926	0.12605	0.0836	0.9164
INC149F12	CG3744	CG3744	1	1.19422	0.1909	0.19688	0.19638	0.19082	0.0836	0.9164
INC067H05	CG15094	CG15094	1	1.31912	0.23756	0.27151	0.27145	0.23724	0.0837	0.9163
INC054E05	CG15731	CG15731	1	1.26831	0.21063	0.21287	0.2126	0.21065	0.084	0.916
INC090B06	CG3424	CG3424	1	1.09658	0.07396	0.07492	0.07473	0.07387	0.0843	0.9157
INC062F12	CG31137	CCR4	1	1.12378	0.09255	0.09243	0.09226	0.09253	0.0844	0.9156
INC089F10	CG3403	CG3403	1	1.11466	0.08507	0.08631	0.08589	0.08509	0.0844	0.9156
INC151B02	CG15829	CG15829	1	1.20131	0.1503	0.15534	0.15504	0.15025	0.0844	0.9156
INC135B10	CG14290	CG14290	1	1.13968	0.11356	0.10973	0.10964	0.11334	0.0845	0.9155
INC072D01	CG12376	CG12376	1	1.30218	0.21098	0.23077	0.23071	0.21067	0.0848	0.9152
INC077B10	CG3213	CG3213	1	1.26574	0.18637	0.20134	0.20134	0.18614	0.0848	0.9152
INC140H08	CG8364	Rep3	1	1.11847	0.08795	0.09193	0.09182	0.08795	0.0848	0.9152
INC033F07	CG10592	CG10592	1	1.14214	0.10783	0.11123	0.1112	0.10768	0.0849	0.9151
INC053D05	CG31330	CG31330	1	1.1542	0.12387	0.12165	0.12163	0.1234	0.0849	0.9151
INC059D05	CG5986	CG5986	1	1.22774	0.16133	0.17454	0.17446	0.16133	0.085	0.915
INC089A01	CG32031	Argk	1	1.76487	0.43605	0.60531	0.60485	0.43582	0.0853	0.9147
INC051C01	CG1451	Apc	1	1.59206	0.37185	0.46601	0.46511	0.37176	0.0854	0.9146
INC014F09	CG2765	CG2765	1	1.15743	0.11523	0.11861	0.11848	0.11476	0.0855	0.9145
INC060G01	CG4133	CG4133	1	1.21404	0.1604	0.15977	0.15947	0.16027	0.0855	0.9145
INC120C01	CG14259	CG14259	1	1.34869	0.25976	0.28933	0.28794	0.25957	0.0855	0.9145
INC060G09	CG7590	scyl	1	1.22569	0.17646	0.17571	0.17556	0.17559	0.0856	0.9144
INC055G02	CG8603	CG8603	1	1.37225	0.28803	0.34314	0.34298	0.28797	0.0857	0.9143
INC076F01	CG16771	CG16771	1	1.26327	0.21744	0.22247	0.2221	0.21715	0.0858	0.9142
INC036C07	CG3473	CG3473	1	1.19449	0.1919	0.21666	0.21666	0.19147	0.0865	0.9135
INC124H04	CG3525	eas	1	1.09288	0.0712	0.07439	0.07414	0.07113	0.0865	0.9135
INC122E01	CG31163	CG31163	1	1.31392	0.21646	0.24245	0.24216	0.21641	0.087	0.913
INC128H12	CG7955	CG7955	1	1.45428	0.33441	0.39393	0.39368	0.33396	0.0871	0.9129
CONv04A20	CG4027	Act5C	1	1.12245	0.09124	0.09212	0.09195	0.09122	0.0872	0.9128
INC028H01	CG31806	CG31806	1	1.18544	0.13986	0.14163	0.14156	0.13976	0.0875	0.9125
INC094E09	CG9066	CG9066	1	1.13068	0.10067	0.10241	0.10208	0.10067	0.0877	0.9123
INC046C09	CG4335	CG4335	1	1.39707	0.31278	0.352	0.35156	0.31234	0.0878	0.9122
INC068D02	CG18088	CG18088	1	1.17173	0.13533	0.1387	0.13863	0.1352	0.0879	0.9121
INC134A09	CG14290	CG14290	1	1.18557	0.1411	0.14638	0.14605	0.14095	0.088	0.912
INC040C02	CG15154	Socs36E	1	1.53649	0.3668	0.42081	0.42063	0.36597	0.0887	0.9113
INC043G01	CG2772	CG2772	1	1.21066	0.17204	0.16905	0.16862	0.17171	0.0887	0.9113
INC140F12	CG10242	Cyp6a23	1	1.5269	0.36791	0.44617	0.44614	0.36732	0.0887	0.9113
INC025G05	CG2943	CG2943	1	1.33597	0.23924	0.27212	0.27174	0.23911	0.0891	0.9109
INC125F10	CG9497	CG9497	1	1.15442	0.12925	0.1352	0.1351	0.12915	0.0892	0.9108
INC002G01	CG14098	CG14098	1	1.20374	0.15823	0.16787	0.1679	0.15823	0.0894	0.9106
INC052B12	CG15327	CG15327	1	1.25595	0.1878	0.20125	0.20104	0.18783	0.0894	0.9106
INC059D01	CG9451	CG9451	1	1.16568	0.12532	0.1317	0.13155	0.12513	0.0894	0.9106
INC015A05	CG9527	CG9527	1	1.24851	0.18508	0.20057	0.20047	0.18491	0.0901	0.9099
INC026H02	CG3332	CG3332	1	1.15847	0.13793	0.13487	0.13477	0.1379	0.0902	0.9098
INC060H10	CG3987	CG3987	1	1.17703	0.14171	0.14183	0.14181	0.14168	0.0902	0.9098
INC002B10	CG2668	Peb	1	1.0722	0.05608	0.05674	0.05673	0.05604	0.0904	0.9096
INC118E11	CG3290	CG3290	1	1.14503	0.10837	0.1107	0.11024	0.10808	0.0909	0.9091
INC154B02	CG31419	CG31419	1	1.20337	0.16295	0.16939	0.16924	0.16234	0.0909	0.9091
INC154F06	CG9031	CG9031	1	1.21164	0.16671	0.17663	0.17653	0.16661	0.0909	0.9091
INC152G02	CG9181	Ptp61F	1	1.40079	0.28315	0.33393	0.33385	0.28297	0.0912	0.9088
INC049A05	CG8994	exu	1	1.73246	0.43825	0.59404	0.59404	0.43746	0.0921	0.9079
INC026E11	CG2921	CG2921	1	1.3027	0.23086	0.24034	0.23931	0.23091	0.0922	0.9078
INC028F04	CG12155	CG12155	1	1.22702	0.18096	0.19061	0.19059	0.18091	0.0925	0.9075
INC091H09	CG7886	CG7886	1	1.24274	0.18298	0.19419	0.19414	0.18242	0.0925	0.9075
INC051B03	CG7461	CG7461	1	1.15398	0.11663	0.11966	0.11932	0.11638	0.0927	0.9073
INC075A10	CG2674	M(2)21AB	1	1.23063	0.17691	0.18349	0.18319	0.17684	0.0929	0.9071
INC015F10	CG5684	CG5684	1	1.16685	0.12974	0.14058	0.14055	0.12965	0.093	0.907
INC118E05	CG33316	CG33316	1	1.31832	0.28586	0.31686	0.3158	0.28578	0.0933	0.9067
INC124G01	CG11181	cup	1	1.17638	0.14244	0.14903	0.14903	0.14239	0.0936	0.9064
INC023C11	CG32940	Pif1	1	1.50524	0.33295	0.41211	0.41156	0.33284	0.0938	0.9062
INC019F02	CG4863	RpL3	1	1.20469	0.1578	0.15855	0.15822	0.15772	0.0941	0.9059
INC092H05	CG3726	CG3726	1	1.29881	0.23625	0.25567	0.25522	0.23609	0.0941	0.9059
INC121G02	CG14519	CG14519	1	1.21973	0.16746	0.17378	0.17375	0.16735	0.0946	0.9054
INC053E02	CG3359	mfas	1	1.31431	0.22465	0.25046	0.25028	0.22465	0.0949	0.9051
INC061B07	CG18617	Vha100-2	1	1.13991	0.11064	0.11311	0.11304	0.11039	0.095	0.905
INC111H11	CG9992	CG9992	1	1.38984	0.28189	0.30577	0.3058	0.28178	0.0952	0.9048
INC137F05	CG1740	Ntf-2	1	1.13731	0.10917	0.11155	0.11143	0.10915	0.0952	0.9048
INC148D06	CG13994	CG13994	1	1.5158	0.37763	0.46556	0.46533	0.37757	0.0956	0.9044
INC135B08	CG17838	CG17838	1	1.42995	0.3069	0.35266	0.35247	0.30676	0.0957	0.9043
INC129H12	CG7945	CG7945	1	1.4641	0.31961	0.39918	0.39893	0.31956	0.0958	0.9042
INC087D07	CG2887	CG2887	1	1.23385	0.23329	0.25667	0.25458	0.23247	0.0961	0.9039
INC153F04	CG9994	Rab9	1	1.19364	0.14781	0.1484	0.14837	0.14773	0.0963	0.9037
INC076E09	CG11600	CG11600	1	1.45242	0.31268	0.36037	0.36023	0.31237	0.0964	0.9036
INC059B11	CG9734	glob1	1	1.10813	0.08581	0.08747	0.08742	0.0857	0.0965	0.9035
INC143F11	CG7866	CG7866	1	1.09384	0.07781	0.07777	0.07772	0.07776	0.0965	0.9035
INC020G05	CG8303	CG8303	1	1.37444	0.28717	0.31056	0.31018	0.28557	0.097	0.903
INC023B12	CG13329	cid	1	1.26594	0.20168	0.22953	0.22929	0.20149	0.097	0.903
INC025F01	CG31203	CG31203	1	1.32559	0.26395	0.2851	0.28459	0.26392	0.097	0.903
INC044H02	CG32541	CG32541	1	1.28403	0.22212	0.24248	0.24237	0.22175	0.0972	0.9028
INC150B04	CG30084	tun	1	1.32073	0.25247	0.27017	0.2698	0.25228	0.0972	0.9028
INC143H08	CG10279	Rm62	1	1.38729	0.30719	0.37282	0.37279	0.3071	0.0974	0.9026
INC097F03	CG30417	CG30417	1	1.10238	0.09973	0.09474	0.09472	0.09968	0.0976	0.9024
INC134G01	CG32626	CG32626	1	1.44588	0.34686	0.40554	0.40514	0.34672	0.0976	0.9024
INC111G07	CG7269	Hel25E	1	1.16241	0.17952	0.19058	0.19034	0.17935	0.0978	0.9022
INC119B12	CG10553	CG10553	1	1.30556	0.24082	0.25795	0.25698	0.24084	0.0981	0.9019
INC153F02	CG4038	CG4038	1	1.10114	0.08492	0.0831	0.08301	0.08475	0.0982	0.9018
INC077F03	CG6376	E2f	1	1.16666	0.14043	0.1426	0.14258	0.14035	0.0989	0.9011
INC062A01	CG8813	CG8813	1	1.15582	0.12032	0.12755	0.12755	0.12035	0.0996	0.9004
INC064G05	CG7050	Nrx-1	1	1.20585	0.17505	0.17893	0.17883	0.17495	0.1	0.9
INC158G06	CG14302	CG14302	1	1.19311	0.17552	0.17639	0.17633	0.17532	0.1	0.9
INC035E11	CG1340	CG1340	1	1.19163	0.14405	0.15064	0.15064	0.14387	0.1001	0.8999
INC154D05	CG15635	CG15635	1	1.37006	0.27643	0.29578	0.29564	0.27629	0.1002	0.8998
INC042H12	CG15185	CG15185	1	1.19857	0.15452	0.16999	0.16981	0.15442	0.1003	0.8997
INC065A11	CG7631	CG7631	1	1.28417	0.2691	0.30012	0.2994	0.26905	0.1003	0.8997
INC065C12	CG8610	Cdc27	1	1.17645	0.16292	0.1764	0.17613	0.16241	0.1005	0.8995
INC071H02	CG1007	emc	1	1.29808	0.21696	0.25083	0.25077	0.21683	0.1005	0.8995
INC013C05	CG11176	CG11176	1	1.312	0.23034	0.25339	0.25331	0.22948	0.1006	0.8994
INC102E12	CG13953	CG13953	1	1.11173	0.08893	0.09121	0.09118	0.0889	0.1007	0.8993
INC128G08	CG17292	CG17292	1	1.2766	0.22311	0.22007	0.21991	0.22311	0.1007	0.8993
INC113D04	CG7073	sar1	1	1.10174	0.08254	0.08472	0.08463	0.08254	0.1009	0.8991
INC012B05	CG5643	wdb	1	1.15551	0.12637	0.12864	0.12847	0.12595	0.1011	0.8989
INC046E02	CG6672	CG6672	1	1.71724	0.46103	0.60018	0.60018	0.46072	0.1012	0.8988
INC101G11	CG17724	CG17724	1	1.17667	0.14917	0.15116	0.15096	0.14912	0.1017	0.8983
INC034B07	CG2964	CG2964	1	1.15704	0.12778	0.13106	0.13096	0.12775	0.1024	0.8976
INC031G12	CG18135	CG18135	1	1.19703	0.1546	0.16166	0.16138	0.1546	0.1026	0.8974
INC119F01	CG5261	CG5261	1	1.14342	0.11793	0.1202	0.11998	0.11779	0.1027	0.8973
INC002B01	CG14619	CG14619	1	1.203	0.16412	0.17252	0.17183	0.16407	0.103	0.897
INC134H04	CG1365	CecA1	1	1.28797	0.24125	0.27244	0.27221	0.24038	0.103	0.897
INC155E10	CG17723	CG17723	1	1.30534	0.22538	0.25213	0.25208	0.2247	0.1032	0.8968
INC102F01	CG18783	Kr-h1	1	1.22705	0.23358	0.25376	0.25307	0.23335	0.1033	0.8967
INC128C03	CG1835	CG1835	1	1.1907	0.15695	0.16026	0.16006	0.15677	0.1034	0.8966
INC134C11	CG14235	CG14235	1	1.13101	0.10203	0.10849	0.10821	0.10188	0.1035	0.8965
INC132H12	CG10733	loj	1	1.13869	0.115	0.11697	0.11689	0.11498	0.1038	0.8962
INC121H10	CG8717	slv	1	1.11336	0.09737	0.09944	0.0992	0.09725	0.1039	0.8961
INC010A09	CG15314	CG15314	1	1.18369	0.15159	0.1525	0.15247	0.15138	0.1041	0.8959
INC051A01	CG4374	CG4374	1	1.20026	0.16673	0.1693	0.1691	0.16668	0.1043	0.8957
INC039C12	CG5446	CG5446	1	1.16768	0.13094	0.14029	0.13987	0.1309	0.1046	0.8954
INC036G03	CG9124	eIF-3p40	1	1.17337	0.14227	0.1482	0.14806	0.14218	0.1047	0.8953
INC039G04	CG7109	mts	1	1.31181	0.23129	0.25976	0.25929	0.23124	0.1048	0.8952
INC018G02	CG15717	CG15717	1	1.5087	0.36022	0.43876	0.43724	0.36014	0.1052	0.8948
INC054E08	CG14355	CG14355	1	1.3847	0.27909	0.32677	0.32652	0.27895	0.1052	0.8948
INC132G05	CG5326	CG5326	1	1.19641	0.18234	0.19853	0.19821	0.18224	0.1053	0.8947
INC149B11	CG13211	CG13211	1	1.427	0.34052	0.40765	0.40661	0.33965	0.1053	0.8947
INC156G06	CG10089	CG10089	1	1.1439	0.11525	0.12054	0.12049	0.11522	0.1056	0.8944
INC156G07	CG33141	sns	1	1.21616	0.1735	0.18229	0.18168	0.17337	0.1057	0.8943
INC129C04	CG5172	CG5172	1	1.35259	0.26437	0.28208	0.28187	0.26397	0.1061	0.8939
INC012F11	CG6163	CG6163	1	1.12267	0.10352	0.10245	0.1024	0.10345	0.1062	0.8938
INC038H01	CG4757	CG4757	1	1.23573	0.18744	0.20365	0.20332	0.18736	0.1062	0.8938
INC153H09	CG12641	CG12641	1	1.08722	0.07267	0.07328	0.07318	0.07245	0.1062	0.8938
INC106C04	CG10699	Lim3	1	1.1498	0.12247	0.12587	0.12577	0.1225	0.1064	0.8936
INC048F09	CG9977	CG9977	1	1.31564	0.25332	0.27651	0.27636	0.25319	0.1065	0.8935
INC156F01	CG10051	CG10051	1	1.25783	0.22067	0.22939	0.22925	0.2204	0.1065	0.8935
INC012H08	CG5994	Nelf-E	1	1.11996	0.09857	0.102	0.10185	0.09857	0.1068	0.8932
INC036F09	CG33180	Ranbp16	1	1.33953	0.30589	0.35044	0.35028	0.30581	0.107	0.893
INC151A02	CG6416	CG6416	1	1.19431	0.16143	0.1644	0.1639	0.16088	0.1071	0.8929
INC021H02	CG4494	smt3	1	1.26928	0.21758	0.2278	0.22777	0.21737	0.1073	0.8927
INC037G04	CG10340	CG10340	1	1.28116	0.26911	0.30914	0.30861	0.26909	0.1074	0.8926
INC118A02	CG8453	Cyp6g1	1	1.14409	0.11846	0.12324	0.1228	0.11814	0.1075	0.8925
INC135H10	CG4111	RpL35	1	1.12108	0.10016	0.1022	0.10199	0.09977	0.1076	0.8924
INC032G06	CG1893	CG1893	1	1.34916	0.2571	0.30691	0.30678	0.25705	0.1077	0.8923
INC055B09	CG4666	CG4666	1	1.1273	0.10966	0.10932	0.10923	0.10949	0.108	0.892
INC010B02	CG14224	CG14224	1	1.17063	0.14899	0.14897	0.14874	0.14834	0.1081	0.8919
INC142H06	CG13319	CG13319	1	1.21417	0.17729	0.19192	0.19159	0.17716	0.1082	0.8918
INC028F06	CG2161	Rga	1	1.15764	0.14024	0.14523	0.14518	0.14019	0.1083	0.8917
INC046H11	CG1287	CG1287	1	1.12549	0.10326	0.11113	0.11106	0.10299	0.1085	0.8915
INC093H05	CG10586	CG10586	1	1.18732	0.15962	0.1599	0.15978	0.1596	0.1085	0.8915
INC032G05	CG32592	hiw	1	1.31246	0.28699	0.33182	0.33163	0.28667	0.1092	0.8908
INC063G02	CG15028	CG15028	1	1.2347	0.2051	0.21403	0.21372	0.20503	0.1092	0.8908
INC076C05	CG31531	CG31531	1	1.40298	0.33408	0.39824	0.39833	0.33348	0.1093	0.8907
INC047A11	CG7917	Nlp	1	1.20985	0.17252	0.18923	0.18898	0.17217	0.1094	0.8906
INC139B11	CG1516	CG1516	1	1.19473	0.163	0.16701	0.16617	0.16293	0.1094	0.8906
INC068D06	CG5410	CG5410	1	1.09435	0.08658	0.08696	0.08692	0.08656	0.1096	0.8904
INC005G02	CG13579	CG13579	1	1.675	0.46125	0.60073	0.6008	0.46061	0.1097	0.8903
INC095D05	CG13850	CG13850	1	1.2361	0.2166	0.23493	0.23475	0.21658	0.1097	0.8903
INC075C03	CG7716	CG7716	1	1.2864	0.23315	0.24237	0.24229	0.23279	0.1099	0.8901
INC072E10	CG1031	&agr;-Est1	1	1.21007	0.24136	0.25123	0.2506	0.24094	0.11	0.89
INC157C08	CG3456	Mct1	1	1.26392	0.24338	0.24916	0.24919	0.24322	0.1101	0.8899
INC149B04	CG15030	CG15030	1	1.62566	0.42123	0.5507	0.54984	0.42098	0.1105	0.8895
INC093D04	CG12217	PpV	1	1.23339	0.20836	0.22738	0.22728	0.20813	0.1109	0.8891
INC045B11	CG7157	Acp36DE	1	1.26641	0.22702	0.23956	0.23951	0.22697	0.111	0.889
INC112G07	CG12070	Sap-r	1	1.41721	0.31098	0.37587	0.3756	0.3106	0.1111	0.8889
INC020H10	CG10327	TBPH	1	1.2164	0.17598	0.18475	0.18438	0.1759	0.1113	0.8887
INC044E06	CG6104	m2	1	1.21947	0.182	0.18941	0.18808	0.1817	0.1113	0.8887
INC063E01	CG2794	CG2794	1	1.25293	0.22542	0.23711	0.23678	0.22475	0.1117	0.8883
INC036C01	CG14446	CG14446	1	1.17023	0.1439	0.15162	0.1516	0.14368	0.1118	0.8882
INC147H06	CG17819	CG17819	1	1.22639	0.18606	0.19817	0.19771	0.18603	0.112	0.888
INC008H09	CG4328	CG4328	1	1.11948	0.09886	0.10059	0.10062	0.09874	0.1122	0.8878
INC098F03	CG3702	CG3702	1	1.18546	0.16768	0.17031	0.17021	0.16741	0.1123	0.8877
INC020B08	CG3056	CG3056	1	1.4324	0.32917	0.39254	0.39246	0.329	0.1128	0.8872
INC032F09	CG14341	CG14341	1	1.24892	0.20122	0.21293	0.21277	0.20119	0.1129	0.8871
INC054D05	CG14351	CG14351	1	1.11833	0.10373	0.10663	0.10656	0.10353	0.1131	0.8869
INC058H11	CG9390	AcCoAS	1	1.15386	0.13105	0.13504	0.1349	0.131	0.1132	0.8868
INC108C11	CG5945	CG5945	1	1.22281	0.18014	0.19454	0.19436	0.17986	0.1132	0.8868
INC120D03	CG17637	CG17637	1	1.1471	0.12808	0.13054	0.13027	0.12811	0.1132	0.8868
INC025H03	CG5308	dpr5	1	1.29559	0.25355	0.27971	0.27974	0.25327	0.1133	0.8867
INC052A04	CG33208	MICAL	1	1.16195	0.14267	0.15396	0.15389	0.1424	0.1134	0.8866
INC032B11	CG4658	CG4658	1	1.16238	0.13701	0.13711	0.13708	0.13689	0.1137	0.8863
INC009A09	CG4349	CG4349	1	1.19784	0.17206	0.18332	0.18322	0.17139	0.114	0.886
INC059G07	CG4691	CG4691	1	1.10669	0.09518	0.09398	0.09396	0.09503	0.114	0.886
INC058D12	CG9997	CG9997	1	1.34589	0.32901	0.37421	0.37413	0.3288	0.1141	0.8859
INC028E07	CG2699	Pi3K21B	1	1.2042	0.19628	0.19921	0.19913	0.19593	0.1143	0.8857
INC051A09	CG1600	CG1600	1	1.13515	0.12123	0.11886	0.11883	0.12121	0.1145	0.8855
INC049B07	CG18417	CG18417	1	1.23365	0.23135	0.23411	0.23393	0.23133	0.1146	0.8854
INC103D12	CG5820	Gp150	1	1.36747	0.28885	0.33736	0.33723	0.28866	0.115	0.885
INC149B05	CG15034	CG15034	1	1.1716	0.15648	0.15404	0.15402	0.15646	0.1152	0.8848
INC116H12	CG5480	CG5480	1	1.11201	0.09594	0.09894	0.09867	0.09585	0.1156	0.8844
INC008B03	CG5608	CG5608	1	1.26632	0.23857	0.25259	0.2523	0.23833	0.1158	0.8842
INC054H04	CG13893	CG13893	1	1.18838	0.16185	0.16761	0.16743	0.16182	0.1159	0.8841
INC025F07	CG13489	CG13489	1	1.20923	0.2463	0.26216	0.26193	0.24622	0.1163	0.8837
INC030H04	CG8276	bin3	1	1.182	0.16713	0.17843	0.17764	0.16696	0.1167	0.8833
INC069F09	CG11241	CG11241	1	1.51263	0.38041	0.4942	0.49394	0.38015	0.1171	0.8829
INC124H09	CG18188	Damm	1	1.16909	0.15592	0.16664	0.16574	0.15592	0.1171	0.8829
INC091B12	CG6830	CG6830	1	1.53749	0.41997	0.52018	0.51987	0.41917	0.1172	0.8828
INC152H04	CG4396	fne	1	1.24744	0.22633	0.23166	0.23163	0.22602	0.1172	0.8828
INC110E11	CG11466	Cyp9f2	1	1.19086	0.16571	0.16439	0.16434	0.16533	0.1175	0.8825
INC013C08	CG14767	CG14767	1	1.23796	0.20901	0.21849	0.21833	0.20901	0.1177	0.8823
INC119G01	CG12784	CG12784	1	1.17238	0.1463	0.15241	0.15216	0.14633	0.1181	0.8819
INC065D06	CG4475	Idgf2	1	1.15832	0.14253	0.14258	0.14238	0.14231	0.1185	0.8815
INC074F08	CG8334	CG8334	1	1.22199	0.25719	0.26415	0.26323	0.25717	0.1186	0.8814
INC046H10	CG12058	mxc	1	1.21863	0.24286	0.27064	0.27062	0.24271	0.1187	0.8813
INC052G09	CG1242	Hsp83	1	1.17594	0.16205	0.15879	0.15879	0.1619	0.1189	0.8811
INC038B12	CG14517	&bgr;4GalTB	1	1.45448	0.37704	0.44391	0.4438	0.37673	0.1191	0.8809
INC053C03	CG31722	CG31722	1	1.22107	0.20524	0.2071	0.20634	0.20511	0.1192	0.8808
INC007D01	CG5695	jar	1	1.22927	0.19619	0.20208	0.20125	0.19617	0.1194	0.8806
INC020H04	CG7835	CG7835	1	1.26094	0.23363	0.25038	0.25017	0.23352	0.1195	0.8805
INC152F06	CG18505	Acyp2	1	1.49643	0.38936	0.48776	0.48744	0.38933	0.1195	0.8805
INC077F08	CG12192	Klp59D	1	1.14715	0.14267	0.14722	0.1471	0.14247	0.1196	0.8804
INC002C07	CG14629	CG14629	1	1.13125	0.11266	0.11551	0.11541	0.11243	0.1198	0.8802
INC032H04	CG6425	CG6425	1	1.16475	0.14673	0.14512	0.1451	0.14671	0.1199	0.8801
INC104C11	CG5276	CG5276	1	1.13249	0.12491	0.1266	0.12643	0.12474	0.1202	0.8798
INC112A09	CG1528	&ggr;Cop	1	1.13452	0.12533	0.12691	0.12688	0.12528	0.1202	0.8798
INC121D10	CG2718	Gs1	1	1.31219	0.25158	0.28933	0.28848	0.25111	0.1202	0.8798
INC004E08	CG3588	CG3588	1	1.23934	0.2095	0.2193	0.21915	0.2095	0.1205	0.8795
INC088B05	CG5422	Rox8	1	1.11328	0.10309	0.10474	0.10474	0.10273	0.1205	0.8795
INC093A09	CG16772	CG16772	1	1.17684	0.15296	0.15546	0.15543	0.15299	0.1205	0.8795
INC136G02	CG31974	CG31974	1	1.24447	0.23029	0.25467	0.25423	0.23026	0.1209	0.8791
INC005D06	CG6950	CG6950	1	1.23724	0.21037	0.20963	0.20963	0.21009	0.121	0.879
INC087G04	CG3360	Cyp313a1	1	1.25753	0.22911	0.26128	0.26058	0.22901	0.121	0.879
INC140D09	CG5887	desat1	1	1.15083	0.13592	0.13758	0.13758	0.13565	0.121	0.879
INC142H12	CG2013	UbcD6	1	1.21598	0.21985	0.23046	0.2302	0.21974	0.1216	0.8784
INC088E10	CG1857	nec	1	1.25088	0.27736	0.29091	0.29075	0.27708	0.1217	0.8783
INC013D02	CG33547	Rim	1	1.10252	0.09397	0.097	0.09698	0.0939	0.1219	0.8781
INC046G09	CG3811	Oatp30B	1	1.49202	0.41632	0.49045	0.49014	0.41632	0.122	0.878
INC134A03	CG15093	CG15093	1	1.08152	0.07549	0.07596	0.0757	0.07532	0.122	0.878
INC032G01	CG3578	bi	1	1.24883	0.21412	0.22982	0.22989	0.21407	0.1222	0.8778
INC137F09	CG11217	CanB2	1	1.24254	0.20935	0.23411	0.23409	0.20922	0.1222	0.8778
INC124G10	CG8630	CG8630	1	1.16507	0.14652	0.15443	0.15445	0.14634	0.1223	0.8777
INC027F12	CG13641	CG13641	1	1.24162	0.22174	0.23654	0.23649	0.22156	0.123	0.877
INC113F12	CG15563	CG15563	1	1.35192	0.30055	0.34549	0.34543	0.30041	0.123	0.877
INC012A10	CG1650	unpg	1	1.27776	0.30137	0.32598	0.32596	0.30129	0.1233	0.8767
INC014C02	CG10343	CG10343	1	1.32	0.29583	0.3133	0.31221	0.29578	0.1238	0.8762
INC132H05	CG8175	Mtk	1	1.19323	0.1718	0.17663	0.17653	0.1718	0.124	0.876
INC087H10	CG8727	cyc	1	1.22126	0.21022	0.22116	0.22101	0.20994	0.1241	0.8759
INC089H08	CG10543	CG10543	1	1.14004	0.14608	0.15447	0.15444	0.14563	0.1243	0.8757
INC119H01	CG32469	CG32469	1	1.33575	0.2893	0.30373	0.30333	0.28906	0.1243	0.8757
INC071B02	CG3630	CG3630	1	1.15972	0.14511	0.14724	0.14647	0.14501	0.1245	0.8755
INC106C05	CG15166	CG15166	1	1.16425	0.15038	0.14762	0.14732	0.15033	0.1248	0.8752
INC025H01	CG13008	CG13008	1	1.22094	0.19311	0.19984	0.19966	0.19301	0.1249	0.8751
INC043F09	CG14125	CG14125	1	1.2833	0.23386	0.25523	0.2552	0.23378	0.1255	0.8745
INC074F02	CG11275	CG11275	1	1.35835	0.2764	0.33769	0.33736	0.27624	0.1256	0.8744
INC111E04	CG33147	CG33147	1	1.1976	0.17062	0.18659	0.18657	0.17064	0.1257	0.8743
INC107A11	CG9261	nrv2	1	1.19598	0.17827	0.18575	0.18548	0.17813	0.1259	0.8741
INC147B06	CG5029	SamDC	1	1.20645	0.18019	0.19118	0.19045	0.17991	0.1259	0.8741
INC013C12	CG7537	inx5	1	1.35951	0.34162	0.37485	0.37384	0.34109	0.126	0.874
INC031B07	CG11345	CG11345	1	1.48438	0.41478	0.49046	0.49017	0.41446	0.126	0.874
INC061C02	CG1639	l(1)10Bb	1	1.32952	0.28443	0.3135	0.3134	0.28422	0.1261	0.8739
INC136D10	CG4710	CG4710	1	1.31461	0.25512	0.30235	0.30188	0.25512	0.1262	0.8738
INC111A03	CG4135	beat-IIb	1	1.13335	0.13245	0.13795	0.13749	0.13245	0.1264	0.8736
INC135C01	CG4363	CG4363	1	1.14486	0.13375	0.133	0.13297	0.13344	0.1266	0.8734
INC051D01	CG3841	CG3841	1	1.32512	0.29562	0.32598	0.3259	0.2956	0.1268	0.8732
INC090A02	CG5261	CG5261	1	1.25238	0.21981	0.24619	0.24448	0.21917	0.1268	0.8732
INC065G02	CG8029	CG8029	1	1.1303	0.1166	0.11842	0.1184	0.1164	0.1276	0.8724
INC138G06	CG12410	cv	1	1.26976	0.27988	0.32262	0.32246	0.27983	0.1276	0.8724
INC151F09	CG3744	CG3744	1	1.28082	0.26361	0.29572	0.29533	0.26355	0.1277	0.8723
INC063H05	CG11121	so	1	1.10951	0.11188	0.11098	0.10997	0.11164	0.1278	0.8722
INC142B08	CG3214	CG3214	1	1.10667	0.09816	0.09857	0.09857	0.09811	0.1282	0.8718
INC055B12	CG12159	CG12159	1	1.14093	0.14453	0.14776	0.14759	0.14445	0.1284	0.8716
INC025H11	CG3981	Unc-76	1	1.07938	0.0749	0.07553	0.07544	0.0749	0.1286	0.8714
INC134F12	CG33174	CG33174	1	1.11439	0.13563	0.14078	0.14049	0.13543	0.1286	0.8714
INC119A12	CG7939	RpL32	1	1.10246	0.09491	0.0924	0.09242	0.09469	0.1287	0.8713
INC040D09	CG31714	CG31714	1	1.47224	0.39104	0.48187	0.48196	0.39092	0.1289	0.8711
INC062G08	CG14992	Ack	1	1.13721	0.13317	0.12926	0.12924	0.13314	0.1289	0.8711
INC124D10	CG17438	CG17438	1	1.26051	0.24867	0.27243	0.27136	0.24823	0.1289	0.8711
INC045B02	CG2530	corto	1	1.14691	0.14345	0.14372	0.14362	0.14342	0.1293	0.8707
INC051H11	CG7755	CG7755	1	1.17462	0.15517	0.16289	0.16279	0.15492	0.1293	0.8707
INC008A10	CG8954	Smg5	1	1.18367	0.17792	0.18477	0.18467	0.17777	0.1295	0.8705
INC060A09	CG11070	CG11070	1	1.31103	0.29275	0.32553	0.32505	0.29189	0.1295	0.8705
INC052E10	CG9377	CG9377	1	1.23118	0.19759	0.22477	0.22467	0.19746	0.1302	0.8698
INC005E01	CG6950	CG6950	1	1.10605	0.11514	0.11557	0.11547	0.11464	0.1305	0.8695
INC052D03	CG3248	CG3248	1	1.12415	0.12114	0.12152	0.12157	0.12097	0.1307	0.8693
INC059D09	CG2781	CG2781	1	1.11577	0.11272	0.11171	0.11158	0.11267	0.1308	0.8692
INC062H11	CG16972	CG16972	1	1.3557	0.2935	0.32797	0.3278	0.2932	0.131	0.869
INC152H02	CG5547	Pect	1	1.15184	0.14565	0.15074	0.15055	0.14553	0.1312	0.8688
INC056H09	CG3891	CG3891	1	1.20995	0.22994	0.22733	0.22677	0.22994	0.1315	0.8685
INC095G08	CG8827	Ance	1	1.15575	0.14787	0.14787	0.14789	0.14787	0.1316	0.8684
INC093D03	CG12301	CG12301	1	1.5705	0.44986	0.55339	0.55154	0.44968	0.1318	0.8682
INC081B08	CG3152	Trap1	1	1.30994	0.28781	0.32901	0.32906	0.28786	0.1321	0.8679
INC052B08	CG4853	CG4853	1	1.14263	0.13219	0.13827	0.13827	0.13219	0.1322	0.8678
INC136E03	CG4429	Rbp2	1	1.17086	0.16098	0.16847	0.16818	0.16096	0.1322	0.8678
INC112H11	CG6330	CG6330	1	1.17787	0.16219	0.16651	0.1662	0.16221	0.1327	0.8673
INC062F09	CG17060	Rab10	1	1.09122	0.08654	0.08565	0.08563	0.08652	0.1329	0.8671
INC126D11	CG5014	Vap-33-1	1	1.21894	0.20789	0.22733	0.2271	0.20792	0.1329	0.8671
INC134G08	CG14779	pck	1	1.40978	0.36931	0.43981	0.43859	0.36892	0.1332	0.8668
INC076H02	CG6510	RpL18A	1	1.19061	0.17104	0.17536	0.1743	0.1708	0.1334	0.8666
INC115A07	CG16779	CG16779	1	1.12368	0.1214	0.12228	0.12223	0.12125	0.1339	0.8661
INC032A05	CG7481	RhoGAP18B	1	1.21091	0.22947	0.23761	0.23704	0.22867	0.134	0.866
INC006B10	CG5335	CG5335	1	1.15901	0.18525	0.18993	0.18971	0.1851	0.1341	0.8659
CONv04C19	CG4027	Act5C	1	1.11213	0.10915	0.10617	0.10614	0.10893	0.1344	0.8656
INC154C04	CG32805	CG32805	1	1.17464	0.16484	0.16755	0.1673	0.16449	0.1344	0.8656
INC155A05	CG3891	CG3891	1	1.16441	0.15483	0.16195	0.16183	0.15451	0.1344	0.8656
INC014B12	CG15498	CG15498	1	1.10119	0.10139	0.10484	0.10474	0.10141	0.1346	0.8654
INC091G09	CG32473	CG32473	1	1.23443	0.21842	0.22824	0.22821	0.21837	0.1349	0.8651
INC001E06	CG31233	CG31233	1	1.24475	0.21845	0.2455	0.24519	0.21809	0.1352	0.8648
INC082H04	CG8408	CG8408	1	1.09532	0.10837	0.10448	0.1044	0.10799	0.1354	0.8646
INC086F05	CG3183	geminin	1	1.26881	0.27294	0.28909	0.28857	0.27299	0.1356	0.8644
INC146A07	CG17645	Pglym87	1	1.17488	0.17398	0.16873	0.16868	0.17359	0.1356	0.8644
INC043C01	CG15207	CG15207	1	1.29402	0.29636	0.30355	0.30342	0.29529	0.1359	0.8641
INC097G06	CG31272	CG31272	1	1.47613	0.41157	0.4765	0.47641	0.41148	0.1359	0.8641
INC028C09	CG2145	CG2145	1	1.10536	0.09991	0.10254	0.10249	0.09984	0.1365	0.8635
INC035H11	CG4265	Uch	1	1.1323	0.12767	0.12709	0.12704	0.12729	0.1365	0.8635
INC015A01	CG3061	CG3061	1	1.27437	0.25426	0.26214	0.26162	0.25408	0.1368	0.8632
INC071D04	CG1674	CG1674	1	1.2763	0.23822	0.26705	0.267	0.23817	0.1369	0.8631
INC081B02	CG2674	M(2)21AB	1	1.12727	0.12272	0.12748	0.12724	0.12272	0.1371	0.8629
INC051E07	CG8128	CG8128	1	1.25259	0.23963	0.24555	0.24542	0.23955	0.1375	0.8625
INC127D04	CG6353	CG6353	1	1.08535	0.10535	0.107	0.10674	0.10429	0.1376	0.8624
INC094B08	CG5819	CG5819	1	1.26297	0.23737	0.264	0.26343	0.23729	0.1378	0.8622
INC134C07	CG2715	Syx4	1	1.38965	0.36091	0.42915	0.42885	0.36086	0.1379	0.8621
INC034F12	CG7915	Ect4	1	1.04195	0.04455	0.04471	0.04469	0.0445	0.138	0.862
INC135F01	CG31361	dpr17	1	1.15591	0.16308	0.16878	0.16876	0.16298	0.138	0.862
INC078G08	CG8127	Eip75B	1	1.16255	0.20378	0.23498	0.23471	0.20363	0.1381	0.8619
INC035F01	CG2191	CG2191	1	1.17379	0.17476	0.17237	0.17227	0.17449	0.1382	0.8618
INC091H11	CG4185	NC2&bgr;	1	1.18279	0.17326	0.17918	0.17915	0.17326	0.1384	0.8616
INC141D06	CG13077	CG13077	1	1.44649	0.38547	0.48124	0.48127	0.38533	0.1386	0.8614
INC155A11	CG8258	CG8258	1	1.15196	0.14876	0.15172	0.15157	0.14871	0.1386	0.8614
INC070F03	CG1662	CG1662	1	1.15143	0.14792	0.15688	0.15675	0.14792	0.1388	0.8612
INC099E06	CG13887	CG13887	1	1.17534	0.16669	0.16977	0.16977	0.16648	0.1395	0.8605
INC066G07	CG6870	CG6870	1	1.14955	0.16691	0.16294	0.16289	0.16664	0.1397	0.8603
INC091D11	CG13281	Cas	1	1.22696	0.22822	0.23045	0.23037	0.22783	0.1404	0.8596
INC053D06	CG31330	CG31330	1	1.08187	0.08073	0.0794	0.07927	0.08072	0.1411	0.8589
INC106F04	CG8938	GstS1	1	1.06604	0.06531	0.06461	0.06463	0.06525	0.1414	0.8586
INC016C05	CG32675	CG32675	1	1.28784	0.25954	0.29053	0.28988	0.25894	0.1415	0.8585
INC085F08	CG3367	CG3367	1	1.26018	0.27501	0.2892	0.2892	0.27408	0.1417	0.8583
INC015A11	CG12870	CG12870	1	1.11013	0.10333	0.1104	0.11033	0.10303	0.1422	0.8578
INC049H10	CG7194	CG7194	1	1.42957	0.38905	0.47285	0.47252	0.38881	0.1422	0.8578
INC013E06	CG17725	Pepck	1	1.10316	0.10444	0.10335	0.10333	0.10398	0.1424	0.8576
INC082D07	CG5089	CG5089	1	1.10652	0.10477	0.10649	0.10642	0.10463	0.1425	0.8575
INC050F12	CG7225	wbl	1	1.26736	0.253	0.26145	0.2615	0.25289	0.1428	0.8572
INC115H12	CG5177	CG5177	1	1.10799	0.10701	0.10897	0.10873	0.10699	0.1428	0.8572
INC060E10	CG4435	FucTB	1	1.10885	0.11591	0.114	0.11393	0.11589	0.1432	0.8568
INC076F05	CG6327	CG6327	1	1.0845	0.08471	0.08452	0.08443	0.08464	0.1434	0.8566
INC152C08	CG3835	CG3835	1	1.27521	0.25405	0.27592	0.27561	0.25402	0.1434	0.8566
INC055B06	CG33174	CG33174	1	1.43431	0.39304	0.47387	0.47334	0.3929	0.1441	0.8559
INC064H07	CG7053	CG7053	1	1.20748	0.21773	0.22456	0.22451	0.21773	0.1441	0.8559
INC153D03	CG4211	nonA	1	1.17707	0.20467	0.21495	0.21487	0.20405	0.1446	0.8554
INC032F03	CG4952	dac	1	1.22291	0.21448	0.22369	0.22359	0.21436	0.1451	0.8549
INC089D02	CG31852	CG31852	1	1.38539	0.37416	0.43659	0.43659	0.37383	0.1453	0.8547
INC007B01	CG9575	Rab35	1	1.08465	0.09217	0.09238	0.09219	0.09198	0.1454	0.8546
INC065C03	CG4214	Syx5	1	1.20105	0.20137	0.19945	0.19942	0.20132	0.1454	0.8546
INC010F11	CG2736	CG2736	1	1.14988	0.14575	0.15549	0.15512	0.14543	0.1456	0.8544
INC016G06	CG7017	CG7017	1	1.30497	0.29526	0.31882	0.31874	0.29489	0.1457	0.8543
INC056D11	CG8556	Rac2	1	1.31199	0.33448	0.38023	0.37901	0.33396	0.1459	0.8541
INC121B06	CG8860	CG8860	1	1.09883	0.09677	0.09956	0.09944	0.09663	0.1459	0.8541
INC059G02	CG32296	Mrtf	1	1.5639	0.48458	0.57636	0.57548	0.48436	0.1461	0.8539
INC014A09	CG7084	CG7084	1	1.26611	0.27288	0.28856	0.28851	0.27278	0.1464	0.8536
INC044F04	CG32046	CG32046	1	1.14108	0.13625	0.1426	0.1426	0.13615	0.1465	0.8535
INC050A12	CG7206	CG7206	1	1.40233	0.39938	0.42668	0.42657	0.39933	0.1465	0.8535
INC033A03	CG10833	Cyp28d1	1	1.22239	0.21205	0.21637	0.21601	0.212	0.1468	0.8532
INC135F10	CG12142	Tsp42Eg	1	1.32771	0.3452	0.38455	0.38386	0.34472	0.1468	0.8532
INC073H08	CG5171	CG5171	1	1.20753	0.19682	0.20976	0.20966	0.1964	0.1469	0.8531
INC151D06	CG2021	CG2021	1	1.23219	0.28324	0.31279	0.31225	0.28242	0.1469	0.8531
INC037F06	CG3940	CG3940	1	1.21554	0.21514	0.2235	0.22302	0.2146	0.1475	0.8525
INC049H02	CG5664	CG5664	1	1.2516	0.30529	0.32885	0.32836	0.30519	0.1475	0.8525
INC088F07	CG7855	timeout	1	1.31396	0.3211	0.36847	0.36839	0.32042	0.1477	0.8523
INC099C04	CG18490	CG18490	1	1.3826	0.36261	0.43839	0.43828	0.36245	0.1482	0.8518
INC116E03	CG13311	CG13311	1	1.32933	0.34184	0.39565	0.39503	0.34167	0.1483	0.8517
INC057E03	CG11324	homer	1	1.27748	0.31817	0.34556	0.34496	0.31812	0.1484	0.8516
INC118D12	CG4288	CG4288	1	1.10052	0.09825	0.10166	0.10161	0.09813	0.1484	0.8516
INC138H01	CG7634	CG7634	1	1.16469	0.19701	0.20706	0.20691	0.19701	0.1487	0.8513
INC007B05	CG6649	Ugt35b	1	1.14943	0.15372	0.15047	0.15038	0.15357	0.1488	0.8512
INC136G07	CG17870	14-3-3&zgr;	1	1.24854	0.26089	0.28059	0.28046	0.26064	0.1491	0.8509
INC049D05	CG6370	CG6370	1	1.18605	0.18837	0.18941	0.18916	0.18835	0.1492	0.8508
INC083C07	CG12374	CG12374	1	1.09318	0.09641	0.09575	0.09539	0.09637	0.1497	0.8503
INC020H03	CG9537	DLP	1	1.13935	0.1356	0.14	0.13993	0.13558	0.1499	0.8501
INC036H03	CG9520	CG9520	1	1.16358	0.17126	0.17688	0.17678	0.17097	0.1499	0.8501
INC112F05	CG7283	RpL10Ab	1	1.17056	0.16721	0.16897	0.16878	0.16726	0.1499	0.8501
INC150B06	CG7668	CG7668	1	1.21162	0.229	0.25438	0.25381	0.22866	0.1499	0.8501
INC032E07	CG7913	PP2A-B	1	1.11667	0.1221	0.12248	0.12251	0.12203	0.1501	0.8499
INC134A04	CG14189	CG14189	1	1.21097	0.21092	0.21508	0.21508	0.21089	0.1502	0.8498
INC007H03	CG9621	Adgf-D	1	1.39261	0.37934	0.4458	0.44532	0.37931	0.1503	0.8497
INC021B03	CG10345	CG10345	1	1.13002	0.13378	0.13875	0.13842	0.13368	0.1504	0.8496
INC150B12	CG32112	CG32112	1	1.3294	0.31132	0.35084	0.35022	0.31134	0.1504	0.8496
INC145B12	CG18106	IM2	1	1.1289	0.13267	0.13197	0.13165	0.1326	0.1505	0.8495
INC085D09	CG1152	Gld	1	1.13502	0.13512	0.1405	0.14048	0.13499	0.1506	0.8494
INC010H04	CG30389	CG30389	1	1.06952	0.07271	0.07515	0.07507	0.07255	0.1507	0.8493
INC100B01	CG14478	CG14478	1	1.34854	0.32438	0.38342	0.38331	0.3241	0.1508	0.8492
INC041E03	CG3433	Coprox	1	1.16759	0.16446	0.16707	0.16702	0.16442	0.1513	0.8487
INC129B10	CG6593	Pp1&agr;-96A	1	1.26403	0.31769	0.34382	0.34375	0.31621	0.1513	0.8487
INC126F06	CG1961	CG1961	1	1.13322	0.1354	0.13525	0.13496	0.13535	0.1514	0.8486
INC113C03	CG4471	Tsp42Ep	1	1.32379	0.3274	0.34419	0.3439	0.32729	0.1515	0.8485
INC064A06	CG11175	CG11175	1	1.27456	0.30381	0.35366	0.35366	0.30244	0.1516	0.8484
INC028G01	CG7162	Trap220	1	1.21709	0.2442	0.23511	0.23466	0.2434	0.1518	0.8482
INC032A01	CG17744	CG17744	1	1.14822	0.15129	0.15498	0.15461	0.15104	0.1518	0.8482
INC114H01	CG13165	CG13165	1	1.07219	0.07406	0.07418	0.07417	0.07396	0.1523	0.8477
INC124C08	CG9368	CG9368	1	1.1496	0.15474	0.15773	0.15763	0.15474	0.1523	0.8477
INC130E09	CG3948	&zgr;COP	1	1.50874	0.42959	0.55659	0.55621	0.42959	0.1524	0.8476
INC126B04	CG15044	CG15044	1	1.21359	0.20831	0.22842	0.22826	0.20818	0.1527	0.8473
INC128H05	CG13919	CG13919	1	1.23217	0.24988	0.27628	0.27623	0.2497	0.1528	0.8472
INC080G09	CG2674	M(2)21AB	1	1.15861	0.15933	0.16241	0.16229	0.15901	0.153	0.847
INC085H07	CG10493	CG10493	1	1.23735	0.28661	0.3196	0.31905	0.2864	0.153	0.847
INC065G04	CG9248	CG9248	1	1.48844	0.45581	0.55577	0.55467	0.45581	0.1532	0.8468
INC143C01	CG3621	CG3621	1	1.20823	0.2654	0.28841	0.28835	0.26535	0.1533	0.8467
INC096C02	CG4955	CG4955	1	1.31921	0.29014	0.33447	0.33434	0.29014	0.1534	0.8466
INC151G08	CG6838	CG6838	1	1.27403	0.26242	0.2912	0.29105	0.26214	0.1535	0.8465
INC074F12	CG8690	CG8690	1	1.23561	0.24853	0.23322	0.23287	0.24841	0.1536	0.8464
INC109D03	CG9401	mago	1	1.17747	0.18603	0.17847	0.17816	0.18605	0.1536	0.8464
INC121G11	CG4204	Elongin-B	1	1.17144	0.17008	0.18369	0.18369	0.17011	0.1536	0.8464
INC087F10	CG16793	CG16793	1	1.0741	0.08021	0.08216	0.08215	0.08017	0.1537	0.8463
INC069A02	CG7828	CG7828	1	1.27164	0.27356	0.31235	0.31225	0.27295	0.1538	0.8462
INC137H08	CG12740	RpL28	1	1.30687	0.3286	0.38739	0.38607	0.32807	0.1539	0.8461
INC052A02	CG17003	CG17003	1	1.15489	0.16951	0.17403	0.174	0.16911	0.1541	0.8459
INC012G01	CG5987	CG5987	1	1.13982	0.14481	0.15281	0.15273	0.14477	0.1545	0.8455
INC143A05	CG5134	CG5134	1	1.14394	0.1577	0.17001	0.16996	0.15765	0.155	0.845
INC076D08	CG10443	Lar	1	1.22855	0.28467	0.30821	0.30818	0.28465	0.1552	0.8448
INC003A04	CG3902	CG3902	1	1.12377	0.12869	0.13066	0.13066	0.12854	0.1554	0.8446
INC051A12	CG31045	Mhcl	1	1.20317	0.20448	0.22091	0.22093	0.2044	0.156	0.844
INC073E04	CG11266	CG11266	1	1.28601	0.2907	0.30105	0.30108	0.29013	0.1562	0.8438
INC088H05	CG4122	svr	1	1.11528	0.11677	0.12471	0.12468	0.11648	0.1563	0.8437
INC037G08	CG11494	BtbVII	1	1.11774	0.13129	0.1261	0.12596	0.13124	0.1564	0.8436
INC020F11	CG2977	inx7	1	1.07061	0.07545	0.07562	0.07562	0.07544	0.1565	0.8435
INC047H10	CG31361	dpr17	1	1.15413	0.16987	0.16244	0.1623	0.1699	0.1566	0.8434
INC120G06	CG3263	Pka-R1	1	1.24863	0.26147	0.29404	0.29394	0.26127	0.1569	0.8431
INC090F07	CG8277	CG8277	1	1.14054	0.1446	0.14885	0.14846	0.14443	0.157	0.843
INC051C10	CG4841	CG4841	1	1.28487	0.29328	0.32244	0.3221	0.29328	0.1571	0.8429
INC004D06	CG15208	CG15208	1	1.24459	0.27049	0.28984	0.28977	0.26994	0.1574	0.8426
INC106B03	CG15159	CG15159	1	1.15948	0.24196	0.25118	0.25003	0.24046	0.1577	0.8423
INC080E07	CG31160	CG31160	1	1.15793	0.16199	0.1678	0.16751	0.16201	0.1578	0.8422
INC020D12	CG13192	CG13192	1	1.20814	0.20781	0.22383	0.22327	0.20784	0.1584	0.8416
INC067H04	CG12692	CG12692	1	1.1966	0.21784	0.21604	0.21571	0.21759	0.1584	0.8416
INC127D12	CG32600	dpr8	1	1.2641	0.30561	0.35275	0.3525	0.30556	0.1586	0.8414
INC121D11	CG10869	CG10869	1	1.10002	0.10956	0.10911	0.1085	0.10941	0.1587	0.8413
INC032A07	CG9962	CG9962	1	1.29103	0.35111	0.36747	0.36693	0.35083	0.1593	0.8407
INC033E05	CG10578	DnaJ-1	1	1.13354	0.15127	0.155	0.15486	0.15112	0.1593	0.8407
INC128E03	CG31045	Mhcl	1	1.38996	0.36209	0.42525	0.42517	0.3616	0.1595	0.8405
INC032C01	CG9014	CG9014	1	1.10139	0.10813	0.10978	0.10964	0.10813	0.1596	0.8404
INC017B01	CG32603	CG32603	1	1.27301	0.26587	0.28703	0.2869	0.26566	0.1597	0.8403
INC040G03	CG16963	Cry	1	1.19398	0.21141	0.22869	0.22851	0.21136	0.1597	0.8403
INC081C09	CG13615	CG13615	1	1.41076	0.39791	0.43758	0.43732	0.39722	0.1602	0.8398
INC137D11	CG6281	Timp	1	1.10476	0.12055	0.11986	0.11977	0.12041	0.1605	0.8395
INC004D12	CG14645	CG14645	1	1.08971	0.10025	0.09875	0.09851	0.1002	0.1606	0.8394
INC097H04	CG4001	Pfk	1	1.09332	0.10432	0.10278	0.10273	0.10432	0.1606	0.8394
INC052H12	CG14286	CG14286	1	1.21995	0.2074	0.22907	0.22904	0.20737	0.1608	0.8392
INC045C12	CG10750	CG10750	1	1.25717	0.27816	0.30292	0.30245	0.27721	0.1615	0.8385
INC113E10	CG33071	CG33071	1	1.46592	0.43621	0.53311	0.53311	0.43582	0.1616	0.8384
INC152D06	CG13888	Gr61a	1	1.34931	0.34978	0.43341	0.43336	0.34896	0.1616	0.8384
INC115D11	CG5017	CG5017	1	1.0799	0.08969	0.092	0.09196	0.08957	0.1617	0.8383
INC086C11	CG10512	CG10512	1	1.24926	0.29909	0.33724	0.33711	0.29901	0.1619	0.8381
INC150B07	CG14176	Or67b	1	1.09974	0.13731	0.14524	0.14524	0.13704	0.1619	0.8381
INC060B03	CG17888	Pdp1	1	1.2097	0.22478	0.22632	0.2262	0.2248	0.162	0.838
INC136H04	CG14298	CG14298	1	1.10755	0.11934	0.11205	0.11198	0.11922	0.162	0.838
INC084A10	CG5108	mRpS7	1	1.14515	0.15973	0.16141	0.16132	0.15951	0.1627	0.8373
INC018A06	CG7057	AP-50	1	1.38608	0.38517	0.46798	0.46771	0.38514	0.1629	0.8371
INC093B02	CG6506	CG6506	1	1.15311	0.18429	0.20417	0.20417	0.18322	0.1629	0.8371
INC048A05	CG10149	Rpn6	1	1.11747	0.13698	0.134	0.13378	0.13669	0.1635	0.8365
INC123D06	CG3314	RpL7A	1	1.08018	0.08656	0.08432	0.08427	0.08644	0.1636	0.8364
INC148E06	CG8800	CG8800	1	1.36584	0.39406	0.44681	0.44622	0.39396	0.1637	0.8363
INC020F04	CG5133	Doc1	1	1.16726	0.19194	0.19405	0.19405	0.19189	0.164	0.836
INC115F12	CG17646	CG17646	1	1.14233	0.15607	0.15695	0.157	0.1561	0.1642	0.8358
INC013G10	CG4685	CG4685	1	1.29291	0.28893	0.32131	0.32008	0.28891	0.1643	0.8357
INC006A05	CG8946	Sply	1	1.32675	0.36135	0.41264	0.41224	0.36137	0.1647	0.8353
INC046H09	CG1440	CG1440	1	1.15726	0.16784	0.16744	0.16719	0.16777	0.1651	0.8349
INC029G06	CG8790	CG8790	1	1.09638	0.10875	0.10908	0.10906	0.10842	0.1656	0.8344
INC064A03	CG17462	CG17462	1	1.09933	0.1867	0.186	0.18581	0.18639	0.1656	0.8344
INC037B03	CG2227	Gip	1	1.09874	0.10982	0.10795	0.10762	0.1098	0.1657	0.8343
INC118F04	CG11840	shanti	1	1.11391	0.12495	0.11988	0.11981	0.12486	0.1657	0.8343
INC085G07	CG6440	Dms	1	1.36328	0.38068	0.44846	0.44817	0.38066	0.1658	0.8342
INC044H06	CG5614	CG5614	1	1.21754	0.23574	0.25434	0.25406	0.23554	0.166	0.834
INC090B05	CG13733	CG13733	1	1.1196	0.12633	0.13508	0.13481	0.12613	0.166	0.834
INC157G07	CG7037	Cbl	1	1.37502	0.3782	0.46347	0.46245	0.37689	0.1662	0.8338
INC156F08	CG3114	ewg	1	1.22266	0.29612	0.32418	0.32418	0.29584	0.1663	0.8337
INC102H04	CG5809	CaBP1	1	1.19444	0.21915	0.22573	0.22566	0.21887	0.1664	0.8336
INC125G03	CG5830	CG5830	1	1.49571	0.44122	0.57001	0.56991	0.44065	0.1668	0.8332
INC119F11	CG8781	tsu	1	1.15512	0.17804	0.17993	0.17988	0.17796	0.1671	0.8329
INC076H05	CG15674	CG15674	1	1.44067	0.42836	0.52211	0.52144	0.42609	0.1673	0.8327
INC032D01	CG7921	Mgat2	1	1.16565	0.17211	0.18121	0.18087	0.17211	0.1674	0.8326
INC054F03	CG7527	CadN2	1	1.1157	0.12542	0.12924	0.12926	0.12499	0.1676	0.8324
INC067G03	CG1129	CG1129	1	1.29716	0.30764	0.33184	0.33126	0.30746	0.1676	0.8324
INC091F02	CG32604	l(1)G0007	1	1.12516	0.13827	0.13654	0.13608	0.13812	0.1677	0.8323
INC051A08	CG1514	CG1514	1	1.46556	0.43124	0.53373	0.53259	0.43095	0.1678	0.8322
INC084A01	CG2221	l(1)G0289	1	1.18733	0.21847	0.21366	0.21344	0.21839	0.1679	0.8321
INC028G02	CG8264	Bx42	1	1.16516	0.18013	0.18665	0.18651	0.18013	0.1682	0.8318
INC132E08	CG8934	CG8934	1	1.1555	0.18042	0.18069	0.18067	0.18006	0.1682	0.8318
INC024C09	CG4550	ninaE	1	1.10394	0.10922	0.11423	0.11418	0.10905	0.1684	0.8316
INC151D07	CG6429	CG6429	1	1.3328	0.3352	0.39123	0.39084	0.33517	0.1684	0.8316
INC090H07	CG13260	CG13260	1	1.38756	0.39403	0.47325	0.47284	0.39392	0.1686	0.8314
INC151B09	CG6671	AGO1	1	1.21433	0.22628	0.25111	0.25108	0.2259	0.1686	0.8314
INC072F05	CG10118	ple	1	1.2219	0.2429	0.25294	0.25253	0.2427	0.1687	0.8313
INC096B03	CG9674	CG9674	1	1.12272	0.14074	0.1374	0.13735	0.14055	0.1688	0.8312
INC059D04	CG6224	dbo	1	1.15279	0.16576	0.17412	0.1741	0.16562	0.1694	0.8306
INC153G05	CG11051	Nplp2	1	1.0724	0.07897	0.08107	0.08095	0.07897	0.1695	0.8305
INC041D04	CG5857	CG5857	1	1.12651	0.14805	0.14837	0.14764	0.14779	0.1697	0.8303
INC147C05	CG15180	CG15180	1	1.22706	0.30054	0.32513	0.325	0.30031	0.1699	0.8301
INC127B11	CG1814	CG1814	1	1.31062	0.3217	0.36387	0.36395	0.32122	0.1701	0.8299
INC088E12	CG5144	CG5144	1	1.12753	0.1404	0.1433	0.1433	0.14038	0.1707	0.8293
INC070B05	CG12076	YT521-B	1	1.08734	0.16812	0.18233	0.18221	0.16805	0.1709	0.8291
INC136H10	CG10861	CG10861	1	1.19818	0.21417	0.21669	0.21657	0.21417	0.1709	0.8291
INC035D09	CG4695	CG4695	1	1.09426	0.10374	0.10642	0.10621	0.1035	0.171	0.829
INC113H11	CG32316	CG32316	1	1.09804	0.13072	0.13394	0.13391	0.13051	0.1717	0.8283
INC031G06	CG7778	CG7778	1	1.11424	0.12177	0.12573	0.12563	0.12173	0.1723	0.8277
INC053H06	CG7583	CtBP	1	1.17477	0.22065	0.24221	0.24214	0.22033	0.1723	0.8277
INC015G02	CG4758	Trp1	1	1.14036	0.15513	0.16276	0.1623	0.15484	0.1724	0.8276
INC151D12	CG10529	Lcp65Ae	1	1.15954	0.20872	0.21264	0.21231	0.20857	0.1724	0.8276
INC047D06	CG14710	CG14710	1	1.11286	0.19089	0.20941	0.20919	0.19038	0.1726	0.8274
INC109G01	CG10849	Sc2	1	1.15565	0.16164	0.17469	0.17454	0.16136	0.1726	0.8274
INC084G11	CG7948	spn-A	1	1.24422	0.2493	0.26482	0.2635	0.2493	0.1733	0.8267
INC011D02	CG4380	usp	1	1.14821	0.16347	0.1793	0.179	0.16321	0.1742	0.8258
INC041D08	CG5322	CG5322	1	1.14794	0.16568	0.17093	0.17095	0.16556	0.1745	0.8255
INC145G07	CG15261	CG15261	1	1.1843	0.21967	0.22329	0.22331	0.21906	0.1745	0.8255
INC096B11	CG9674	CG9674	1	1.17094	0.18398	0.194	0.1937	0.18383	0.1746	0.8254
INC138E08	CG1495	CaMKI	1	1.17636	0.19147	0.21482	0.21444	0.19114	0.1746	0.8254
INC035A07	CG6238	ssh	1	1.0645	0.07028	0.07154	0.07142	0.07024	0.1747	0.8253
INC052B03	CG9657	CG9657	1	1.11704	0.12866	0.13272	0.13263	0.12866	0.1747	0.8253
INC154C03	CG1304	CG1304	1	1.35994	0.36977	0.42107	0.42069	0.3698	0.175	0.825
INC085F11	CG10207	NaPi-T	1	1.20885	0.23551	0.24669	0.24636	0.23511	0.1759	0.8241
INC018E12	CG7061	rab3-GAP	1	1.1402	0.16137	0.15864	0.15864	0.16132	0.1761	0.8239
INC052B07	CG8098	Picot	1	1.24983	0.27363	0.29717	0.29697	0.27345	0.1769	0.8231
INC068E04	CG7979	CG7979	1	1.14725	0.1727	0.17998	0.17985	0.17258	0.1771	0.8229
INC039F03	CG1664	sbr	1	1.22639	0.313	0.33997	0.33992	0.31281	0.1773	0.8227
INC047D07	CG9619	CG9619	1	1.16573	0.21327	0.23357	0.23345	0.21269	0.1774	0.8226
INC154C08	CG3868	CG3868	1	1.3284	0.32487	0.36947	0.36904	0.32458	0.1775	0.8225
INC028H10	CG6934	CG6934	1	1.15139	0.17926	0.18118	0.18082	0.17919	0.1785	0.8215
INC158C11	CG14854	CG14854	1	1.16715	0.20084	0.20126	0.20119	0.20081	0.1789	0.8211
INC045G07	CG6660	CG6660	1	1.13379	0.1496	0.15796	0.15796	0.14934	0.179	0.821
INC047F06	CG18397	CG18397	1	1.3641	0.38978	0.45765	0.45775	0.38969	0.1793	0.8207
INC030G10	CG11857	CG11857	1	1.15731	0.1816	0.19225	0.19211	0.1816	0.1795	0.8205
INC028B05	CG7408	CG7408	1	1.14598	0.17101	0.18181	0.18114	0.17093	0.1796	0.8204
INC059F04	CG7597	CG7597	1	1.14221	0.16555	0.17028	0.16953	0.16511	0.1799	0.8201
INC070F02	CG1782	Uba1	1	1.12578	0.15122	0.14818	0.14818	0.15114	0.1799	0.8201
INC054C11	CG2371	CG2371	1	1.38756	0.41227	0.49852	0.49799	0.4118	0.1804	0.8196
INC110E02	CG12317	JhI-21	1	1.35403	0.38725	0.44738	0.44714	0.38717	0.1805	0.8195
INC149B12	CG7720	CG7720	1	1.21222	0.29306	0.34629	0.34611	0.29266	0.181	0.819
INC151H04	CG11271	RpS12	1	1.23089	0.27109	0.28448	0.28443	0.27107	0.1812	0.8188
INC126B05	CG9773	CG9773	1	1.18929	0.25821	0.25472	0.25472	0.25809	0.1819	0.8181
INC061A03	CG31004	CG31004	1	1.19668	0.22717	0.23978	0.2397	0.22695	0.182	0.818
INC146F12	CG30491	CG30491	1	1.26014	0.28095	0.31688	0.31615	0.28085	0.1821	0.8179
INC012H02	CG6544	fau	1	1.10891	0.12739	0.12663	0.12651	0.12737	0.1822	0.8178
INC055H05	CG32708	CG32708	1	1.11801	0.2227	0.24228	0.24189	0.22234	0.1822	0.8178
INC006A10	CG5330	Nap1	1	1.11475	0.13469	0.13654	0.13618	0.13435	0.1823	0.8177
INC101C11	CG6824	ovo	1	1.07947	0.10254	0.10416	0.10392	0.10233	0.1823	0.8177
INC118D03	CG4893	CG4893	1	1.33152	0.38882	0.44885	0.4489	0.38829	0.1827	0.8173
INC034H01	CG6222	su(s)	1	1.25466	0.34304	0.37857	0.37732	0.34243	0.1829	0.8171
INC003F12	CG4287	CG4287	1	1.3078	0.33361	0.3716	0.37113	0.33356	0.183	0.817
INC110G04	CG9755	pum	1	1.21369	0.25142	0.2639	0.26367	0.25137	0.183	0.817
INC067D12	CG11486	CG11486	1	1.26833	0.33507	0.37628	0.37626	0.33454	0.1832	0.8168
INC032C10	CG8707	CG8707	1	1.15376	0.17483	0.18791	0.1874	0.17481	0.1833	0.8167
INC052D08	CG1308	CG1308	1	1.16464	0.21116	0.21459	0.21311	0.21091	0.1835	0.8165
INC052F09	CG14814	CG14814	1	1.12254	0.1411	0.1499	0.14985	0.14085	0.1837	0.8163
INC086E11	CG7415	DppIII	1	1.13751	0.1586	0.16967	0.16945	0.1585	0.1838	0.8162
INC074B12	CG11672	CG11672	1	1.1051	0.14616	0.14538	0.14521	0.14587	0.1841	0.8159
INC081E09	CG6391	CG6391	1	1.22256	0.26796	0.27811	0.27751	0.26766	0.1843	0.8157
INC030F07	CG5360	CG5360	1	1.27699	0.35088	0.39472	0.39451	0.35077	0.1844	0.8156
INC017D06	CG6342	Irp-1B	1	1.07939	0.10221	0.09503	0.09501	0.10216	0.1846	0.8154
INC059E06	CG7768	CG7768	1	1.21697	0.25902	0.29569	0.29574	0.25914	0.1846	0.8154
INC113B11	CG14996	Chd64	1	1.12729	0.14857	0.15208	0.15189	0.14857	0.1846	0.8154
INC098B04	CG1600	CG1600	1	1.14368	0.17286	0.17941	0.17909	0.17283	0.1847	0.8153
INC134F05	CG14773	CG14773	1	1.16469	0.25917	0.28105	0.28054	0.25889	0.1848	0.8152
INC047B11	CG5707	CG5707	1	1.17014	0.19955	0.20122	0.2012	0.19955	0.1849	0.8151
INC038D11	CG6284	Sirt6	1	1.40747	0.42988	0.51085	0.5106	0.42913	0.185	0.815
INC104B05	CG2258	CG2258	1	1.07078	0.0851	0.08416	0.08408	0.08501	0.1852	0.8148
INC151B11	CG13673	CG13673	1	1.18251	0.22397	0.23668	0.23658	0.22384	0.1853	0.8147
INC060B12	CG6565	CG6565	1	1.14656	0.16609	0.16979	0.16926	0.16595	0.1857	0.8143
INC081H12	CG8654	CG8654	1	1.2479	0.32813	0.37236	0.37211	0.32798	0.1863	0.8137
INC149A12	CG3186	eIF-5A	1	1.0828	0.09288	0.09459	0.09459	0.09268	0.1863	0.8137
INC083F05	CG32425	CG32425	1	1.09434	0.11157	0.11531	0.11526	0.11157	0.1864	0.8136
INC007H02	CG17100	CG17100	1	1.1492	0.18516	0.18499	0.18491	0.18499	0.1865	0.8135
INC031D04	CG1906	CG1906	1	1.14304	0.19524	0.21104	0.21099	0.19524	0.1866	0.8134
INC010E02	CG4068	CG4068	1	1.09596	0.12583	0.1225	0.1224	0.12561	0.1867	0.8133
INC065F10	CG1659	unc-119	1	1.33429	0.34998	0.40611	0.40543	0.34982	0.1868	0.8132
INC112D09	CG32486	CG32486	1	1.02967	0.03839	0.03706	0.03705	0.03835	0.1868	0.8132
INC032H02	CG6500	Bx	1	1.14634	0.17559	0.17549	0.17549	0.17556	0.1869	0.8131
INC153H11	CG18157	CG18157	1	1.33612	0.3922	0.4571	0.45699	0.39193	0.1874	0.8126
INC094G10	CG9075	eIF-4a	1	1.0903	0.1064	0.11051	0.11046	0.10623	0.1876	0.8124
INC028F02	CG32305	CG32305	1	1.13321	0.16373	0.17039	0.17019	0.16351	0.1877	0.8123
INC016F02	CG4110	CG4110	1	1.10305	0.12964	0.12902	0.12893	0.12955	0.1878	0.8122
INC091D02	CG7878	CG7878	1	1.25393	0.34912	0.37058	0.3705	0.34912	0.188	0.812
INC027H10	CG7052	TepII	1	1.23283	0.25302	0.28198	0.28168	0.25295	0.1885	0.8115
INC083D06	CG2155	v	1	1.16168	0.19939	0.19966	0.19966	0.19934	0.1887	0.8113
INC158C04	CG13527	CG13527	1	1.12207	0.14645	0.15997	0.16002	0.14633	0.1888	0.8112
INC092F01	CG1901	mav	1	1.10479	0.13168	0.13556	0.13539	0.13148	0.1898	0.8102
INC151E05	CG31278	CG31278	1	1.33796	0.3891	0.46431	0.46403	0.38899	0.1902	0.8098
INC029E06	CG4636	SCAR	1	1.38523	0.39649	0.44923	0.44913	0.39598	0.1904	0.8096
INC012H11	CG33103	Ppn	1	1.08575	0.1046	0.10663	0.10665	0.10438	0.1905	0.8095
INC056F04	CG8560	CG8560	1	1.10203	0.12366	0.1243	0.12427	0.12363	0.1905	0.8095
INC090E09	CG18231	CG18231	1	1.15205	0.20567	0.22424	0.22382	0.20565	0.1912	0.8088
INC087C09	CG10639	CG10639	1	1.14056	0.20544	0.21377	0.21295	0.20492	0.1913	0.8087
INC027G03	CG14661	CG14661	1	1.11563	0.15047	0.1526	0.1526	0.15025	0.1914	0.8086
INC124D07	CG3337	CG3337	1	1.23197	0.25373	0.2841	0.28382	0.2535	0.1914	0.8086
INC092B05	CG5455	CG5455	1	1.09038	0.10662	0.1126	0.11255	0.1061	0.1916	0.8084
INC032H01	CG5961	CG5961	1	1.08279	0.10281	0.10356	0.1034	0.10281	0.1917	0.8083
INC085B09	CG10474	CG10474	1	1.12935	0.17543	0.17802	0.17767	0.1753	0.1926	0.8074
INC112G08	CG1690	CG1690	1	1.12896	0.18832	0.20261	0.20234	0.18837	0.1926	0.8074
INC017C08	CG32560	CG32560	1	1.11958	0.14034	0.14497	0.14487	0.14039	0.1931	0.8069
INC035C02	CG7669	CG7669	1	1.08874	0.14765	0.14605	0.14591	0.14657	0.1931	0.8069
INC104G02	CG11425	CG11425	1	1.44933	0.45506	0.57285	0.57263	0.45349	0.1931	0.8069
INC126E11	CG33493	CG33493	1	1.24423	0.31377	0.3265	0.32643	0.31375	0.1937	0.8063
INC128G02	CG4899	Pdh	1	1.161	0.20056	0.20036	0.20012	0.20029	0.1942	0.8058
INC080F01	CG10186	CG10186	1	1.07723	0.09875	0.0961	0.096	0.09868	0.1943	0.8057
INC152A06	CG13826	CG13826	1	1.35357	0.4013	0.49015	0.48871	0.40113	0.1945	0.8055
INC011F10	CG8639	Cirl	1	1.13265	0.17771	0.18223	0.18201	0.17747	0.1951	0.8049
INC056F07	CG3881	GlcAT-S	1	1.0873	0.12666	0.12415	0.12405	0.12654	0.1953	0.8047
INC018F08	CG4173	2008-09-02	1	1.21826	0.26279	0.27195	0.27154	0.26236	0.1955	0.8045
INC068B11	CG12868	CG12868	1	1.10761	0.13301	0.13964	0.1392	0.13284	0.1958	0.8042
INC088G03	CG4904	Pros35	1	1.09977	0.12522	0.12873	0.12865	0.12508	0.1959	0.8041
INC153D06	CG8427	SmD3	1	1.06969	0.09146	0.09519	0.09489	0.09139	0.1959	0.8041
INC113E11	CG1902	CG1902	1	1.12673	0.16025	0.1695	0.16932	0.16018	0.1963	0.8037
INC034A09	CG5388	CG5388	1	1.15437	0.26114	0.26468	0.26466	0.2605	0.1965	0.8035
INC110B06	CG31349	pyd	1	1.35079	0.35908	0.43567	0.43555	0.35899	0.1966	0.8034
INC153D04	CG2244	MTA1-like	1	1.06696	0.08351	0.08609	0.08609	0.0832	0.197	0.803
INC036A04	CG32523	CG32523	1	1.2497	0.27991	0.33027	0.33009	0.27978	0.1971	0.8029
INC099E12	CG8834	CG8834	1	1.12763	0.16422	0.16255	0.16252	0.1642	0.1971	0.8029
INC115A05	CG13717	CG13717	1	1.08725	0.11175	0.11105	0.11083	0.11163	0.1971	0.8029
INC095D06	CG8363	Paps	1	1.25762	0.30778	0.34382	0.34369	0.30717	0.1972	0.8028
INC027F10	CG6143	Pep	1	1.12036	0.14929	0.15435	0.15415	0.14924	0.1974	0.8026
INC121F05	CG17735	CG17735	1	1.20721	0.27012	0.29163	0.2907	0.26944	0.1974	0.8026
INC069D09	CG2674	M(2)21AB	1	1.22632	0.26855	0.29187	0.29172	0.26858	0.1977	0.8023
INC038G02	CG14564	CG14564	1	1.27389	0.30672	0.34723	0.347	0.3063	0.1982	0.8018
INC051G02	CG3967	CG3967	1	1.21157	0.26586	0.30893	0.3085	0.26581	0.1982	0.8018
INC092C07	CG1884	CG1884	1	1.25965	0.3344	0.34186	0.34178	0.33432	0.1982	0.8018
INC112A08	CG8157	CG8157	1	1.23501	0.33588	0.37877	0.37798	0.33586	0.1985	0.8015
INC060G02	CG32346	E(bx)	1	1.15317	0.18715	0.20335	0.20326	0.18671	0.1987	0.8013
INC062H06	CG2017	CG2017	1	1.2652	0.36093	0.38199	0.38199	0.35945	0.2002	0.7998
INC151H05	CG17673	Acp70A	1	1.12585	0.15178	0.15811	0.1577	0.15151	0.2005	0.7995
INC078F12	CG4587	CG4587	1	1.19472	0.26274	0.28955	0.2894	0.26272	0.201	0.799
INC091E12	CG6834	CG6834	1	1.23022	0.27824	0.29933	0.29913	0.27814	0.201	0.799
INC117F11	CG8415	RpS23	1	1.06177	0.07838	0.07976	0.07933	0.07834	0.201	0.799
INC083B01	CG13131	CG13131	1	1.09614	0.15769	0.16261	0.16259	0.1575	0.2015	0.7985
INC071B12	CG4538	CG4538	1	1.06881	0.09373	0.09486	0.09449	0.09373	0.2019	0.7981
INC011H04	CG3850	sug	1	1.20627	0.25231	0.28126	0.28126	0.25233	0.202	0.798
INC130F06	CG3694	G&ggr;30A	1	1.1299	0.1634	0.16237	0.16193	0.16332	0.2022	0.7978
INC089G06	CG12264	CG12264	1	1.26081	0.30279	0.34754	0.34744	0.30282	0.2028	0.7972
INC022H08	CG3295	CG3295	1	1.23037	0.28239	0.32382	0.32334	0.28252	0.2031	0.7969
INC047B06	CG15269	CG15269	1	1.43691	0.47201	0.58554	0.58489	0.47175	0.2031	0.7969
CONv04A21	CG4027	Act5C	1	1.03234	0.04482	0.04318	0.04302	0.04471	0.2032	0.7968
INC119H10	CG5432	CG5432	1	1.08842	0.12339	0.12317	0.12315	0.12294	0.2032	0.7968
INC124C06	CG14801	CG14801	1	1.1917	0.26413	0.28195	0.28142	0.264	0.2034	0.7966
INC031D05	CG9954	maf-S	1	1.06577	0.08659	0.08831	0.08828	0.08636	0.2039	0.7961
INC003D05	CG6884	Med21	1	1.05313	0.07385	0.07211	0.07211	0.07385	0.2042	0.7958
INC153E06	CG15353	CG15353	1	1.33466	0.40738	0.46773	0.46722	0.40734	0.2043	0.7957
INC147A08	CG32675	CG32675	1	1.13901	0.18396	0.17766	0.17734	0.18391	0.2044	0.7956
INC126A05	CG10325	abd-A	1	1.1601	0.20398	0.1981	0.19762	0.20401	0.2045	0.7955
INC014A12	CG4153	eIF-2&bgr;	1	1.13499	0.19179	0.19895	0.1989	0.19137	0.2047	0.7953
INC123H08	CG18030	Jon99Fi	1	1.02384	0.03153	0.03054	0.03052	0.03153	0.2049	0.7951
INC055A08	CG11095	CG11095	1	1.18267	0.23193	0.24856	0.248	0.23193	0.2052	0.7948
INC127E11	CG32250	CG32250	1	1.10293	0.15348	0.15415	0.15415	0.15348	0.2053	0.7947
INC132A12	CG14577	ORMDL	1	1.14915	0.19579	0.19837	0.1979	0.19564	0.2053	0.7947
INC027F11	CG31357	CG31357	1	1.25244	0.33909	0.38498	0.38477	0.33907	0.2055	0.7945
INC038H08	CG13484	CG13484	1	1.22162	0.3319	0.36682	0.36628	0.33108	0.2056	0.7944
INC136B08	CG10036	otp	1	1.31689	0.38726	0.43885	0.43876	0.38714	0.2058	0.7942
INC116E10	CG3348	CG3348	1	1.1001	0.20838	0.22404	0.22356	0.20814	0.2062	0.7938
INC091C11	CG13279	Cyt-b5-r	1	1.07168	0.09513	0.09413	0.09408	0.09515	0.2063	0.7937
INC123D05	CG3305	CG3305	1	1.0581	0.07561	0.07696	0.07681	0.07557	0.2065	0.7935
INC010G04	CG5655	Rsf1	1	1.38312	0.42144	0.4961	0.49598	0.42095	0.2066	0.7934
INC078F05	CG11309	CG11309	1	1.12671	0.16427	0.17038	0.17031	0.1641	0.2066	0.7934
INC026C09	CG15141	CG15141	1	1.38698	0.45036	0.5338	0.53195	0.4497	0.2069	0.7931
INC072F08	CG9821	CG9821	1	1.23755	0.3272	0.3313	0.33125	0.32582	0.2071	0.7929
INC060H02	CG17239	CG17239	1	1.1071	0.15881	0.17256	0.17244	0.15871	0.2074	0.7926
INC134D05	CG14244	CG14244	1	1.14696	0.2584	0.28385	0.28363	0.25805	0.2074	0.7926
INC037F12	CG1871	e(r)	1	1.18144	0.23201	0.26193	0.26128	0.23176	0.2078	0.7922
INC024H10	CG3315	TrxT	1	1.06921	0.09208	0.09459	0.09449	0.09208	0.208	0.792
INC068B10	CG12866	CG12866	1	1.29923	0.38007	0.43378	0.43378	0.37978	0.208	0.792
INC013E12	CG4753	CG4753	1	1.13707	0.17142	0.17918	0.17913	0.17127	0.2082	0.7918
INC086A05	CG33047	CG33047	1	1.18123	0.2992	0.30896	0.30898	0.29773	0.2083	0.7917
INC034D11	CG13214	CG13214	1	1.07176	0.09575	0.09697	0.09697	0.09551	0.2085	0.7915
INC091E06	CG4917	wfs1	1	1.13941	0.22113	0.22407	0.22383	0.22108	0.2085	0.7915
INC129F09	CG31450	mRpS18A	1	1.14875	0.20028	0.19984	0.19986	0.2003	0.2085	0.7915
INC018D04	CG11866	CG11866	1	1.26812	0.36	0.41623	0.41523	0.36	0.2087	0.7913
INC084G01	CG2005	Ptp99A	1	1.11386	0.17424	0.17312	0.17312	0.17419	0.209	0.791
INC150F06	CG14483	CG14483	1	1.32184	0.3485	0.43073	0.43006	0.34853	0.209	0.791
INC027D05	CG8072	CG8072	1	1.15822	0.19162	0.20327	0.20325	0.19157	0.2091	0.7909
INC064D02	CG4715	Iris	1	1.11785	0.16899	0.16481	0.16479	0.16844	0.2092	0.7908
INC059B08	CG9734	glob1	1	1.09689	0.12064	0.1234	0.12337	0.12057	0.2093	0.7907
INC005E02	CG18347	CG18347	1	1.40326	0.47319	0.53823	0.53794	0.47281	0.2094	0.7906
INC052G04	CG31900	CG31900	1	1.22146	0.30008	0.33	0.3299	0.29988	0.2095	0.7905
INC138H06	CG17320	ScpX	1	1.10885	0.14597	0.14466	0.14459	0.14588	0.2098	0.7902
INC126C01	CG17645	Pglym87	1	1.09478	0.12835	0.13106	0.13065	0.12825	0.2101	0.7899
INC052H05	CG6156	CG6156	1	1.16251	0.20231	0.21272	0.21248	0.20214	0.2104	0.7896
INC129A11	CG5414	CG5414	1	1.12376	0.16519	0.16683	0.16678	0.16515	0.2109	0.7891
INC121F02	CG10915	CG10915	1	1.21705	0.29404	0.31508	0.31495	0.29401	0.2111	0.7889
INC003B09	CG5597	CG5597	1	1.04997	0.07042	0.07298	0.07273	0.0704	0.2113	0.7887
INC158C06	CG14205	CG14205	1	1.08109	0.10835	0.10966	0.10968	0.1078	0.2114	0.7886
INC027A09	CG7592	Obp99b	1	1.13312	0.181	0.18263	0.18266	0.18076	0.2115	0.7885
INC050C07	CG10799	CG10799	1	1.15599	0.22282	0.22083	0.22078	0.2227	0.2117	0.7883
INC089F08	CG6481	CG6481	1	1.15918	0.20095	0.2145	0.2144	0.20053	0.2119	0.7881
INC110E10	CG12240	DnaJ-60	1	1.11205	0.14473	0.15082	0.15085	0.14471	0.2119	0.7881
INC054B12	CG18437	CG18437	1	1.11007	0.14066	0.14322	0.14314	0.14056	0.2122	0.7878
INC090B04	CG10284	CG10284	1	1.16482	0.27912	0.30563	0.30547	0.27915	0.2123	0.7877
INC129D03	CG1890	CG1890	1	1.16949	0.20691	0.21412	0.2139	0.20624	0.2123	0.7877
INC005G01	CG9224	sog	1	1.11137	0.16571	0.17192	0.17178	0.16561	0.2125	0.7875
INC062D06	CG30431	CG30431	1	1.18709	0.27272	0.28753	0.28718	0.27237	0.213	0.787
INC124F08	CG11661	Nc73EF	1	1.09766	0.122	0.1234	0.12338	0.12171	0.2131	0.7869
INC060H01	CG4706	CG4706	1	1.15554	0.22698	0.21331	0.21311	0.22693	0.2134	0.7866
INC020D08	CG5399	CG5399	1	1.0497	0.06658	0.06624	0.0661	0.06657	0.2136	0.7864
INC049F12	CG2926	CG2926	1	1.11362	0.17328	0.18958	0.18955	0.17325	0.2139	0.7861
INC028C06	CG31217	CG31217	1	1.13018	0.18631	0.19412	0.19385	0.18614	0.2142	0.7858
INC088F06	CG1877	lin19	1	1.12135	0.16065	0.17015	0.1701	0.16057	0.2142	0.7858
INC040E01	CG9214	Tob	1	1.1288	0.17007	0.17413	0.17398	0.17009	0.2143	0.7857
INC063G10	CG9494	Tsp29Fa	1	1.08654	0.11971	0.11971	0.11971	0.1196	0.2145	0.7855
INC029G01	CG6125	CG6125	1	1.2722	0.35593	0.38738	0.38612	0.35593	0.2147	0.7853
INC058D07	CG11859	CG11859	1	1.27561	0.34703	0.38886	0.38881	0.3464	0.2147	0.7853
INC101B03	CG33173	CG33173	1	1.09819	0.1369	0.13999	0.1397	0.13675	0.2147	0.7853
INC117B04	CG6803	Zeelin1	1	1.07769	0.11123	0.11257	0.11255	0.11121	0.2147	0.7853
INC048F08	CG12121	CG12121	1	1.19115	0.29768	0.33597	0.33574	0.29751	0.2149	0.7851
INC052H07	CG14826	CG14826	1	1.12838	0.25669	0.2676	0.26745	0.25635	0.215	0.785
INC036F05	CG16974	CG16974	1	1.13255	0.18216	0.19472	0.19474	0.18204	0.2157	0.7843
INC143F08	CG8764	ox	1	1.08859	0.12049	0.1211	0.1211	0.11988	0.2157	0.7843
INC106H08	CG33129	CG33129	1	1.20511	0.31909	0.36044	0.35984	0.31889	0.2158	0.7842
INC038D05	CG15095	l(2)08717	1	1.13548	0.19243	0.19809	0.19799	0.19221	0.2165	0.7835
INC128A02	CG18026	Caps	1	1.06122	0.18549	0.17766	0.17763	0.1849	0.2171	0.7829
INC156H04	CG14305	CG14305	1	1.0843	0.12049	0.11314	0.11316	0.12025	0.2173	0.7827
INC004G09	CG1146	CG1146	1	1.10024	0.13873	0.13976	0.13966	0.13869	0.2176	0.7824
INC146F10	CG14028	cype	1	1.1019	0.14138	0.14218	0.14201	0.1414	0.2176	0.7824
INC089A03	CG32805	CG32805	1	1.39443	0.48147	0.5627	0.5627	0.4813	0.2177	0.7823
INC116F02	CG3135	shf	1	1.14152	0.20597	0.20595	0.20593	0.20512	0.2177	0.7823
INC058A07	CG5080	CG5080	1	1.15954	0.21057	0.21836	0.21731	0.21045	0.218	0.782
INC017A02	CG8678	CG8678	1	1.3044	0.40774	0.44364	0.44228	0.40738	0.2181	0.7819
INC123G11	CG5052	pim	1	1.63418	0.57423	0.8009	0.80041	0.57423	0.2181	0.7819
INC035F12	CG7945	CG7945	1	1.1053	0.15399	0.15828	0.15832	0.15401	0.2191	0.7809
INC109E06	CG18212	CG18212	1	1.36455	0.45153	0.52193	0.52082	0.45091	0.2191	0.7809
INC136D05	CG9466	CG9466	1	1.13426	0.17975	0.1807	0.18044	0.17903	0.2191	0.7809
INC064A02	CG6016	CG6016	1	1.20431	0.26748	0.28509	0.28479	0.26718	0.2194	0.7806
INC093B08	CG33131	SCAP	1	1.33748	0.4415	0.49557	0.49548	0.44141	0.2194	0.7806
INC003F11	CG17520	CkII&agr;	1	1.21349	0.27429	0.29339	0.29306	0.27365	0.2195	0.7805
INC142A08	CG17376	CG17376	1	1.10054	0.17321	0.17514	0.17471	0.17316	0.2197	0.7803
INC062D01	CG14971	CG14971	1	1.21736	0.30319	0.31751	0.317	0.30319	0.22	0.78
INC059E07	CG9456	Spn1	1	1.10121	0.14068	0.14151	0.14146	0.14014	0.2201	0.7799
INC136G01	CG31663	CG31663	1	1.16311	0.28006	0.30349	0.30301	0.27959	0.2201	0.7799
INC017D07	CG11608	CG11608	1	1.16905	0.26563	0.2753	0.27454	0.26545	0.2202	0.7798
INC027C06	CG16817	CG16817	1	1.0782	0.1102	0.1116	0.1114	0.11006	0.2205	0.7795
INC134E12	CG14767	CG14767	1	1.11064	0.16682	0.16539	0.16536	0.1668	0.2208	0.7792
INC025B09	CG11804	ced-6	1	1.15381	0.20454	0.22673	0.22659	0.20454	0.2215	0.7785
INC027H05	CG13047	CG13047	1	1.17221	0.24379	0.25162	0.25139	0.24312	0.2216	0.7784
INC047D02	CG31729	CG31729	1	1.36084	0.44031	0.52147	0.52079	0.43997	0.2218	0.7782
INC068B02	CG15101	Jheh1	1	1.04976	0.07297	0.06945	0.06941	0.07283	0.2219	0.7781
INC064F07	CG32542	CG32542	1	1.27772	0.34185	0.3735	0.37241	0.34151	0.2221	0.7779
INC021H12	CG8770	G&bgr;76C	1	1.10992	0.14765	0.15153	0.15134	0.14748	0.2225	0.7775
INC065F09	CG7075	CG7075	1	1.10974	0.17226	0.18439	0.18427	0.17161	0.2235	0.7765
INC155C10	CG8231	l(1)G0022	1	1.0799	0.10875	0.11122	0.1111	0.10873	0.2235	0.7765
INC127G01	CG10113	CG10113	1	1.16975	0.23074	0.25095	0.2507	0.23024	0.2245	0.7755
INC036F12	CG31764	CG31764	1	1.11483	0.16501	0.16573	0.16559	0.16476	0.2247	0.7753
INC067H11	CG17958	Sry-&dgr;	1	1.11915	0.2072	0.21413	0.21408	0.20715	0.2248	0.7752
INC092A03	CG5183	KdelR	1	1.05332	0.0788	0.0754	0.07534	0.07866	0.2252	0.7748
INC062F08	CG12775	RpL21	1	1.05637	0.08183	0.08045	0.08041	0.08178	0.2254	0.7746
INC046B07	CG17941	ds	1	1.2187	0.30588	0.33425	0.33364	0.30565	0.2255	0.7745
INC101A04	CG5520	Gp93	1	1.09269	0.142	0.13878	0.13875	0.14193	0.2257	0.7743
INC043F10	CG18368	CG18368	1	1.2549	0.34544	0.36872	0.36841	0.34554	0.2259	0.7741
INC076B04	CG31099	CG31099	1	1.10276	0.14368	0.14898	0.14889	0.14347	0.22592	0.77408
INC058F04	CG9424	bocksbeutel	1	1.26249	0.39409	0.42664	0.42655	0.39312	0.2263	0.7737
INC027H08	CG9284	CG9284	1	1.06342	0.08959	0.0898	0.08975	0.08959	0.2264	0.7736
INC051C03	CG6713	Nos	1	1.14343	0.19444	0.20406	0.20394	0.19405	0.2265	0.7735
INC061B06	CG7875	trp	1	1.08658	0.12302	0.12473	0.12473	0.1229	0.2267	0.7733
INC082F11	CG11878	CG11878	1	1.04761	0.07285	0.07177	0.07172	0.07244	0.2267	0.7733
INC053H07	CG5683	Aef1	1	1.07011	0.10445	0.10406	0.1038	0.10443	0.2271	0.7729
INC055A09	CG7518	CG7518	1	1.05488	0.07889	0.08206	0.08194	0.07889	0.2272	0.7728
INC116A09	CG32066	CG32066	1	1.49949	0.50302	0.71371	0.712	0.50315	0.2273	0.7727
INC038D03	CG12377	CG12377	1	1.07717	0.13166	0.1326	0.13196	0.13161	0.2279	0.7721
INC037A01	CG10897	tou	1	1.22625	0.33132	0.32712	0.32602	0.32941	0.228	0.772
INC087D05	CG18212	CG18212	1	1.14276	0.20965	0.22092	0.22072	0.20931	0.2281	0.7719
INC027E04	CG1279	Rtnl2	1	1.07473	0.12307	0.12484	0.12479	0.12299	0.2284	0.7716
INC072E04	CG8838	CG8838	1	1.2863	0.39342	0.45221	0.45221	0.39244	0.2284	0.7716
INC032B07	CG14299	CG14299	1	1.12698	0.18889	0.19126	0.19121	0.18859	0.2285	0.7715
INC017C04	CG6190	CG6190	1	1.20761	0.27822	0.30772	0.30749	0.27805	0.2287	0.7713
INC155C02	CG4716	CG4716	1	1.10485	0.14744	0.15062	0.15016	0.14708	0.2287	0.7713
INC010H08	CG7213	CG7213	1	1.03516	0.12764	0.11019	0.11012	0.12735	0.2292	0.7708
INC036H06	CG11173	usnp	1	1.06883	0.10139	0.10194	0.10199	0.10127	0.2292	0.7708
INC020G02	CG4488	wee	1	1.12091	0.25062	0.2725	0.27248	0.2505	0.2294	0.7706
INC049G12	CG9008	CG9008	1	1.12586	0.21378	0.22126	0.22114	0.21371	0.2294	0.7706
INC136A05	CG9368	CG9368	1	1.417	0.47868	0.65568	0.65568	0.47819	0.2297	0.7703
INC121F06	CG8814	CG8814	1	1.04925	0.07005	0.07259	0.0725	0.06998	0.2299	0.7701
INC130F02	CG3971	Baldspot	1	1.10458	0.1466	0.1454	0.1453	0.14619	0.23	0.77
INC052B06	CG10624	sinu	1	1.05117	0.07811	0.07641	0.07633	0.07803	0.2302	0.7698
INC158C10	CG6519	Cp15	1	1.07141	0.10868	0.11092	0.1108	0.10863	0.2303	0.7697
INC045E03	CG6963	gish	1	1.33105	0.41115	0.45872	0.45838	0.41115	0.2304	0.7696
INC052C09	CG2048	dco	1	1.12768	0.17189	0.17945	0.17932	0.17162	0.2304	0.7696
INC134E03	CG9204	Ate1	1	1.39966	0.50579	0.5654	0.56508	0.50547	0.2304	0.7696
INC016E01	CG32529	CG32529	1	1.14212	0.27174	0.28319	0.2829	0.27154	0.2305	0.7695
INC064F04	CG1257	&agr;-Est3	1	1.09068	0.12587	0.12882	0.12875	0.12573	0.2305	0.7695
INC141B08	CG18000	sw	1	1.11886	0.19601	0.20062	0.20048	0.19548	0.2306	0.7694
INC028F03	CG5623	CG5623	1	1.0344	0.05551	0.05627	0.0562	0.05547	0.2307	0.7693
INC083D05	CG2048	dco	1	1.09573	0.14185	0.14209	0.14199	0.1417	0.2309	0.7691
INC053D03	CG9020	Aats-arg	1	1.17991	0.28218	0.30341	0.30307	0.28191	0.231	0.769
INC120B09	CG8396	Ssb-c31a	1	1.07102	0.10919	0.11222	0.11211	0.10912	0.2311	0.7689
INC133G10	CG6900	CG6900	1	1.12628	0.18035	0.18466	0.18406	0.1803	0.2311	0.7689
INC096E02	CG2212	sws	1	1.1208	0.19011	0.19589	0.19586	0.19009	0.2314	0.7686
INC108H10	CG14182	CG14182	1	1.125	0.20215	0.20899	0.20837	0.20168	0.2314	0.7686
INC136B09	CG10800	Rca1	1	1.203	0.28941	0.29541	0.29536	0.28933	0.2314	0.7686
INC085C07	CG33208	MICAL	1	1.36855	0.48047	0.53134	0.53116	0.48038	0.2315	0.7685
INC137F03	CG6058	Ald	1	1.06378	0.0929	0.09316	0.09311	0.09269	0.2315	0.7685
INC053H03	CG9095	CG9095	1	1.08926	0.12517	0.13235	0.13197	0.12498	0.232	0.768
INC051A04	CG7717	Mekk1	1	1.32644	0.46499	0.51059	0.51045	0.46445	0.2323	0.7677
INC087C03	CG5111	CG5111	1	1.21687	0.3592	0.39098	0.39086	0.35864	0.2323	0.7677
INC079A12	CG1978	Or45a	1	1.17504	0.24446	0.23768	0.23733	0.24414	0.2325	0.7675
INC028D06	CG11044	CG11044	1	1.19592	0.29215	0.32021	0.3198	0.29174	0.2333	0.7667
INC044E01	CG12052	lola	1	1.3819	0.50389	0.55914	0.55914	0.50352	0.2333	0.7667
INC088G09	CG17230	CG17230	1	1.06634	0.11143	0.11671	0.11602	0.11126	0.2335	0.7665
INC091D06	CG10641	CG10641	1	1.12711	0.21618	0.22609	0.2253	0.21591	0.2335	0.7665
INC053C02	CG18482	CG18482	1	1.11386	0.19814	0.20276	0.20249	0.19805	0.2336	0.7664
INC140D08	CG5887	desat1	1	1.10595	0.15558	0.15227	0.15231	0.15525	0.2338	0.7662
INC152A03	CG7970	CG7970	1	1.08817	0.13004	0.13058	0.13058	0.13002	0.234	0.766
INC137H10	CG7105	Proct	1	1.0752	0.11093	0.11126	0.11124	0.11089	0.2345	0.7655
INC014D04	CG9774	rok	1	1.24687	0.36965	0.40798	0.4078	0.36922	0.2346	0.7654
INC094A10	CG8440	Lis-1	1	1.23167	0.37418	0.41014	0.41016	0.37315	0.2346	0.7654
INC020C04	CG10237	CG10237	1	1.10887	0.16159	0.16029	0.16002	0.16132	0.2347	0.7653
INC091G06	CG17721	CG17721	1	1.38764	0.44377	0.57736	0.57751	0.44405	0.235	0.765
INC087H01	CG7813	CG7813	1	1.09546	0.17103	0.19064	0.1901	0.17092	0.2352	0.7648
INC158A12	CG11009	CG11009	1	1.07213	0.10466	0.10623	0.10616	0.10437	0.2355	0.7645
INC059H03	CG4936	CG4936	1	1.08048	0.14334	0.14086	0.14077	0.14329	0.2359	0.7641
INC036F04	CG3413	wdp	1	1.11831	0.18	0.1784	0.1782	0.17876	0.2361	0.7639
INC140F03	CG11279	CG11279	1	1.31417	0.43952	0.48865	0.48674	0.43952	0.2366	0.7634
INC082A08	CG2934	VhaAC39	1	1.07352	0.11016	0.11265	0.11229	0.11001	0.2373	0.7627
INC032B04	CG6154	CG6154	1	1.20499	0.30717	0.3084	0.3079	0.30708	0.2377	0.7623
INC157E04	CG13183	CG13183	1	1.06626	0.09847	0.09929	0.09921	0.09835	0.238	0.762
INC156H05	CG32972	CG32972	1	1.15326	0.23256	0.24312	0.24285	0.23248	0.2381	0.7619
INC115E01	CG12783	CG12783	1	1.28397	0.41488	0.45627	0.45627	0.41432	0.2383	0.7617
INC087B11	CG13194	pyr	1	1.21187	0.31325	0.32571	0.32561	0.31325	0.2387	0.7613
INC028H05	CG17724	CG17724	1	1.09239	0.14629	0.15342	0.15337	0.14617	0.2388	0.7612
INC064C04	CG5556	CG5556	1	1.13686	0.23891	0.24893	0.24881	0.23799	0.2388	0.7612
INC077F04	CG31992	CG31992	1	1.15092	0.23783	0.24937	0.24935	0.2378	0.2388	0.7612
INC028B01	CG6121	CG6121	1	1.06607	0.12034	0.11604	0.11602	0.12034	0.2389	0.7611
INC120H08	CG10812	dro5	1	1.05954	0.0909	0.09037	0.09008	0.09087	0.2394	0.7606
INC156D09	CG11100	Mes2	1	1.14316	0.22179	0.23311	0.23309	0.22129	0.2396	0.7604
INC116D04	CG5727	CG5727	1	1.12753	0.19946	0.20896	0.20889	0.1991	0.2397	0.7603
INC120B03	CG13364	CG13364	1	1.08113	0.12197	0.12408	0.12396	0.12189	0.2397	0.7603
INC063C03	CG32521	CG32521	1	1.0882	0.13394	0.1321	0.13168	0.13375	0.2401	0.7599
INC083H04	CG5385	CG5385	1	1.36032	0.44217	0.50897	0.50878	0.44065	0.2403	0.7597
INC023D07	CG1014	robl62A	1	1.05749	0.09285	0.09054	0.0904	0.09274	0.2408	0.7592
INC035E09	CG4701	CG4701	1	1.24398	0.38739	0.4242	0.42407	0.38571	0.2408	0.7592
INC138D05	CG9847	Fkbp13	1	1.15393	0.2286	0.2344	0.2343	0.2286	0.2409	0.7591
INC128C05	CG5110	CG5110	1	1.11215	0.17941	0.19498	0.19443	0.17941	0.2413	0.7587
INC154C09	CG9503	CG9503	1	1.17081	0.24464	0.25354	0.25351	0.24452	0.2413	0.7587
INC040H01	CG5571	CG5571	1	1.24539	0.39262	0.42571	0.4256	0.39247	0.2414	0.7586
INC120E05	CG8186	Vha36	1	1.07669	0.11944	0.12185	0.12183	0.11944	0.2414	0.7586
INC150G03	CG3832	Phm	1	1.29803	0.41245	0.47471	0.47371	0.41237	0.2415	0.7585
INC118F09	CG33113	Rtnl1	1	1.10853	0.16321	0.16892	0.16858	0.16299	0.2416	0.7584
INC075C08	CG4553	CG4553	1	1.18944	0.33618	0.35163	0.35161	0.33578	0.2424	0.7576
INC112A05	CG4239	CG4239	1	1.2411	0.38052	0.41091	0.41073	0.38006	0.2426	0.7574
INC145H03	CG9648	Max	1	1.12271	0.18489	0.19152	0.1913	0.18482	0.2426	0.7574
INC129A10	CG11390	PebIII	1	1.07381	0.11645	0.1175	0.1175	0.1164	0.2427	0.7573
INC011D11	CG32685	CG32685	1	1.15304	0.25423	0.27709	0.27701	0.25378	0.243	0.757
INC012F08	CG32255	Gr64f	1	1.06799	0.11659	0.1208	0.1205	0.11654	0.2432	0.7568
INC101G04	CG12233	l(1)G0156	1	1.1658	0.23864	0.24412	0.24395	0.23851	0.2432	0.7568
INC091C07	CG32306	CG32306	1	1.07042	0.10814	0.11015	0.10994	0.108	0.2433	0.7567
INC011D05	CG9650	CG9650	1	1.10628	0.16847	0.16833	0.16814	0.16847	0.244	0.756
INC124H12	CG9983	Hrb98DE	1	1.03358	0.06331	0.06777	0.06777	0.0633	0.244	0.756
INC156D08	CG9102	bab2	1	1.0963	0.16387	0.17604	0.17597	0.16356	0.2448	0.7552
INC017A08	CG3304	CG3304	1	1.31863	0.42448	0.51252	0.51209	0.42434	0.245	0.755
INC035H05	CG10622	Sucb	1	1.09265	0.1363	0.14035	0.14022	0.13613	0.2454	0.7546
INC052C07	CG32019	bt	1	1.14815	0.2407	0.23859	0.23861	0.24065	0.2454	0.7546
INC018E01	CG4480	CG4480	1	1.09531	0.14901	0.14903	0.14903	0.14886	0.2461	0.7539
INC047A02	CG1591	REG	1	1.09697	0.18951	0.19604	0.19596	0.18944	0.2462	0.7538
INC036D08	CG3944	ND23	1	1.12079	0.19185	0.18047	0.18015	0.19185	0.2464	0.7536
INC151F11	CG13793	CG13793	1	1.06602	0.12288	0.12545	0.12538	0.12249	0.2465	0.7535
INC047C03	CG15277	CG15277	1	1.23457	0.37947	0.41959	0.41942	0.37934	0.2473	0.7527
INC143G03	CG13289	CG13289	1	1.38154	0.4651	0.59853	0.59804	0.4648	0.2475	0.7525
INC027C07	CG15701	CG15701	1	1.16328	0.25826	0.27507	0.27414	0.25826	0.2476	0.7524
INC121A12	CG8869	Jon25Bii	1	1.05488	0.08922	0.08739	0.08739	0.08905	0.248	0.752
INC136C10	CG9432	l(2)01289	1	1.31788	0.45587	0.50877	0.50887	0.45445	0.248	0.752
INC076H11	CG15678	CG15678	1	1.1214	0.17744	0.1945	0.19455	0.17737	0.2482	0.7518
INC141E11	CG33141	sns	1	1.10001	0.15077	0.15757	0.15747	0.15077	0.2482	0.7518
INC026F02	CG9853	CG9853	1	1.07496	0.14192	0.14118	0.14104	0.14183	0.2485	0.7515
INC152C10	CG10640	Uev1A	1	1.11823	0.17749	0.18918	0.18906	0.17742	0.2489	0.7511
INC032H11	CG17367	Lnk	1	1.09344	0.15813	0.16935	0.16914	0.15798	0.249	0.751
INC052E04	CG14803	CG14803	1	1.10045	0.16464	0.16833	0.16831	0.1643	0.2491	0.7509
INC038F07	CG8003	CG8003	1	1.24525	0.39314	0.43582	0.43454	0.39289	0.2495	0.7505
INC132F09	CG33522	scaf6	1	1.13042	0.2363	0.24443	0.24367	0.2363	0.2496	0.7504
INC039D12	CG6589	CG6589	1	1.08746	0.1402	0.14599	0.14584	0.1402	0.2498	0.7502
INC120E12	CG9446	coro	1	1.08574	0.14815	0.14466	0.14454	0.14736	0.2498	0.7502
INC065E01	CG2098	ferrochelatase	1	1.09208	0.15109	0.15704	0.1568	0.15111	0.2499	0.7501
INC025F06	CG11979	Rpb5	1	1.13008	0.20439	0.20556	0.20548	0.20424	0.2501	0.7499
INC060E03	CG7578	CG7578	1	1.23103	0.34164	0.35042	0.3477	0.34134	0.251	0.749
INC118F01	CG8891	CG8891	1	1.14206	0.24118	0.2359	0.23561	0.24094	0.2511	0.7489
INC051G07	CG1416	CG1416	1	1.10497	0.20569	0.20912	0.20871	0.20533	0.2515	0.7485
INC021B08	CG4998	CG4998	1	1.16162	0.27091	0.28978	0.28951	0.2704	0.2516	0.7484
INC012A05	CG1633	Jafrac1	1	1.05681	0.09564	0.09421	0.094	0.09559	0.2517	0.7483
INC084F01	CG11098	CG11098	1	1.15339	0.2273	0.24875	0.24843	0.22677	0.2518	0.7482
INC030C09	CG31072	CG31072	1	1.12138	0.20429	0.20476	0.20459	0.20398	0.252	0.748
INC119D04	CG12389	Fpps	1	1.3516	0.48501	0.57532	0.57313	0.48487	0.2526	0.7474
INC084G07	CG5231	Las	1	1.08426	0.1548	0.16018	0.16011	0.15364	0.2529	0.7471
INC156D10	CG16752	CG16752	1	1.12656	0.20903	0.21026	0.20989	0.20888	0.2529	0.7471
INC020E03	CG15102	Jheh2	1	1.04573	0.07617	0.07793	0.07773	0.07614	0.253	0.747
INC078D11	CG4835	CG4835	1	1.12047	0.27168	0.29831	0.29788	0.27101	0.253	0.747
INC149E01	CG3345	CG3345	1	1.13724	0.28265	0.30414	0.30402	0.28133	0.253	0.747
INC081H06	CG13090	CG13090	1	1.12518	0.19952	0.2136	0.21331	0.19944	0.2533	0.7467
INC115D05	CG31048	CG31048	1	1.04978	0.09259	0.09451	0.09411	0.0923	0.2535	0.7465
INC005G06	CG8937	Hsc70-1	1	1.20246	0.34284	0.38372	0.38337	0.34254	0.254	0.746
INC151F01	CG3209	CG3209	1	1.08147	0.13524	0.13203	0.13167	0.13522	0.2541	0.7459
INC050F06	CG3682	PIP5K59B	1	1.16489	0.26491	0.27773	0.27773	0.26464	0.2548	0.7452
INC081F10	CG14993	Faa	1	1.09968	0.16864	0.16735	0.16694	0.16859	0.2548	0.7452
INC050H04	CG7742	CG7742	1	1.12084	0.19757	0.20966	0.20921	0.19733	0.2551	0.7449
INC091F11	CG8312	CG8312	1	1.02484	0.04243	0.04158	0.04147	0.04234	0.2552	0.7448
INC058A08	CG17011	lectin-30A	1	1.08087	0.12818	0.13379	0.13377	0.12775	0.2554	0.7446
INC158G04	CG12840	Tsp42El	1	1.06748	0.1083	0.11218	0.11216	0.10813	0.2555	0.7445
INC101G01	CG10650	CG10650	1	1.22644	0.38641	0.42365	0.42339	0.38618	0.2561	0.7439
INC085H05	CG10492	CG10492	1	1.09558	0.16161	0.17317	0.17307	0.16161	0.2562	0.7438
INC052F08	CG8384	gro	1	1.12267	0.19004	0.20568	0.20556	0.18918	0.2568	0.7432
INC110F05	CG11462	CG11462	1	1.11818	0.20571	0.21462	0.21462	0.20566	0.2568	0.7432
INC151C01	CG8198	l(1)G0136	1	1.10461	0.26751	0.26509	0.26505	0.26443	0.257	0.743
INC138H12	CG14981	mge	1	1.07829	0.13569	0.1385	0.13833	0.13559	0.2572	0.7428
INC011A01	CG17633	CG17633	1	1.04115	0.06705	0.06908	0.06904	0.06698	0.2574	0.7426
INC012D11	CG6235	tws	1	1.17131	0.27507	0.29526	0.29487	0.27404	0.2575	0.7425
INC120G04	CG32139	Sox21b	1	1.11758	0.20747	0.21736	0.2168	0.20711	0.2575	0.7425
INC022C05	CG10555	CG10555	1	1.07903	0.15505	0.15147	0.15128	0.15503	0.2578	0.7422
INC002C05	CG5848	cact	1	1.07003	0.20474	0.21312	0.21277	0.20425	0.2581	0.7419
INC022E11	CG4758	Trp1	1	1.08027	0.13061	0.13571	0.13496	0.13037	0.2581	0.7419
INC067C10	CG9509	CG9509	1	1.14402	0.23273	0.22851	0.22846	0.2327	0.2581	0.7419
INC021E04	CG32432	CG32432	1	1.13024	0.24072	0.26989	0.26937	0.2407	0.2584	0.7416
INC040C07	CG15916	CG15916	1	1.15922	0.32391	0.34903	0.3486	0.32293	0.2585	0.7415
INC052H10	CG9674	CG9674	1	1.13179	0.24812	0.25425	0.25389	0.24784	0.2589	0.7411
INC091G07	CG3964	CG3964	1	1.11159	0.23278	0.2221	0.22188	0.23257	0.2592	0.7408
INC097C02	CG12424	CG12424	1	1.28089	0.41368	0.50676	0.50615	0.41373	0.2593	0.7407
INC046G01	CG3808	CG3808	1	1.12054	0.23887	0.24349	0.24278	0.23838	0.2595	0.7405
INC016D01	CG14991	CG14991	1	1.09974	0.16663	0.17214	0.17184	0.16656	0.26	0.74
INC149A06	CG3578	bi	1	1.33863	0.4959	0.5618	0.56184	0.4957	0.26	0.74
INC001G02	CG14059	CG14059	1	1.13488	0.29256	0.31862	0.31835	0.29251	0.2602	0.7398
INC122G12	CG10737	CG10737	1	1.2305	0.35843	0.39549	0.3954	0.35801	0.2603	0.7397
INC050C08	CG31199	CG31199	1	1.11754	0.19026	0.1972	0.19698	0.19011	0.2604	0.7396
INC135H11	CG4412	ATPsyn-Cf6	1	1.05879	0.09465	0.09571	0.09568	0.0944	0.2605	0.7395
INC027D04	CG2914	Ets21C	1	1.09849	0.19898	0.20968	0.20964	0.19848	0.2618	0.7382
INC060H11	CG3708	CG3708	1	1.09376	0.16065	0.16439	0.16437	0.16048	0.2619	0.7381
INC093E04	CG11820	CG11820	1	1.13238	0.22599	0.24232	0.24225	0.22596	0.2624	0.7376
INC025H05	CG2952	Dox-A3	1	1.16185	0.3287	0.34373	0.34294	0.32801	0.2627	0.7373
INC049H01	CG5657	Scg&bgr;	1	1.12844	0.28206	0.30302	0.3029	0.28206	0.2628	0.7372
INC003G03	CG7145	CG7145	1	1.20898	0.33395	0.37426	0.37391	0.33373	0.263	0.737
INC005H11	CG5320	Gdh	1	1.07986	0.14781	0.14937	0.14904	0.14741	0.263	0.737
INC063C08	CG3024	torp4a	1	1.06416	0.11299	0.12117	0.12105	0.11297	0.2631	0.7369
INC151H06	CG2227	Gip	1	1.0483	0.08097	0.08282	0.08282	0.0809	0.2633	0.7367
INC094F07	CG8772	nemy	1	1.21922	0.35112	0.37951	0.37941	0.3511	0.2634	0.7366
INC006F04	CG14633	CG14633	1	1.20233	0.33299	0.36087	0.36039	0.33279	0.2636	0.7364
INC157A02	CG4020	CG4020	1	1.11745	0.1947	0.21021	0.2094	0.19468	0.264	0.736
INC133B01	CG15199	CG15199	1	1.37104	0.48689	0.64677	0.64663	0.48675	0.2646	0.7354
INC142A07	CG6513	endos	1	1.11454	0.18803	0.20068	0.20058	0.18795	0.2649	0.7351
INC011E07	CG12194	CG12194	1	1.14261	0.30806	0.33334	0.33334	0.30787	0.265	0.735
INC156A04	CG31342	CG31342	1	1.30175	0.4215	0.51526	0.51511	0.42164	0.2651	0.7349
INC011F07	CG6223	&bgr;Cop	1	1.21947	0.37892	0.41675	0.41633	0.37865	0.2653	0.7347
INC035F04	CG10882	CG10882	1	1.11099	0.22112	0.22593	0.22516	0.22083	0.266	0.734
INC026E06	CG10143	Adgf-E	1	1.10984	0.19484	0.20035	0.20028	0.19467	0.2663	0.7337
INC068B09	CG12864	Su(var)2-HP2	1	1.18452	0.36385	0.37624	0.37589	0.36385	0.2667	0.7333
INC083H06	CG8176	CG8176	1	1.17115	0.28807	0.29774	0.2976	0.28804	0.267	0.733
INC091C02	CG15878	CG15878	1	1.12536	0.20966	0.22006	0.21991	0.209	0.2672	0.7328
INC059H09	CG1637	CG1637	1	1.0902	0.16442	0.17847	0.17777	0.16451	0.2675	0.7325
INC088A06	CG5413	CREG	1	1.08341	0.14025	0.1437	0.14332	0.14001	0.2675	0.7325
INC020G03	CG6293	CG6293	1	1.3407	0.47161	0.58213	0.58223	0.47171	0.2677	0.7323
INC028B03	CG6203	Fmr1	1	1.11204	0.20297	0.19987	0.19984	0.20294	0.2683	0.7317
INC047H08	CG14735	CG14735	1	1.15319	0.25564	0.26412	0.26405	0.25551	0.2683	0.7317
INC155G08	CG10748	CG10748	1	1.26414	0.42794	0.48301	0.48277	0.42746	0.2683	0.7317
INC001E05	CG9310	Hnf4	1	1.16049	0.28879	0.30998	0.3092	0.28833	0.2686	0.7314
INC151B08	CG6372	CG6372	1	1.06207	0.10671	0.10722	0.10722	0.10641	0.2686	0.7314
INC049D09	CG31956	pgant4	1	1.13289	0.25422	0.26961	0.26946	0.25407	0.2692	0.7308
INC059F02	CG5978	CG5978	1	1.09028	0.24327	0.25339	0.25313	0.24286	0.2711	0.7289
INC085E02	CG3615	CG3615	1	1.29184	0.4504	0.53002	0.52791	0.45029	0.2715	0.7285
INC108G04	CG3861	l(1)G0030	1	1.03954	0.07123	0.07172	0.07166	0.07121	0.2724	0.7276
INC017D08	CG2767	CG2767	1	1.06551	0.12125	0.12444	0.12425	0.12102	0.2726	0.7274
INC002F03	CG12126	CG12126	1	1.07579	0.13332	0.13707	0.13674	0.13285	0.2727	0.7273
INC127F11	CG12085	pUf68	1	1.11485	0.21638	0.21715	0.21712	0.21504	0.2728	0.7272
INC143B04	CG11722	CG11722	1	1.03513	0.0729	0.07261	0.07259	0.07289	0.2728	0.7272
INC132D11	CG5572	CG5572	1	1.04406	0.08312	0.08316	0.08309	0.08307	0.273	0.727
INC055C09	CG8839	CG8839	1	1.20892	0.33444	0.36235	0.36205	0.33434	0.2732	0.7268
INC077B06	CG1057	Trap18	1	1.16699	0.29281	0.29332	0.29268	0.29281	0.2735	0.7265
INC092D07	CG8695	LvpL	1	1.0922	0.15961	0.15664	0.15666	0.15942	0.2735	0.7265
INC092G11	CG1898	HBS1	1	1.25704	0.443	0.48614	0.48508	0.44277	0.2735	0.7265
INC121H09	CG7010	l(1)G0334	1	1.10648	0.20022	0.20781	0.20772	0.19958	0.2736	0.7264
INC075A04	CG5044	CG5044	1	1.06917	0.12751	0.12928	0.12911	0.12747	0.2737	0.7263
INC147G11	CG32538	nAcR&agr;-18C	1	1.09975	0.26423	0.25665	0.25643	0.26406	0.2737	0.7263
INC055G11	CG32512	CG32512	1	1.2142	0.34004	0.39867	0.39806	0.33953	0.2738	0.7262
INC034A11	CG3902	CG3902	1	1.08764	0.16073	0.15743	0.15719	0.16076	0.2739	0.7261
INC011G10	CG12530	Cdc42	1	1.15506	0.272	0.28652	0.28642	0.27185	0.2741	0.7259
INC061A10	CG4721	CG4721	1	1.06505	0.13019	0.13591	0.13575	0.13003	0.2747	0.7253
INC052D11	CG6144	CG6144	1	1.10287	0.18026	0.17751	0.17729	0.17979	0.2748	0.7252
INC057D08	CG12230	car	1	1.12236	0.29689	0.30302	0.303	0.29509	0.2751	0.7249
INC142C05	CG1088	Vha26	1	1.06768	0.12145	0.1232	0.12317	0.12147	0.2751	0.7249
INC054H05	CG12206	CG12206	1	1.05354	0.09291	0.09303	0.093	0.09284	0.2752	0.7248
INC081B12	CG9934	CG9934	1	1.15298	0.28108	0.2834	0.28308	0.28006	0.2756	0.7244
INC052D07	CG16782	CG16782	1	1.0631	0.1133	0.11144	0.11132	0.11325	0.2759	0.7241
INC020F09	CG8270	CG8270	1	1.04211	0.07897	0.07952	0.0795	0.07891	0.276	0.724
INC083B08	CG13358	CG13358	1	1.17099	0.33848	0.32895	0.32867	0.33853	0.2761	0.7239
INC074F07	CG4006	Akt1	1	1.09962	0.22335	0.22754	0.22737	0.22267	0.2762	0.7238
INC147E02	CG14503	CG14503	1	1.06915	0.1215	0.12255	0.12253	0.12126	0.2763	0.7237
INC107C01	CG9261	nrv2	1	1.10405	0.19421	0.19515	0.19513	0.19416	0.2765	0.7235
INC110B02	CG15425	CG15425	1	1.15323	0.27919	0.27531	0.27521	0.2786	0.2765	0.7235
INC114A01	CG10332	CG10332	1	1.13342	0.24474	0.25466	0.25448	0.24449	0.2765	0.7235
INC103B10	CG18132	CG18132	1	1.25909	0.42174	0.50878	0.50856	0.4213	0.2769	0.7231
INC016B07	CG11522	RpL6	1	1.0388	0.07419	0.07381	0.07371	0.07408	0.277	0.723
INC086B07	CG10824	CG10824	1	1.20304	0.33345	0.38962	0.38913	0.33302	0.2771	0.7229
INC020H07	CG6051	CG6051	1	1.06099	0.10639	0.10858	0.10849	0.1063	0.2774	0.7226
INC097B04	CG8420	CG8420	1	1.15629	0.29804	0.31382	0.31385	0.29799	0.2778	0.7222
INC092H02	CG6494	h	1	1.13073	0.23654	0.23973	0.23968	0.2362	0.278	0.722
INC086A04	CG9148	scf	1	1.16176	0.3058	0.32145	0.32133	0.3057	0.2782	0.7218
INC155E12	CG6703	Caki	1	1.14106	0.25201	0.26782	0.26768	0.25196	0.2785	0.7215
INC130D04	CG5767	CG5767	1	1.12294	0.21432	0.2181	0.21798	0.21406	0.2787	0.7213
INC053D12	CG15897	CG15897	1	1.08335	0.16086	0.15403	0.15398	0.16081	0.279	0.721
INC071C12	CG10370	Tbp-1	1	1.16727	0.29522	0.31364	0.31361	0.29448	0.2791	0.7209
INC128C12	CG17176	ACXA	1	1.16789	0.35019	0.37637	0.37582	0.34864	0.2791	0.7209
INC002A07	CG13539	CG13539	1	1.09804	0.1879	0.1966	0.19621	0.18787	0.2792	0.7208
INC093C11	CG11811	CG11811	1	1.12022	0.21722	0.22353	0.22356	0.21652	0.2794	0.7206
INC060F09	CG4705	CG4705	1	1.14404	0.29413	0.29909	0.29899	0.29376	0.2798	0.7202
INC156H11	CG11658	CG11658	1	1.05386	0.1085	0.10542	0.10535	0.10814	0.2802	0.7198
INC019F11	CG32355	CG32355	1	1.28214	0.42325	0.53068	0.53055	0.42331	0.2806	0.7194
INC039F10	CG33066	CG33066	1	1.10732	0.19709	0.20081	0.20057	0.19695	0.2807	0.7193
INC061E09	CG4164	CG4164	1	1.2903	0.44401	0.55553	0.55479	0.44372	0.2811	0.7189
INC103F03	CG30118	CG30118	1	1.07819	0.14849	0.15664	0.15652	0.14846	0.2814	0.7186
INC083B02	CG30365	CG30365	1	1.09321	0.18836	0.19145	0.19128	0.18752	0.2818	0.7182
INC144H02	CG12840	Tsp42El	1	1.08717	0.15736	0.16314	0.16312	0.15712	0.2818	0.7182
INC056G08	CG1746	CG1746	1	1.04274	0.08337	0.08138	0.08138	0.08335	0.2822	0.7178
INC086G11	CG2101	mRpS35	1	1.16684	0.3647	0.37831	0.37777	0.36373	0.2824	0.7176
INC007C08	CG12175	tth	1	1.10039	0.20372	0.21432	0.2143	0.2037	0.2825	0.7175
INC028F07	CG8159	CG8159	1	1.07465	0.17867	0.17429	0.17422	0.17844	0.283	0.717
INC077F07	CG32572	CG32572	1	1.12143	0.30137	0.31478	0.31425	0.3014	0.2831	0.7169
INC027E02	CG11290	enok	1	1.16683	0.3195	0.33536	0.33534	0.31947	0.2835	0.7165
INC057C08	CG8649	Fim	1	1.08654	0.20425	0.20918	0.20916	0.20374	0.2835	0.7165
INC020E11	CG12865	CG12865	1	1.37172	0.50163	0.62365	0.6232	0.50133	0.2836	0.7164
INC027B04	CG2135	CG2135	1	1.09513	0.2101	0.22507	0.22498	0.2096	0.2837	0.7163
INC062H03	CG15482	CG15482	1	1.07874	0.15322	0.1577	0.15765	0.15319	0.2837	0.7163
INC052B01	CG15324	CG15324	1	1.04318	0.08402	0.08655	0.08655	0.08394	0.2841	0.7159
INC136H06	CG6014	CG6014	1	1.04702	0.10786	0.10888	0.10872	0.10784	0.2841	0.7159
INC046C01	CG32743	Smg1	1	1.13928	0.31419	0.3314	0.3313	0.31378	0.2845	0.7155
INC078C04	CG1915	sls	1	1.32258	0.5316	0.57949	0.57949	0.5316	0.2846	0.7154
INC069F07	CG10939	Sip1	1	1.11369	0.21206	0.21471	0.21417	0.21162	0.2848	0.7152
INC051B04	CG4082	Mcm5	1	1.08214	0.16105	0.16776	0.16764	0.16091	0.2849	0.7151
INC058F10	CG5966	CG5966	1	1.17018	0.3603	0.37555	0.37496	0.36003	0.2849	0.7151
INC100B08	CG13388	Akap200	1	1.14261	0.26529	0.2688	0.26872	0.26504	0.2851	0.7149
INC092G03	CG3262	CG3262	1	1.17077	0.32912	0.35857	0.35857	0.3284	0.2852	0.7148
INC051F01	CG30183	CG30183	1	1.27492	0.4615	0.51523	0.51473	0.46087	0.2857	0.7143
INC156D02	CG18179	CG18179	1	1.09796	0.20108	0.19422	0.19424	0.20101	0.2863	0.7137
INC064F12	CG11201	CG11201	1	1.09573	0.17363	0.17502	0.17476	0.17329	0.2865	0.7135
INC045F08	CG5683	Aef1	1	1.06292	0.11422	0.11758	0.1174	0.1141	0.2866	0.7134
INC050A01	CG7200	CG7200	1	1.32366	0.53383	0.57601	0.5758	0.53373	0.2869	0.7131
INC128F01	CG15876	CG15876	1	1.04762	0.10835	0.10712	0.10686	0.10818	0.2872	0.7128
INC137A04	CG4486	Cyp9b2	1	1.1898	0.34669	0.37478	0.37415	0.34637	0.2873	0.7127
INC093G06	CG10307	CG10307	1	1.09255	0.21217	0.21711	0.21711	0.2122	0.2874	0.7126
INC039D02	CG5009	CG5009	1	1.07903	0.15431	0.15461	0.15457	0.15405	0.2876	0.7124
INC125A02	CG17562	CG17562	1	1.15038	0.28961	0.296	0.29541	0.28954	0.2876	0.7124
INC060E01	CG4434	CG4434	1	1.07569	0.14505	0.15054	0.15021	0.14498	0.2884	0.7116
INC062A04	CG11455	CG11455	1	1.08957	0.16345	0.16892	0.16887	0.16345	0.2887	0.7113
INC049H03	CG2974	CG2974	1	1.17246	0.32899	0.34766	0.34749	0.32886	0.2889	0.7111
INC141A05	CG13715	CG13715	1	1.31725	0.52773	0.59348	0.59348	0.5275	0.2889	0.7111
INC001H08	CG17601	CG17601	1	1.0952	0.18937	0.18945	0.18937	0.18925	0.2891	0.7109
INC001G07	CG7736	Syx6	1	1.17738	0.33323	0.36995	0.3699	0.33321	0.2892	0.7108
INC066B01	CG7083	CG7083	1	1.1137	0.22897	0.23461	0.23426	0.22897	0.2892	0.7108
INC089A02	CG30360	CG30360	1	1.1165	0.21826	0.21627	0.21617	0.2183	0.2892	0.7108
INC147A09	CG16713	CG16713	1	1.19336	0.38851	0.41281	0.41269	0.38792	0.2892	0.7108
INC077D07	CG10142	Ance-5	1	1.08012	0.17468	0.18161	0.18132	0.17468	0.2895	0.7105
INC046F08	CG1847	CG1847	1	1.12704	0.30345	0.32576	0.32552	0.30347	0.2898	0.7102
INC154F11	CG4133	CG4133	1	1.04515	0.09851	0.09744	0.09733	0.09851	0.2899	0.7101
INC156C03	CG2160	Socs44A	1	1.12067	0.25314	0.27299	0.27296	0.25256	0.29	0.71
INC132H04	CG1268	CG1268	1	1.09942	0.21062	0.213	0.21276	0.21036	0.2907	0.7093
INC122H05	CG17510	CG17510	1	1.19181	0.38792	0.4131	0.41264	0.38786	0.291	0.709
INC121F12	CG12608	CG12608	1	1.06642	0.12546	0.12663	0.1263	0.12542	0.2913	0.7087
INC158G11	CG15476	CG15476	1	1.07143	0.13838	0.1434	0.1432	0.13824	0.2914	0.7086
CONv04B13	CG4027	Act5C	1	1.03334	0.0688	0.06754	0.06753	0.06873	0.2918	0.7082
INC039B08	CG5829	CG5829	1	1.13436	0.24455	0.26256	0.26241	0.24433	0.2919	0.7081
INC035B10	CG5214	CG5214	1	1.02741	0.05452	0.05444	0.05442	0.05428	0.2923	0.7077
INC062H02	CG9750	rept	1	1.1419	0.27835	0.29309	0.29268	0.27825	0.2923	0.7077
INC112E12	CG32434	loner	1	1.21659	0.40149	0.44631	0.44631	0.39991	0.2926	0.7074
INC111B07	CG4740	AttC	1	1.06051	0.13334	0.13606	0.13554	0.13304	0.2927	0.7073
INC068A10	CG17098	CG17098	1	1.16584	0.32289	0.30134	0.30129	0.32289	0.2929	0.7071
INC043B12	CG18568	CG18568	1	1.10135	0.2051	0.2045	0.20426	0.20512	0.293	0.707
INC024H05	CG8245	CG8245	1	1.16206	0.28926	0.31852	0.31833	0.28848	0.2931	0.7069
INC152H03	CG30259	CG30259	1	1.22823	0.40588	0.47318	0.4721	0.40534	0.2931	0.7069
INC136D09	CG4690	Tsp5D	1	1.07063	0.17611	0.18158	0.18139	0.1759	0.2932	0.7068
INC089D07	CG3394	CG3394	1	1.19546	0.38461	0.37665	0.37632	0.38428	0.2934	0.7066
INC008F02	CG10754	CG10754	1	1.12636	0.26206	0.27983	0.27971	0.26179	0.2937	0.7063
INC060C10	CG4545	SerT	1	1.12047	0.29525	0.32063	0.32006	0.29475	0.2937	0.7063
INC151H10	CG5605	eRF1	1	1.03531	0.07483	0.07438	0.07435	0.07462	0.2937	0.7063
INC143D10	CG4270	CG4270	1	1.09836	0.2009	0.20076	0.20052	0.2008	0.2938	0.7062
INC062H01	CG10090	Tim17a1	1	1.06853	0.14831	0.15351	0.15346	0.14808	0.2939	0.7061
INC145E10	CG2059	CG2059	1	1.2511	0.44783	0.51409	0.5142	0.44761	0.2942	0.7058
INC100A06	CG14476	CG14476	1	1.07704	0.15629	0.15619	0.15617	0.15634	0.2944	0.7056
INC101H08	CG6575	glec	1	1.1009	0.23704	0.24037	0.24021	0.23704	0.2948	0.7052
INC102C04	CG3494	CG3494	1	1.07856	0.16106	0.16227	0.16229	0.16075	0.2951	0.7049
INC156F10	CG3412	slmb	1	1.07491	0.15006	0.14799	0.14792	0.14956	0.2952	0.7048
INC127F06	CG11019	CG11019	1	1.10093	0.20377	0.20909	0.20911	0.20358	0.2956	0.7044
INC156C01	CG13627	CG13627	1	1.09319	0.19959	0.19986	0.19971	0.19947	0.2957	0.7043
INC111F09	CG6046	Bin1	1	1.17839	0.37602	0.40877	0.4087	0.37538	0.2958	0.7042
INC138C05	CG16712	CG16712	1	1.04334	0.08651	0.08615	0.08611	0.08644	0.2962	0.7038
INC012A11	CG14242	CG14242	1	1.17393	0.37077	0.39995	0.39962	0.37046	0.2963	0.7037
INC110E04	CG1764	CG1764	1	1.15774	0.36639	0.37867	0.37731	0.36632	0.2965	0.7035
INC028D09	CG9299	CG9299	1	1.1286	0.32114	0.32413	0.3235	0.32042	0.2972	0.7028
INC054E07	CG11085	CG11085	1	1.11255	0.27439	0.2665	0.2665	0.2731	0.2975	0.7025
INC085G06	CG3161	Vha16	1	1.04356	0.09232	0.09147	0.09143	0.0922	0.2979	0.7021
INC077B05	CG6361	CG6361	1	1.0942	0.19222	0.1961	0.19598	0.1922	0.298	0.702
INC147B08	CG7713	CG7713	1	1.11144	0.29744	0.31013	0.30997	0.29739	0.298	0.702
INC075F06	CG1692	mal	1	1.12272	0.30965	0.34044	0.34012	0.30952	0.2982	0.7018
INC075H11	CG31284	CG31284	1	1.04633	0.11055	0.11411	0.11413	0.11059	0.2984	0.7016
INC066B09	CG9318	CG9318	1	1.18579	0.38858	0.42058	0.42069	0.38868	0.2985	0.7015
INC127F12	CG16778	Tkr	1	1.05756	0.12813	0.12028	0.12028	0.1279	0.2996	0.7004
INC095D12	CG18102	shi	1	1.18105	0.3867	0.41639	0.41629	0.3865	0.2997	0.7003
INC051C02	CG32436	CG32436	1	1.13483	0.28433	0.26908	0.26849	0.28392	0.2999	0.7001
INC076F07	CG9858	clt	1	1.09191	0.1932	0.19216	0.19186	0.19268	0.3002	0.6998
INC126D12	CG4484	CG4484	1	1.0976	0.22136	0.22094	0.22084	0.22113	0.3003	0.6997
INC049A03	CG6138	CG6138	1	1.04836	0.1096	0.10863	0.10856	0.10953	0.3006	0.6994
INC076H10	CG10159	BEAF-32	1	1.07888	0.16536	0.16555	0.16552	0.16517	0.3009	0.6991
INC024F02	CG32737	CG32737	1	1.07867	0.16233	0.16397	0.16369	0.1621	0.301	0.699
INC040H04	CG14618	CG14618	1	1.06662	0.14548	0.14328	0.14321	0.1455	0.301	0.699
INC158A07	CG13029	CG13029	1	1.09137	0.20193	0.20969	0.20952	0.20188	0.3012	0.6988
INC017A06	CG17237	CG17237	1	1.10974	0.2514	0.26585	0.26461	0.25135	0.3013	0.6987
INC054G11	CG7498	CG7498	1	1.20566	0.40907	0.44207	0.44163	0.409	0.302	0.698
INC121E04	CG7910	CG7910	1	1.06039	0.12658	0.1295	0.12911	0.12642	0.302	0.698
INC155F09	CG11425	CG11425	1	1.07427	0.15427	0.16003	0.15936	0.15429	0.3023	0.6977
INC051C09	CG3707	wapl	1	1.09897	0.21517	0.22133	0.22044	0.21503	0.3024	0.6976
INC126A11	CG13712	CG13712	1	1.23702	0.41966	0.48727	0.4859	0.41953	0.3024	0.6976
INC010E01	CG7533	chrb	1	1.07588	0.20073	0.20311	0.20271	0.2007	0.3025	0.6975
INC134C05	CG12645	CG12645	1	1.17558	0.36096	0.37302	0.37313	0.36107	0.3026	0.6974
INC051H09	CG10621	CG10621	1	1.02119	0.05991	0.05828	0.05816	0.05985	0.3036	0.6964
INC128F09	CG14468	Tsp42A	1	1.10449	0.256	0.2596	0.25896	0.25525	0.3044	0.6956
INC063B08	CG5992	Adgf-A	1	1.14575	0.31151	0.32564	0.32567	0.31093	0.3046	0.6954
INC121H08	CG13873	Obp56g	1	1.02659	0.0585	0.05498	0.05498	0.05836	0.3049	0.6951
INC068B04	CG31550	CG31550	1	1.09217	0.21192	0.2061	0.20588	0.21188	0.3051	0.6949
INC021H04	CG13284	CG13284	1	1.09902	0.19628	0.20093	0.20083	0.19626	0.3054	0.6946
INC092E03	CG4943	lack	1	1.13235	0.33565	0.34056	0.34027	0.33541	0.3055	0.6945
INC152G07	CG5940	CycA	1	1.19183	0.4017	0.4645	0.46403	0.40064	0.3055	0.6945
INC092F11	CG14487	CG14487	1	1.05542	0.11506	0.11642	0.11628	0.11466	0.3059	0.6941
INC065G10	CG8520	CG8520	1	1.18724	0.39922	0.44161	0.44166	0.39878	0.306	0.694
INC110F03	CG4095	CG4095	1	1.19249	0.35949	0.4242	0.42411	0.35935	0.306	0.694
INC003A10	CG2961	CG2961	1	1.07526	0.15714	0.16212	0.162	0.15697	0.3061	0.6939
INC108A07	CG1587	Crk	1	1.1307	0.32896	0.35746	0.35734	0.32814	0.3061	0.6939
INC060A07	CG12232	G&agr;73B	1	1.15467	0.36519	0.39859	0.39788	0.36478	0.3063	0.6937
INC054G01	CG18171	CG18171	1	1.08423	0.16848	0.17809	0.17795	0.16838	0.3069	0.6931
INC072F01	CG9817	CG9817	1	1.0592	0.13653	0.13879	0.13854	0.13646	0.3071	0.6929
INC076F11	CG10428	CG10428	1	1.06275	0.1836	0.18321	0.18302	0.18351	0.3073	0.6927
INC116C08	CG12348	Sh	1	1.0579	0.11966	0.11975	0.11975	0.11966	0.3076	0.6924
INC151B07	CG13672	CG13672	1	1.10847	0.26589	0.27075	0.27075	0.26572	0.3076	0.6924
INC025E10	CG4843	Tm2	1	1.06209	0.13268	0.13289	0.13261	0.13261	0.3079	0.6921
INC008D08	CG14213	CG14213	1	1.0855	0.17139	0.17979	0.17969	0.17134	0.3081	0.6919
INC143C02	CG10279	Rm62	1	1.06508	0.14425	0.14509	0.14511	0.14415	0.3086	0.6914
INC054D04	CG9042	Gpdh	1	1.05729	0.12567	0.12613	0.12609	0.12556	0.3088	0.6912
INC067F03	CG8231	l(1)G0022	1	1.08511	0.26195	0.27026	0.27014	0.26174	0.3088	0.6912
INC107C12	CG5315	CG5315	1	1.04071	0.09108	0.08978	0.08976	0.09106	0.3088	0.6912
INC107E10	CG10751	robl	1	1.0918	0.20123	0.21414	0.21404	0.20111	0.3091	0.6909
INC116D07	CG4700	Sema-2a	1	1.19181	0.37802	0.40354	0.40282	0.37761	0.3092	0.6908
INC068E02	CG10018	Snm1	1	1.02616	0.1473	0.14483	0.14475	0.1473	0.3095	0.6905
INC045H07	CG6923	CG6923	1	1.11542	0.27464	0.2766	0.27588	0.27402	0.3098	0.6902
INC059A10	CG4647	mRpL49	1	1.18665	0.34197	0.39326	0.39307	0.34149	0.3098	0.6902
INC129B11	CG32954	CG32954	1	1.05949	0.14124	0.1422	0.14206	0.14121	0.3098	0.6902
INC018B07	CG10384	CG10384	1	1.02475	0.0541	0.05536	0.05535	0.05406	0.3103	0.6897
INC113D03	CG16983	skpA	1	1.06813	0.14349	0.14824	0.14831	0.14349	0.3103	0.6897
INC052H08	CG14285	CG14285	1	1.106	0.2267	0.23327	0.23307	0.2267	0.3109	0.6891
INC075B10	CG1962	CG1962	1	1.12237	0.32667	0.34314	0.34314	0.32624	0.3115	0.6885
INC136E10	CG18679	CG18679	1	1.23216	0.48492	0.5087	0.50773	0.48409	0.3116	0.6884
INC137B11	CG12158	CG12158	1	1.05029	0.10782	0.10547	0.10521	0.10775	0.3117	0.6883
INC138D12	CG15494	CG15494	1	1.06043	0.14155	0.138	0.1376	0.14146	0.3118	0.6882
INC122C07	CG10701	Moe	1	1.08589	0.20487	0.20649	0.20649	0.2041	0.312	0.688
INC135F05	CG14359	CG14359	1	1.09455	0.23349	0.24737	0.24681	0.23349	0.3123	0.6877
INC151H12	CG11853	to	1	1.09139	0.23225	0.24058	0.24042	0.23206	0.3124	0.6876
INC027C08	CG9906	CG9906	1	1.12318	0.27994	0.29691	0.29634	0.27942	0.3127	0.6873
INC152H09	CG5744	CG5744	1	1.0688	0.1933	0.19881	0.19878	0.1921	0.3133	0.6867
INC078D06	CG11007	CG11007	1	1.18164	0.4115	0.43367	0.43355	0.4115	0.3136	0.6864
INC028H06	CG5093	Doc3	1	1.07023	0.16163	0.16325	0.1629	0.1616	0.3138	0.6862
INC096F11	CG8073	Pmm45A	1	1.04344	0.09828	0.10079	0.10068	0.09823	0.3139	0.6861
INC032C08	CG4880	CG4880	1	1.21287	0.44162	0.46567	0.46552	0.44105	0.314	0.686
INC050D05	CG4376	Actn	1	1.09287	0.2186	0.20175	0.2018	0.21846	0.314	0.686
INC014G09	CG31217	CG31217	1	1.21981	0.42564	0.45571	0.45565	0.42564	0.3141	0.6859
INC066E02	CG13176	CG13176	1	1.05874	0.13159	0.13704	0.13699	0.13161	0.3141	0.6859
INC069A04	CG11306	CG11306	1	1.10475	0.2363	0.24523	0.24495	0.2362	0.3142	0.6858
INC106H06	CG17737	CG17737	1	1.03416	0.07779	0.07779	0.07753	0.07779	0.3142	0.6858
INC151A09	CG17224	CG17224	1	1.11423	0.22903	0.2506	0.25028	0.22903	0.3148	0.6852
INC063G06	CG10480	Bj1	1	1.07525	0.24622	0.25202	0.25195	0.24619	0.315	0.685
INC154H03	CG6756	Tom70	1	1.06905	0.15977	0.16547	0.1653	0.15945	0.315	0.685
INC106B07	CG16747	Oda	1	1.05956	0.12697	0.13261	0.13257	0.12687	0.3151	0.6849
INC154D03	CG12147	CG12147	1	1.12125	0.28053	0.31185	0.31151	0.28056	0.3153	0.6847
INC027F03	CG13622	CG13622	1	1.13708	0.34967	0.36679	0.36674	0.34964	0.3154	0.6846
INC034H08	CG18659	CG18659	1	1.08454	0.20574	0.20331	0.20334	0.20572	0.3154	0.6846
INC028G05	CG4613	CG4613	1	1.07669	0.20626	0.22068	0.22071	0.2061	0.3155	0.6845
INC153G01	CG31062	side	1	1.21797	0.44678	0.4926	0.4921	0.44555	0.3155	0.6845
INC109E08	CG15081	l(2)03709	1	1.06404	0.14676	0.14382	0.1438	0.14674	0.3156	0.6844
INC030H03	CG17843	CG17843	1	1.17148	0.39653	0.41925	0.41944	0.39625	0.3158	0.6842
INC069G07	CG4767	Tektin-A	1	1.16146	0.38217	0.41853	0.41787	0.38138	0.3158	0.6842
INC114H12	CG10102	CG10102	1	1.04073	0.0957	0.09656	0.0965	0.09537	0.3164	0.6836
INC113A06	CG32772	CG32772	1	1.20521	0.43465	0.49649	0.49558	0.43465	0.3166	0.6834
INC054G05	CG11092	CG11092	1	1.23117	0.43857	0.53056	0.53019	0.4382	0.3167	0.6833
INC062A09	CG9731	CG9731	1	1.07687	0.16561	0.17853	0.17853	0.16561	0.3172	0.6828
INC025H07	CG2111	CG2111	1	1.06465	0.15524	0.15947	0.15936	0.15474	0.3173	0.6827
INC039F12	CG10686	CG10686	1	1.06732	0.17114	0.17388	0.17362	0.17076	0.3173	0.6827
INC139A05	CG1516	CG1516	1	1.22849	0.47013	0.49437	0.49361	0.46889	0.3173	0.6827
INC063B02	CG8421	Asph	1	1.18468	0.39897	0.46562	0.46506	0.39892	0.3175	0.6825
INC121A08	CG33532	lectin-37Da	1	1.02857	0.08536	0.08448	0.08443	0.08534	0.3175	0.6825
INC084B06	CG1988	CG1988	1	1.1638	0.38135	0.36822	0.36794	0.3813	0.3177	0.6823
INC153B02	CG9032	sun	1	1.04	0.09644	0.09265	0.09261	0.09648	0.3185	0.6815
INC075G06	CG10120	Men	1	1.06434	0.14058	0.1414	0.14136	0.14046	0.3186	0.6814
INC097H09	CG31705	CG31705	1	1.09494	0.24073	0.24851	0.24846	0.23883	0.3187	0.6813
INC099H10	CG13379	CG13379	1	1.10805	0.30695	0.32465	0.32456	0.3067	0.3187	0.6813
INC028H12	CG6933	CG6933	1	1.09784	0.24794	0.26597	0.26538	0.24777	0.3188	0.6812
INC147C10	CG1963	Pcd	1	1.06629	0.17115	0.18111	0.18051	0.17096	0.3188	0.6812
INC058E09	CG31868	Samuel	1	1.16691	0.39703	0.42932	0.4278	0.39647	0.319	0.681
INC088A07	CG8234	CG8234	1	1.06141	0.13469	0.13865	0.13865	0.13457	0.3192	0.6808
INC084C06	CG5215	Zn72D	1	1.11907	0.27049	0.27946	0.27869	0.27027	0.3194	0.6806
INC090F02	CG5289	Pros26.4	1	1.04811	0.1577	0.15716	0.15705	0.15747	0.3201	0.6799
INC092A05	CG31043	gukh	1	1.21541	0.46404	0.49975	0.49856	0.46391	0.3201	0.6799
INC156E04	CG4026	IP3K1	1	1.0582	0.15259	0.14655	0.14655	0.15242	0.3202	0.6798
INC027H04	CG8632	CG8632	1	1.18132	0.39405	0.46242	0.46177	0.39372	0.3203	0.6797
INC040A12	CG14574	CG14574	1	1.10279	0.2695	0.2815	0.28072	0.2693	0.3204	0.6796
INC061H07	CG15444	ine	1	1.07841	0.23439	0.22391	0.22355	0.23413	0.3208	0.6792
INC052E07	CG14805	CG14805	1	1.08133	0.21363	0.21253	0.2125	0.21347	0.3212	0.6788
INC132G09	CG33323	Fer1	1	1.24616	0.48406	0.5461	0.54615	0.48308	0.3212	0.6788
INC050C11	CG7208	CG7208	1	1.102	0.23615	0.25437	0.25437	0.23591	0.3213	0.6787
INC071D08	CG10373	CG10373	1	1.04415	0.10253	0.10439	0.10417	0.10241	0.3213	0.6787
INC052F07	CG12289	CG12289	1	1.04506	0.11693	0.11565	0.11521	0.11674	0.3217	0.6783
INC151G01	CG3082	l(2)k09913	1	1.04628	0.12488	0.12448	0.12434	0.12471	0.3219	0.6781
INC129F03	CG31556	CG31556	1	1.14413	0.33496	0.35108	0.35074	0.33494	0.322	0.678
INC132B04	CG33131	SCAP	1	1.09331	0.28817	0.30428	0.30325	0.28812	0.3221	0.6779
INC041A01	CG14626	CG14626	1	1.10118	0.24375	0.23221	0.23221	0.24372	0.3223	0.6777
INC025D01	CG7392	Cka	1	1.07888	0.18744	0.1866	0.1866	0.18707	0.3225	0.6775
INC155A02	CG32380	SMSr	1	1.1561	0.39609	0.40911	0.40895	0.39601	0.3225	0.6775
INC054E09	CG5946	CG5946	1	1.05304	0.12004	0.12697	0.1269	0.11994	0.3226	0.6774
INC097H02	CG7768	CG7768	1	1.04319	0.09749	0.0965	0.09617	0.09723	0.3228	0.6772
INC052E08	CG1314	CG1314	1	1.11019	0.25746	0.264	0.26366	0.25726	0.3231	0.6769
INC060A06	CG8390	vlc	1	1.10575	0.31138	0.32044	0.31992	0.31102	0.3231	0.6769
INC116H09	CG7971	CG7971	1	1.02976	0.15449	0.15344	0.15303	0.15433	0.3236	0.6764
INC108H04	CG30427	CG30427	1	1.03469	0.08686	0.08572	0.08563	0.08686	0.3237	0.6763
INC117A11	CG12852	CG12852	1	1.03555	0.08702	0.0902	0.0901	0.08702	0.3238	0.6762
INC084D09	CG31094	LpR1	1	1.11786	0.29803	0.31788	0.31778	0.29808	0.3243	0.6757
INC035C06	CG2010	CG2010	1	1.0655	0.214	0.21182	0.21172	0.21369	0.3245	0.6755
INC093H07	CG1088	Vha26	1	1.10596	0.24208	0.2526	0.25184	0.24196	0.3249	0.6751
[truncated: 3,533 more rows]

## Sheet: BAGEL females
Unique ID	Common Name	Gene Symbol	Uninfected	Infected	(-)97.5%[Uninfected]	(-)97.5%[Infected]	(+)97.5%[Uninfected]	(+)97.5%[Infected]	P(Uninfected>Infected)	P(Infected>Uninfected)
INC006F02	CG3548	CG3548	1	1.30224	0.03713	0.03901	0.03893	0.03699	0.0013	0.9987
INC032F11	CG1895	Cyp28c1	1	1.55098	0.04303	0.04432	0.04418	0.04298	0.0013	0.9987
INC011G06	CG6720	UbcD2	1	1.15316	0.0277	0.02854	0.02851	0.02767	0.0015	0.9985
INC023B09	CG11940	CG11940	1	1.34307	0.08849	0.09336	0.09324	0.08849	0.002	0.998
INC013H10	CG11213	Cp38	1	1.21499	0.05745	0.05752	0.05738	0.05726	0.0024	0.9976
INC062G03	CG2017	CG2017	1	1.32039	0.06666	0.06458	0.06431	0.06639	0.0037	0.9963
INC154H01	CG18024	SoxN	1	1.1922	0.05282	0.05621	0.05622	0.0527	0.004	0.996
INC117B03	CG6519	Cp15	1	1.43316	0.14413	0.1431	0.14289	0.14408	0.0042	0.9958
INC001E10	CG32466	rn	1	1.39319	0.12161	0.13283	0.13273	0.12158	0.0043	0.9957
INC132H05	CG8175	Mtk	1	1.28187	0.09152	0.09447	0.09427	0.09139	0.0044	0.9956
INC023D12	CG16717	CG16717	1	1.38781	0.12306	0.12346	0.12346	0.12301	0.0052	0.9948
INC051E05	CG31410	CG31410	1	1.44468	0.15231	0.16024	0.15997	0.15204	0.0056	0.9944
INC020F02	CG4183	Hsp26	1	1.2387	0.0808	0.08122	0.0812	0.08072	0.0058	0.9942
INC058D08	CG5363	cdc2	1	1.13504	0.04541	0.04499	0.04499	0.0454	0.0059	0.9941
INC021B09	CG11763	CG11763	1	1.46151	0.1642	0.17391	0.17353	0.16417	0.0072	0.9928
INC134E05	CG8998	Roc2	1	1.2948	0.10304	0.10729	0.10659	0.10257	0.0078	0.9922
INC150C07	CG13323	CG13323	1	1.20047	0.0714	0.07149	0.07143	0.07134	0.0078	0.9922
INC050G01	CG18285	igl	1	1.4993	0.16706	0.18612	0.18511	0.167	0.008	0.992
INC082A02	CG2207	Df31	1	1.34564	0.12266	0.12958	0.12937	0.12268	0.0081	0.9919
INC053E04	CG5940	CycA	1	1.32379	0.11357	0.11192	0.11174	0.11339	0.0082	0.9918
INC122H08	CG12954	mRpL41	1	1.42395	0.15262	0.1556	0.15563	0.15254	0.0084	0.9916
INC158C07	CG5650	Pp1-87B	1	1.37172	0.13897	0.14683	0.14683	0.13865	0.0093	0.9907
CONv04D18	CG4027	Act5C	1	1.20336	0.08113	0.0823	0.08207	0.08091	0.0107	0.9893
INC082F09	CG13114	CG13114	1	1.29729	0.11586	0.11829	0.11822	0.11581	0.0107	0.9893
INC106E10	CG14084	CG14084	1	1.25694	0.09911	0.10235	0.10223	0.09908	0.0107	0.9893
INC051C03	CG6713	Nos	1	1.89947	0.27521	0.33187	0.33181	0.27518	0.011	0.989
CONv04A14	CG4027	Act5C	1	1.1814	0.0735	0.07376	0.07376	0.07333	0.0111	0.9889
INC132H12	CG10733	loj	1	1.30757	0.12346	0.12792	0.1275	0.12346	0.0118	0.9882
INC004E11	CG17387	CG17387	1	1.74375	0.22017	0.27325	0.27307	0.21945	0.0119	0.9881
INC117B12	CG6533	Cp16	1	1.4036	0.16418	0.1701	0.16992	0.16412	0.012	0.988
INC045H10	CG4326	mRpS17	1	1.17352	0.0693	0.07354	0.07354	0.06926	0.0123	0.9877
INC077C06	CG18466	Nmdmc	1	1.16978	0.0727	0.07102	0.07096	0.07271	0.0124	0.9876
INC012H05	CG12323	Pros&bgr;5	1	1.09532	0.04156	0.04071	0.04064	0.04154	0.0132	0.9868
INC122A05	CG14036	CG14036	1	1.26933	0.11152	0.11533	0.1151	0.11125	0.0132	0.9868
INC036G06	CG6249	Csl4	1	1.47383	0.18658	0.19966	0.19956	0.18666	0.0135	0.9865
INC053E11	CG9018	CG9018	1	1.11578	0.03211	0.03994	0.03987	0.03207	0.0147	0.9853
INC045E05	CG32737	CG32737	1	1.26029	0.11157	0.11427	0.11414	0.1114	0.0159	0.9841
INC001G12	CG17564	CG17564	1	1.32414	0.13483	0.14132	0.14114	0.13475	0.0161	0.9839
INC152H01	CG30195	CG30195	1	1.19492	0.07634	0.08041	0.08023	0.076	0.0164	0.9836
INC044A12	CG5739	CG5739	1	1.24367	0.1049	0.11173	0.11156	0.1048	0.0165	0.9835
INC012C10	CG14816	CG14816	1	1.15296	0.06859	0.06954	0.06924	0.06854	0.0171	0.9829
INC026C09	CG15141	CG15141	1	1.38206	0.14708	0.16499	0.16393	0.14687	0.0179	0.9821
INC149B11	CG13211	CG13211	1	1.33896	0.13199	0.14496	0.14425	0.13179	0.0183	0.9817
INC027A07	CG18330	Cct2	1	1.38868	0.16737	0.17774	0.17753	0.16716	0.0185	0.9815
INC008G02	CG14781	CG14781	1	1.20841	0.09532	0.09649	0.09646	0.09506	0.0186	0.9814
INC053C12	CG14304	CG14304	1	1.5953	0.23382	0.27472	0.27435	0.23331	0.0195	0.9805
INC152G09	CG8498	CG8498	1	1.26443	0.11845	0.12231	0.12217	0.11835	0.0195	0.9805
INC137F05	CG1740	Ntf-2	1	1.14279	0.05984	0.06639	0.06633	0.0598	0.0203	0.9797
INC117B04	CG6803	Zeelin1	1	1.53827	0.23206	0.25664	0.25647	0.23198	0.0204	0.9796
INC128C05	CG5110	CG5110	1	1.18317	0.08328	0.08645	0.08633	0.08321	0.0207	0.9793
INC036B01	CG12795	CG12795	1	1.14001	0.06964	0.0665	0.06648	0.06951	0.0209	0.9791
INC117A12	CG31624	CG31624	1	1.23247	0.10628	0.1099	0.10936	0.10623	0.0213	0.9787
INC153H05	CG31349	pyd	1	1.24043	0.10621	0.11103	0.11103	0.10609	0.0213	0.9787
INC032C09	CG9681	PGRP-SB1	1	1.24638	0.11642	0.11841	0.11836	0.1163	0.0214	0.9786
INC153B02	CG9032	sun	1	1.15312	0.07386	0.07338	0.0733	0.07385	0.0218	0.9782
INC018C03	CG7671	CG7671	1	1.26594	0.1256	0.1271	0.12695	0.12545	0.0219	0.9781
INC020F10	CG17932	Ugt36Bc	1	1.14798	0.0738	0.07086	0.07068	0.07377	0.0225	0.9775
INC117A03	CG7937	C15	1	1.38004	0.17619	0.18636	0.18631	0.17591	0.0225	0.9775
INC026D02	CG16970	CG16970	1	1.23891	0.11295	0.11636	0.11589	0.11243	0.023	0.977
INC002B09	CG2508	CG2508	1	1.2327	0.11328	0.11257	0.11252	0.11326	0.0233	0.9767
INC002C01	CG9231	CG9231	1	1.16661	0.08284	0.08195	0.0819	0.08277	0.0235	0.9765
INC104C11	CG5276	CG5276	1	1.63998	0.2575	0.30947	0.30861	0.25713	0.0235	0.9765
INC022D06	CG6517	Cp18	1	1.24695	0.119	0.12215	0.12215	0.119	0.0237	0.9763
CONv04A18	CG4027	Act5C	1	1.12124	0.05764	0.05979	0.05979	0.0576	0.024	0.976
INC020B04	CG12787	hoe1	1	1.40572	0.17433	0.19847	0.19839	0.17407	0.024	0.976
INC027D12	CG17788	CG17788	1	1.3783	0.18186	0.1875	0.18742	0.18181	0.0244	0.9756
INC026A10	CG7789	CG7789	1	1.22616	0.10534	0.11264	0.11264	0.10522	0.0246	0.9754
INC147G09	CG3856	Oamb	1	1.49513	0.21345	0.24632	0.24542	0.21342	0.0246	0.9754
INC050C01	CG6524	Cp19	1	1.17635	0.0852	0.08763	0.08763	0.08513	0.0247	0.9753
INC117D05	CG11781	CG11781	1	1.20694	0.10735	0.10413	0.10365	0.10733	0.0251	0.9749
INC110A10	CG18412	ph-p	1	1.45693	0.20103	0.23046	0.23021	0.20092	0.0252	0.9748
CONv04D16	CG4027	Act5C	1	1.19953	0.09706	0.10039	0.10005	0.09699	0.0253	0.9747
CONv04B13	CG4027	Act5C	1	1.16042	0.08055	0.08075	0.08075	0.08054	0.0259	0.9741
INC005D07	CG17086	CG17086	1	1.60545	0.27079	0.30945	0.30878	0.27065	0.026	0.974
INC032E07	CG7913	PP2A-B	1	1.34064	0.16949	0.1729	0.1726	0.16939	0.0263	0.9737
INC086G07	CG13690	CG13690	1	1.55194	0.26287	0.27935	0.2788	0.2624	0.0264	0.9736
INC032B10	CG17174	ACXB	1	1.3941	0.18571	0.20031	0.20012	0.18545	0.0265	0.9735
CONv04A21	CG4027	Act5C	1	1.21437	0.10265	0.10943	0.10943	0.10267	0.027	0.973
INC059H06	CG1637	CG1637	1	1.23027	0.11516	0.11782	0.11775	0.11472	0.0272	0.9728
INC052B10	CG4858	CG4858	1	1.17028	0.0862	0.08841	0.08815	0.08609	0.0278	0.9722
CONv04C19	CG4027	Act5C	1	1.1753	0.08673	0.09072	0.09067	0.08675	0.0284	0.9716
INC007E08	CG3582	U2af38	1	1.15323	0.0827	0.07964	0.07955	0.08269	0.0284	0.9716
INC014D07	CG14893	CG14893	1	1.44583	0.22208	0.24233	0.24209	0.22198	0.0284	0.9716
CONv04B20	CG4027	Act5C	1	1.20535	0.10511	0.10731	0.10724	0.10516	0.0292	0.9708
INC117A04	CG12836	CG12836	1	1.338	0.17093	0.1774	0.17715	0.17055	0.0293	0.9707
INC030B09	CG3925	CG3925	1	1.26973	0.12275	0.14969	0.14755	0.12245	0.0294	0.9706
INC067H11	CG17958	Sry-&dgr;	1	1.17718	0.09218	0.09414	0.09397	0.09215	0.0299	0.9701
INC032C07	CG32611	CG32611	1	1.3215	0.16567	0.16953	0.16955	0.16569	0.0303	0.9697
INC077G03	CG12363	Dlc90F	1	1.1862	0.10118	0.09781	0.09774	0.10099	0.0305	0.9695
INC010E01	CG7533	chrb	1	1.45386	0.21177	0.25399	0.25394	0.21143	0.0316	0.9684
INC143B02	CG5189	CG5189	1	1.15121	0.08251	0.08231	0.0823	0.08249	0.0318	0.9682
INC012D04	CG32951	CG32951	1	1.16829	0.09081	0.09112	0.09098	0.09043	0.0321	0.9679
INC091E04	CG13804	yellow-g2	1	1.20102	0.10347	0.10718	0.10713	0.1034	0.0321	0.9679
INC107B06	CG31311	CG31311	1	1.17424	0.09628	0.09602	0.09602	0.09614	0.0322	0.9678
INC152C12	CG9099	CG9099	1	1.16818	0.08949	0.09167	0.09165	0.0893	0.0322	0.9678
INC132D04	CG33202	dpr11	1	1.52202	0.25655	0.29575	0.29566	0.25553	0.0324	0.9676
INC155C02	CG4716	CG4716	1	1.22031	0.11801	0.11939	0.11937	0.11801	0.0324	0.9676
INC051F06	CG1609	Gcn2	1	1.51723	0.24229	0.28927	0.28885	0.24215	0.0331	0.9669
INC009D08	CG15281	CG15281	1	1.24225	0.12453	0.13285	0.13285	0.1244	0.0333	0.9667
INC003H02	CG4049	CG4049	1	1.19119	0.10217	0.10613	0.10606	0.10217	0.0334	0.9666
INC035A08	CG4960	CG4960	1	1.1644	0.09108	0.09042	0.09025	0.09089	0.0334	0.9666
INC044H05	CG8843	sec5	1	1.29075	0.15456	0.16138	0.1613	0.15439	0.0337	0.9663
INC114H12	CG10102	CG10102	1	1.31165	0.17179	0.17259	0.17229	0.17169	0.0345	0.9655
INC032D09	CG17666	CG17666	1	1.12371	0.06752	0.06985	0.06985	0.06731	0.0346	0.9654
INC144F08	CG14545	CG14545	1	1.20455	0.11649	0.11316	0.11311	0.11649	0.0348	0.9652
INC089H09	CG1070	Alhambra	1	1.31191	0.16388	0.17795	0.17788	0.16378	0.0357	0.9643
INC020C03	CG3129	Rab-RP4	1	1.14455	0.08387	0.08093	0.08091	0.08387	0.0358	0.9642
INC089C12	CG13384	CG13384	1	1.45325	0.22643	0.25422	0.25409	0.22568	0.0362	0.9638
CONv04B17	CG4027	Act5C	1	1.17244	0.09415	0.09603	0.09577	0.09413	0.0365	0.9635
INC014G11	CG14841	CG14841	1	1.31972	0.18691	0.20115	0.20084	0.18679	0.037	0.963
INC093C11	CG11811	CG11811	1	1.1111	0.06302	0.06219	0.06193	0.06302	0.0371	0.9629
INC032C04	CG9389	CG9389	1	1.27136	0.14526	0.15526	0.15509	0.14522	0.0374	0.9626
INC022D04	CG1665	CG1665	1	1.17978	0.09687	0.10087	0.10089	0.09677	0.0378	0.9622
INC132B12	CG17776	CG17776	1	1.25618	0.13713	0.14414	0.14417	0.13713	0.0384	0.9616
INC072G11	CG9829	poly	1	1.20678	0.11713	0.12168	0.12146	0.11694	0.0386	0.9614
INC131B02	CG1262	Acp62F	1	1.24393	0.14143	0.13893	0.13888	0.14118	0.0388	0.9612
INC093B10	CG4215	spel1	1	1.63339	0.29988	0.38233	0.38216	0.29947	0.0389	0.9611
INC028F01	CG11059	cals	1	1.31825	0.16709	0.1877	0.18677	0.16678	0.039	0.961
INC011A02	CG1478	Cp36	1	1.07633	0.04358	0.0434	0.04338	0.04357	0.0391	0.9609
INC125E02	CG7037	Cbl	1	1.21176	0.11441	0.12254	0.12249	0.11431	0.0393	0.9607
INC083H09	CG1837	CG1837	1	1.08306	0.05006	0.04805	0.04797	0.05003	0.0395	0.9605
CONv04B21	CG4027	Act5C	1	1.16066	0.09212	0.09402	0.09395	0.09203	0.04	0.96
INC093D04	CG12217	PpV	1	1.23648	0.13516	0.14205	0.14207	0.1347	0.0404	0.9596
INC151H06	CG2227	Gip	1	1.11939	0.0685	0.06919	0.06907	0.06847	0.0404	0.9596
INC035E08	CG17896	CG17896	1	1.12829	0.07248	0.07478	0.07475	0.07238	0.0405	0.9595
INC040A12	CG14574	CG14574	1	1.30491	0.18469	0.18902	0.18884	0.18431	0.0406	0.9594
INC010H08	CG7213	CG7213	1	1.76068	0.35363	0.46382	0.46289	0.3536	0.0408	0.9592
INC146A08	CG12505	CG12505	1	1.24309	0.13477	0.139	0.13885	0.1348	0.0413	0.9587
INC058E09	CG31868	Samuel	1	1.49644	0.27245	0.31116	0.30999	0.27237	0.0414	0.9586
INC071F02	CG10377	Hrb27C	1	1.14818	0.08754	0.08706	0.08699	0.08754	0.0431	0.9569
INC009E05	CG2774	CG2774	1	1.1881	0.1254	0.13799	0.13774	0.12514	0.0437	0.9563
INC132F04	CG5855	cni	1	1.23417	0.1405	0.13814	0.13811	0.14033	0.0438	0.9562
INC051F04	CG3001	Hex-A	1	1.20484	0.11754	0.12318	0.12301	0.11722	0.0439	0.9561
INC120A08	CG5193	TfIIB	1	1.15856	0.09652	0.09749	0.0973	0.09645	0.0442	0.9558
INC059B11	CG9734	glob1	1	1.13751	0.07943	0.08313	0.08286	0.07941	0.0447	0.9553
INC110H06	CG9761	Nep2	1	1.14994	0.11334	0.10981	0.10977	0.1128	0.0447	0.9553
INC025C06	CG13982	CG13982	1	1.29601	0.1711	0.17858	0.1785	0.1711	0.0448	0.9552
INC076C08	CG16936	CG16936	1	1.05067	0.03052	0.03078	0.03077	0.0305	0.0456	0.9544
INC042C05	CG6885	CG6885	1	1.22354	0.13154	0.13995	0.13942	0.13154	0.046	0.954
INC080F04	CG3156	CG3156	1	1.36726	0.22459	0.25614	0.25541	0.22456	0.046	0.954
INC015H11	CG17049	CG17049	1	1.3216	0.18743	0.19927	0.19927	0.18689	0.0469	0.9531
INC032F10	CG4949	CG4949	1	1.19509	0.11318	0.11852	0.11833	0.11296	0.0471	0.9529
INC158E10	CG33531	Ddr	1	1.20737	0.12775	0.1269	0.12682	0.12775	0.0471	0.9529
INC032D11	CG4935	CG4935	1	1.33639	0.19844	0.22724	0.22716	0.19783	0.0474	0.9526
INC103A10	CG1803	regucalcin	1	1.19634	0.12437	0.1236	0.12341	0.12415	0.0476	0.9524
INC155A05	CG3891	CG3891	1	1.18593	0.11406	0.11368	0.1136	0.11406	0.0476	0.9524
INC055H06	CG17508	CG17508	1	1.12709	0.07684	0.07813	0.07794	0.07681	0.048	0.952
INC127E10	CG17383	CG17383	1	1.10675	0.06424	0.06619	0.06616	0.06419	0.0484	0.9516
INC040F07	CG18554	CG18554	1	1.257	0.15481	0.15976	0.15978	0.15466	0.049	0.951
INC032G08	CG18024	SoxN	1	1.1755	0.10636	0.10753	0.10729	0.10619	0.0491	0.9509
INC151F10	CG3997	RpL39	1	1.19961	0.11819	0.12425	0.12404	0.11812	0.0494	0.9506
CONv04B22	CG4027	Act5C	1	1.14728	0.08873	0.0899	0.08988	0.0887	0.0495	0.9505
INC011H02	CG30165	CG30165	1	1.43607	0.25168	0.30017	0.29969	0.25157	0.0499	0.9501
INC032D08	CG6173	kal-1	1	1.43023	0.23167	0.29171	0.2915	0.23148	0.0499	0.9501
INC118A11	CG5258	NHP2	1	1.11389	0.07543	0.07123	0.07117	0.07518	0.0504	0.9496
INC064F01	CG4729	CG4729	1	1.35417	0.19962	0.21962	0.21959	0.19921	0.0505	0.9495
INC075F05	CG31731	CG31731	1	1.22282	0.13616	0.14797	0.14751	0.13616	0.0505	0.9495
INC051F10	CG15768	CG15768	1	1.16209	0.10563	0.10917	0.10879	0.10551	0.0507	0.9493
CONv04B24	CG4027	Act5C	1	1.1593	0.09817	0.09912	0.09912	0.0978	0.0509	0.9491
INC012G05	CG3021	CG3021	1	1.0776	0.04984	0.05011	0.05007	0.04971	0.0509	0.9491
INC147B06	CG5029	SamDC	1	1.2247	0.13539	0.14316	0.14314	0.13534	0.0511	0.9489
INC152B06	CG2049	Pkn	1	1.50277	0.26304	0.32424	0.32352	0.26304	0.0511	0.9489
INC030B12	CG13084	CG13084	1	1.39476	0.2301	0.26527	0.26446	0.2295	0.0522	0.9478
INC012H08	CG5994	Nelf-E	1	1.12527	0.08005	0.07897	0.07893	0.08005	0.0526	0.9474
INC120B09	CG8396	Ssb-c31a	1	1.158	0.09889	0.1025	0.10243	0.09887	0.0528	0.9472
INC082C01	CG6404	CG6404	1	1.27211	0.19016	0.20357	0.20345	0.18969	0.0531	0.9469
INC143F08	CG8764	ox	1	1.19642	0.12222	0.12554	0.12535	0.12189	0.0531	0.9469
INC078E08	CG6985	CG6985	1	1.58033	0.32951	0.39272	0.39272	0.32942	0.0532	0.9468
INC136F10	CG15464	CG15464	1	1.36631	0.2185	0.24077	0.23911	0.21845	0.0537	0.9463
INC147B08	CG7713	CG7713	1	1.19005	0.12315	0.12327	0.12306	0.12296	0.0538	0.9462
INC088F06	CG1877	lin19	1	1.23942	0.15015	0.16004	0.15985	0.15005	0.0543	0.9457
INC037C01	CG4461	CG4461	1	1.24285	0.15329	0.16457	0.16433	0.15329	0.0551	0.9449
INC027F09	CG10033	for	1	1.52036	0.30233	0.36813	0.36802	0.3021	0.0554	0.9446
INC012D09	CG9961	CG9961	1	1.30123	0.20127	0.24219	0.24162	0.20112	0.0555	0.9445
INC151A09	CG17224	CG17224	1	1.20081	0.13903	0.14061	0.14027	0.13869	0.0555	0.9445
INC054E01	CG2559	Lsp1&agr;	1	1.11822	0.07508	0.07551	0.07536	0.07498	0.0557	0.9443
CONv04B15	CG4027	Act5C	1	1.15409	0.0949	0.09904	0.09906	0.09473	0.056	0.944
INC147D09	CG5855	cni	1	1.17841	0.11219	0.1178	0.11763	0.11195	0.0561	0.9439
INC012F06	CG6155	Roe1	1	1.23001	0.14652	0.15181	0.15184	0.14655	0.0562	0.9438
INC151D04	CG7823	RhoGDI	1	1.19409	0.12331	0.12641	0.1261	0.12329	0.0564	0.9436
CONv04B19	CG4027	Act5C	1	1.18753	0.12631	0.1233	0.12304	0.12619	0.0566	0.9434
INC036H03	CG9520	CG9520	1	1.53504	0.31739	0.363	0.36267	0.31706	0.057	0.943
INC046A03	CG7413	Rbf	1	1.38882	0.24603	0.26504	0.26485	0.24608	0.057	0.943
CONv04A23	CG4027	Act5C	1	1.18915	0.11997	0.12153	0.12146	0.11994	0.0571	0.9429
INC141A04	CG11368	CG11368	1	1.30793	0.18274	0.19983	0.19965	0.18233	0.0575	0.9425
CONv04C20	CG4027	Act5C	1	1.13209	0.08549	0.08608	0.08608	0.0854	0.0576	0.9424
INC054F06	CG5949	DNApol-&dgr;	1	1.11409	0.08138	0.08029	0.08014	0.08131	0.0576	0.9424
INC077B05	CG6361	CG6361	1	1.47659	0.30097	0.30782	0.30768	0.30084	0.0577	0.9423
INC146A04	CG14258	CG14258	1	1.29892	0.19762	0.2093	0.20855	0.19747	0.0578	0.9422
INC026H08	CG1830	PhK&ggr;	1	1.12363	0.08274	0.08395	0.08392	0.08253	0.0583	0.9417
INC085E11	CG7788	Ice	1	1.22826	0.1401	0.14991	0.14983	0.14008	0.0584	0.9416
INC016H03	CG9884	oaf	1	1.26823	0.16667	0.1757	0.1756	0.16669	0.0588	0.9412
INC052A12	CG12732	CG12732	1	1.16267	0.12597	0.12667	0.12651	0.12583	0.0588	0.9412
INC017D09	CG11177	BthD	1	1.1312	0.09502	0.09443	0.09434	0.0949	0.0591	0.9409
INC132D02	CG32577	disco-r	1	1.48593	0.29472	0.3292	0.32896	0.29464	0.0593	0.9407
INC062F04	CG10091	GstD9	1	1.14587	0.09634	0.09658	0.09656	0.09627	0.0597	0.9403
INC100C04	CG9135	CG9135	1	1.21366	0.13864	0.14268	0.14261	0.13852	0.0602	0.9398
INC108G05	CG12656	CG12656	1	1.63274	0.35818	0.46006	0.45949	0.35801	0.0605	0.9395
CONv04C21	CG4027	Act5C	1	1.14722	0.09467	0.09947	0.09926	0.09458	0.0606	0.9394
INC039A09	CG5828	CG5828	1	1.23816	0.15526	0.15994	0.15989	0.15518	0.0606	0.9394
INC117A10	CG3151	Rbp9	1	1.22455	0.1392	0.14974	0.14939	0.1392	0.0608	0.9392
INC017G12	CG11001	FK506-bp2	1	1.11122	0.07299	0.07479	0.07464	0.07298	0.061	0.939
INC049D05	CG6370	CG6370	1	1.12882	0.0965	0.10044	0.10027	0.09648	0.061	0.939
INC145H03	CG9648	Max	1	1.32988	0.19694	0.21991	0.21979	0.19669	0.0614	0.9386
INC130D09	CG13914	CG13914	1	1.25783	0.1584	0.17274	0.17252	0.15833	0.0615	0.9385
INC135F07	CG9662	CG9662	1	1.34888	0.22315	0.24439	0.24393	0.22308	0.0617	0.9383
INC012B05	CG5643	wdb	1	1.09447	0.06585	0.06496	0.0648	0.06566	0.0618	0.9382
INC028H08	CG12334	CG12334	1	1.20556	0.13881	0.14008	0.13991	0.13879	0.0618	0.9382
INC025F03	CG11141	CG11141	1	1.40938	0.24594	0.28743	0.28727	0.24575	0.062	0.938
INC121G02	CG14519	CG14519	1	1.21856	0.15113	0.15478	0.15476	0.15099	0.0629	0.9371
INC087F08	CG13220	CG13220	1	1.11188	0.07566	0.07647	0.07637	0.07551	0.063	0.937
INC145F07	CG31305	CG31305	1	1.06539	0.04434	0.04561	0.04558	0.04414	0.0631	0.9369
INC084A04	CG5466	CG5466	1	1.12018	0.08129	0.08152	0.08134	0.08117	0.0632	0.9368
INC011E01	CG4086	Su(P)	1	1.11383	0.07523	0.07906	0.07894	0.07511	0.0641	0.9359
INC008D05	CG14179	CG14179	1	1.20593	0.14056	0.141	0.14093	0.14049	0.0651	0.9349
INC136D11	CG4692	CG4692	1	1.07679	0.053	0.05401	0.05392	0.05298	0.0651	0.9349
INC051H11	CG7755	CG7755	1	1.39737	0.23842	0.27019	0.26962	0.23834	0.0656	0.9344
INC108F02	CG4377	CG4377	1	1.07881	0.05851	0.05387	0.05384	0.05844	0.0662	0.9338
INC142A07	CG6513	endos	1	1.17733	0.1286	0.12359	0.12354	0.12813	0.0664	0.9336
INC121D07	CG11137	CG11137	1	1.10989	0.07705	0.07568	0.0757	0.07695	0.0667	0.9333
INC142A04	CG6503	CG6503	1	1.2296	0.15126	0.15887	0.15807	0.15126	0.067	0.933
INC097H02	CG7768	CG7768	1	1.14986	0.10387	0.10413	0.10401	0.10382	0.0677	0.9323
INC115F07	CG7425	eff	1	1.13036	0.08786	0.09089	0.09089	0.0878	0.0678	0.9322
INC121E03	CG3719	CG3719	1	1.69685	0.42165	0.50685	0.50463	0.42088	0.068	0.932
INC105F06	CG5717	yellow-g	1	1.14028	0.09985	0.09887	0.0987	0.09985	0.0682	0.9318
INC050F12	CG7225	wbl	1	1.22587	0.19593	0.20773	0.20773	0.19566	0.0684	0.9316
INC010F09	CG2033	RpS15Aa	1	1.07385	0.05059	0.0514	0.05139	0.05058	0.0687	0.9313
INC005F09	CG8939	CG8939	1	1.60083	0.36508	0.46012	0.45983	0.36443	0.0688	0.9312
INC051H08	CG6728	ninaG	1	1.24766	0.16332	0.17357	0.1734	0.16296	0.0688	0.9312
INC011B06	CG17265	CG17265	1	1.0812	0.05564	0.05784	0.0578	0.0556	0.0692	0.9308
CONv04D23	CG4027	Act5C	1	1.07814	0.05502	0.05611	0.05599	0.05501	0.0693	0.9307
INC106H06	CG17737	CG17737	1	1.13808	0.09593	0.09891	0.09877	0.09576	0.0697	0.9303
INC124E07	CG17272	CG17272	1	1.16968	0.11709	0.11687	0.11685	0.11702	0.0697	0.9303
CONv04D20	CG4027	Act5C	1	1.15045	0.1047	0.10678	0.10678	0.10456	0.0699	0.9301
INC052D11	CG6144	CG6144	1	1.19819	0.13809	0.13883	0.13881	0.13807	0.0699	0.9301
INC156H12	CG32432	CG32432	1	1.20498	0.14589	0.1478	0.14768	0.1458	0.0701	0.9299
INC014G06	CG15365	CG15365	1	1.11675	0.08625	0.08273	0.08273	0.08625	0.0702	0.9298
INC026D09	CG10419	CG10419	1	1.43902	0.27523	0.32999	0.3299	0.27495	0.0702	0.9298
INC126H01	CG3285	CG3285	1	1.55701	0.3233	0.41385	0.41368	0.32313	0.0705	0.9295
INC018A09	CG11139	p47	1	1.14829	0.10697	0.10632	0.10632	0.1069	0.0706	0.9294
INC027H09	CG6095	CG6095	1	1.17149	0.1227	0.12712	0.12683	0.12268	0.0709	0.9291
INC025H07	CG2111	CG2111	1	1.27957	0.20318	0.21971	0.21943	0.20315	0.0715	0.9285
INC004B08	CG15191	e(y)2	1	1.24523	0.1814	0.18655	0.18647	0.18138	0.0719	0.9281
INC018B06	CG10924	CG10924	1	1.31949	0.25496	0.28605	0.28602	0.25488	0.0722	0.9278
INC033H10	CG9985	sktl	1	1.25248	0.16886	0.18353	0.18346	0.16852	0.0724	0.9276
INC006E11	CG33038	CG33038	1	1.19607	0.14594	0.14412	0.14409	0.1458	0.0725	0.9275
INC012A02	CG15781	CG15781	1	1.13677	0.09563	0.09688	0.09677	0.09549	0.0725	0.9275
INC047B05	CG8696	LvpH	1	1.65388	0.38518	0.50154	0.50114	0.38523	0.0727	0.9273
INC032B03	CG17166	mRpL39	1	1.12726	0.09146	0.09438	0.09434	0.09146	0.0729	0.9271
INC119B03	CG2211	CG2211	1	1.45649	0.30646	0.38022	0.37976	0.30522	0.073	0.927
INC091H10	CG5169	CG5169	1	1.78159	0.43955	0.58741	0.58631	0.43931	0.0733	0.9267
INC104C01	CG5272	gnu	1	1.09808	0.07	0.06924	0.06924	0.06995	0.0736	0.9264
INC002D08	CG8931	CG8931	1	1.21798	0.19706	0.20458	0.2045	0.19704	0.0737	0.9263
INC115H09	CG5178	Act88F	1	1.50126	0.3273	0.41038	0.41022	0.32719	0.0737	0.9263
INC113C02	CG9047	CG9047	1	1.35232	0.25373	0.2761	0.27432	0.25376	0.074	0.926
INC042H05	CG33298	CG33298	1	1.07579	0.05596	0.06086	0.06086	0.05588	0.0742	0.9258
INC036H02	CG18111	Obp99a	1	1.1285	0.095	0.09126	0.09126	0.09495	0.0743	0.9257
INC070G03	CG3201	Mlc-c	1	1.07396	0.05459	0.05445	0.05434	0.05452	0.0745	0.9255
INC086E08	CG3184	CG3184	1	1.54832	0.33782	0.40362	0.40354	0.33729	0.0753	0.9247
INC003D05	CG6884	Med21	1	1.17922	0.12532	0.13354	0.13347	0.12515	0.0758	0.9242
INC016B08	CG8261	G&ggr;1	1	1.11605	0.08669	0.08545	0.08519	0.08646	0.0764	0.9236
INC066H01	CG9776	CG9776	1	1.37303	0.27381	0.32841	0.3277	0.27319	0.0773	0.9227
INC094B08	CG5819	CG5819	1	1.60368	0.36472	0.42589	0.4258	0.36455	0.0778	0.9222
INC022G03	CG33113	Rtnl1	1	1.73822	0.43434	0.57519	0.57376	0.43423	0.0787	0.9213
INC057B06	CG3889	CSN1b	1	1.49286	0.30604	0.37938	0.3793	0.30602	0.0787	0.9213
INC107H02	CG9306	CG9306	1	1.11239	0.08596	0.08658	0.0866	0.08594	0.0787	0.9213
INC042B08	CG6632	CG6632	1	1.29722	0.23485	0.2692	0.26915	0.2346	0.0788	0.9212
INC135G07	CG7523	CG7523	1	1.30822	0.22554	0.24701	0.24696	0.22471	0.0791	0.9209
INC035G01	CG5147	CG5147	1	1.18815	0.14132	0.14178	0.14135	0.14113	0.0796	0.9204
INC086C10	CG10229	katanin-60	1	1.4452	0.31741	0.37714	0.37675	0.3172	0.0796	0.9204
INC051G06	CG3851	odd	1	1.42332	0.26706	0.32059	0.32017	0.26656	0.0797	0.9203
INC113B01	CG2803	Tina-1	1	1.1054	0.07921	0.08355	0.08351	0.07917	0.08	0.92
INC063F04	CG11436	CG11436	1	1.39403	0.29916	0.33854	0.33851	0.29865	0.0802	0.9198
INC092A01	CG3715	Shc	1	1.21148	0.16396	0.16656	0.16651	0.16394	0.0802	0.9198
INC156F12	CG31688	CG31688	1	1.1757	0.12905	0.13553	0.1351	0.12905	0.0807	0.9193
INC081H06	CG13090	CG13090	1	1.63432	0.38406	0.45566	0.45381	0.38358	0.0808	0.9192
INC153H06	CG15210	CG15210	1	1.36675	0.25921	0.29157	0.29149	0.2585	0.0813	0.9187
INC052A10	CG16752	CG16752	1	1.22876	0.18333	0.19378	0.19328	0.18259	0.0818	0.9182
INC154A06	CG6751	CG6751	1	1.235	0.17167	0.17732	0.1773	0.17152	0.082	0.918
CONv04A22	CG4027	Act5C	1	1.14876	0.11466	0.1115	0.11147	0.11468	0.0824	0.9176
INC020F07	CG9796	CG9796	1	1.10371	0.0814	0.08103	0.08101	0.0813	0.0824	0.9176
INC018A05	CG7558	Arp66B	1	1.19373	0.19044	0.19516	0.19502	0.1904	0.0826	0.9174
INC115D05	CG31048	CG31048	1	1.25684	0.2037	0.22234	0.22157	0.20336	0.083	0.917
INC151A06	CG3939	CG3939	1	1.19938	0.15258	0.15446	0.15432	0.15258	0.0832	0.9168
INC155D12	CG17367	Lnk	1	1.19164	0.14947	0.15133	0.1513	0.14928	0.0832	0.9168
CONv04B18	CG4027	Act5C	1	1.15844	0.12043	0.1192	0.1191	0.1201	0.0835	0.9165
INC119F11	CG8781	tsu	1	1.39165	0.28994	0.31832	0.31773	0.28955	0.0836	0.9164
INC004C11	CG1911	CAP-D2	1	1.64839	0.39632	0.51745	0.51725	0.39495	0.0844	0.9156
INC092E08	CG18806	CG18806	1	1.25489	0.1936	0.22322	0.22285	0.19355	0.0845	0.9155
INC111D08	CG15066	IM23	1	1.19815	0.1455	0.15099	0.15058	0.14538	0.0845	0.9155
INC018C08	CG7070	PyK	1	1.14957	0.13265	0.13794	0.13764	0.13246	0.0848	0.9152
INC010E06	CG4672	TMS1	1	1.26414	0.19369	0.20088	0.20059	0.19374	0.0849	0.9151
INC012H12	CG31973	CG31973	1	1.10639	0.08385	0.08482	0.0848	0.0836	0.085	0.915
INC114E05	CG7787	CG7787	1	1.27041	0.19674	0.21011	0.20984	0.19645	0.0854	0.9146
INC091C01	CG32654	CG32654	1	1.25782	0.20346	0.21262	0.21252	0.20323	0.0858	0.9142
INC119E10	CG9277	&bgr;Tub56D	1	1.10892	0.08359	0.08386	0.08382	0.08357	0.086	0.914
INC067B08	CG15543	CG15543	1	1.72668	0.45692	0.57954	0.5791	0.4567	0.0867	0.9133
CONv04C14	CG4027	Act5C	1	1.1286	0.09739	0.09988	0.09965	0.09699	0.0869	0.9131
INC138E08	CG1495	CaMKI	1	1.17597	0.15875	0.15875	0.15856	0.15782	0.087	0.913
INC112H07	CG10146	AttA	1	1.07804	0.06325	0.06413	0.06412	0.06324	0.088	0.912
INC032B12	CG15368	CG15368	1	1.25174	0.20779	0.22511	0.22498	0.20774	0.0886	0.9114
INC075F01	CG7961	&agr;Cop	1	1.56771	0.37807	0.4074	0.40729	0.37792	0.0889	0.9111
INC017F11	CG9893	l(2)06496	1	1.37497	0.29863	0.34277	0.34279	0.2984	0.0893	0.9107
INC068E06	CG7986	CG7986	1	1.23977	0.18678	0.20263	0.20229	0.18663	0.0896	0.9104
INC032B09	CG8309	CG8309	1	1.24413	0.18935	0.20226	0.20206	0.18922	0.0897	0.9103
INC004A04	CG6656	CG6656	1	1.38032	0.29312	0.35855	0.3585	0.29296	0.0902	0.9098
INC004B11	CG6662	CG6662	1	1.24055	0.19082	0.19907	0.19873	0.19082	0.0902	0.9098
INC156D04	CG32130	CG32130	1	1.32638	0.27686	0.31388	0.31372	0.27643	0.0907	0.9093
INC010G11	CG1628	CG1628	1	1.27855	0.21399	0.22891	0.22883	0.21396	0.0911	0.9089
INC114C06	CG7700	Gos28	1	1.25035	0.24769	0.25861	0.25846	0.24737	0.0912	0.9088
INC001E05	CG9310	Hnf4	1	1.23143	0.19826	0.20636	0.20626	0.19809	0.0917	0.9083
INC158G07	CG3395	RpS9	1	1.21857	0.21221	0.23434	0.23356	0.21194	0.0917	0.9083
INC021B02	CG10251	CG10251	1	1.7347	0.44982	0.59931	0.59869	0.44982	0.0918	0.9082
INC015H01	CG2371	CG2371	1	1.10383	0.08646	0.0869	0.08677	0.08642	0.0923	0.9077
INC038B04	CG2813	CG2813	1	1.19582	0.15332	0.15675	0.15673	0.15334	0.0929	0.9071
INC153F12	CG3234	tim	1	1.4145	0.30568	0.34238	0.34166	0.30552	0.093	0.907
INC132C11	CG12085	pUf68	1	1.26737	0.25214	0.26904	0.26904	0.25187	0.0933	0.9067
CONv04D14	CG4027	Act5C	1	1.11228	0.09041	0.09133	0.09129	0.09038	0.0934	0.9066
INC092G02	CG2045	Ser7	1	1.26151	0.20392	0.22026	0.22008	0.20362	0.0937	0.9063
INC099E03	CG13886	CG13886	1	1.54165	0.38005	0.4665	0.46522	0.38016	0.094	0.906
INC132D11	CG5572	CG5572	1	1.58134	0.39348	0.50084	0.49915	0.39311	0.0947	0.9053
INC112C06	CG9815	CG9815	1	1.23837	0.20938	0.22015	0.22001	0.20938	0.0948	0.9052
INC151C12	CG33531	Ddr	1	1.36622	0.30653	0.34796	0.34752	0.30627	0.095	0.905
INC007C12	CG3269	Rab2	1	1.3794	0.3035	0.34931	0.34921	0.30292	0.0951	0.9049
INC136H08	CG4760	bol	1	1.29344	0.23535	0.2493	0.24918	0.23532	0.0954	0.9046
INC028H01	CG31806	CG31806	1	1.44405	0.30522	0.34537	0.34438	0.30498	0.0955	0.9045
INC130D11	CG13393	CG13393	1	1.14531	0.11397	0.12038	0.12031	0.1139	0.0958	0.9042
INC051H09	CG10621	CG10621	1	1.25231	0.19932	0.20557	0.20552	0.1991	0.0961	0.9039
INC051B11	CG1602	CG1602	1	1.68714	0.44607	0.58277	0.58162	0.44598	0.0962	0.9038
INC123A01	CG6893	CG6893	1	1.27152	0.22412	0.2431	0.24214	0.22389	0.0962	0.9038
INC093B09	CG32750	CG32750	1	1.44804	0.33655	0.40163	0.40141	0.33655	0.0964	0.9036
INC153F04	CG9994	Rab9	1	1.07911	0.06775	0.06773	0.06749	0.06775	0.0974	0.9026
INC049G11	CG13037	mRpS34	1	1.45123	0.32602	0.36966	0.36926	0.32588	0.0976	0.9024
INC084G08	CG4991	CG4991	1	1.10405	0.08785	0.08831	0.08831	0.08785	0.0983	0.9017
INC012A04	CG1633	Jafrac1	1	1.0742	0.06169	0.06101	0.06095	0.06164	0.0985	0.9015
INC062E09	CG14549	CG14549	1	1.23323	0.19223	0.20346	0.2029	0.19183	0.0986	0.9014
INC052G07	CG31221	CG31221	1	1.72702	0.44328	0.6258	0.62362	0.44302	0.0992	0.9008
INC149H11	CG1545	CG1545	1	1.69049	0.45757	0.58283	0.58233	0.45743	0.0994	0.9006
INC112G09	CG15455	CG15455	1	1.14613	0.12451	0.12691	0.12677	0.12441	0.0997	0.9003
INC017E02	CG11183	CG11183	1	1.20291	0.17069	0.18077	0.18074	0.17062	0.1	0.9
INC136F06	CG15457	Obp19c	1	1.14282	0.11635	0.11978	0.1197	0.11628	0.1	0.9
INC086E11	CG7415	DppIII	1	1.34049	0.27614	0.29507	0.29469	0.27622	0.1001	0.8999
INC106H04	CG6896	CG6896	1	1.20312	0.21747	0.23444	0.23435	0.21744	0.1001	0.8999
INC049A01	CG2714	crm	1	1.11641	0.12068	0.11894	0.11871	0.12057	0.1002	0.8998
INC146F04	CG14028	cype	1	1.12386	0.1678	0.16887	0.16815	0.16759	0.1002	0.8998
INC106F03	CG9277	&bgr;Tub56D	1	1.12361	0.10085	0.10184	0.10168	0.10081	0.1004	0.8996
INC058F03	CG5953	CG5953	1	1.17626	0.14967	0.15377	0.15341	0.14957	0.1005	0.8995
INC118F08	CG11885	CG11885	1	1.16199	0.13841	0.13543	0.13524	0.13818	0.1006	0.8994
INC005G04	CG18349	CG18349	1	1.38776	0.3286	0.37433	0.37433	0.32776	0.101	0.899
INC018E02	CG4854	CG4854	1	1.31636	0.28449	0.32801	0.32768	0.28444	0.1016	0.8984
INC027H02	CG18584	CG18584	1	1.34293	0.26496	0.31335	0.31196	0.26496	0.102	0.898
INC016F02	CG4110	CG4110	1	1.16986	0.16029	0.17292	0.17285	0.16013	0.1021	0.8979
INC017A11	CG6040	CG6040	1	1.33804	0.29706	0.33837	0.33743	0.29675	0.1024	0.8976
INC111E04	CG33147	CG33147	1	1.10008	0.0844	0.08505	0.08505	0.08433	0.1027	0.8973
INC151G06	CG13298	CG13298	1	1.10002	0.0833	0.08748	0.08748	0.08314	0.1028	0.8972
INC075E01	CG33174	CG33174	1	1.29973	0.24597	0.26131	0.26116	0.24569	0.1032	0.8968
INC128E05	CG3379	His4r	1	1.10731	0.09104	0.08974	0.08969	0.09099	0.1035	0.8965
INC012F02	CG14982	CG14982	1	1.28707	0.23984	0.26889	0.26879	0.23913	0.1036	0.8964
INC014D09	CG15047	CG15047	1	1.12353	0.11421	0.12054	0.1203	0.11418	0.104	0.896
INC035H11	CG4265	Uch	1	1.07702	0.07401	0.07658	0.07658	0.07396	0.1041	0.8959
INC084C05	CG7952	gt	1	1.07585	0.06409	0.06498	0.06489	0.06407	0.1041	0.8959
INC144B05	CG3420	CG3420	1	1.18018	0.14996	0.1563	0.15594	0.14984	0.1042	0.8958
INC011D05	CG9650	CG9650	1	1.42679	0.33871	0.37794	0.37779	0.33839	0.1043	0.8957
INC059H07	CG4680	CG4680	1	1.65727	0.43787	0.57642	0.57656	0.43774	0.1045	0.8955
INC015H10	CG12343	CG12343	1	1.38347	0.28819	0.33874	0.33776	0.28781	0.1052	0.8948
INC107B03	CG14148	CG14148	1	1.16511	0.13734	0.14168	0.14123	0.13725	0.1056	0.8944
CONv04D15	CG4027	Act5C	1	1.13075	0.11285	0.11446	0.11446	0.11278	0.1057	0.8943
INC122A07	CG10069	CG10069	1	1.17022	0.16587	0.17776	0.17754	0.16581	0.1057	0.8943
INC012F08	CG32255	Gr64f	1	1.15675	0.14696	0.14573	0.14498	0.14649	0.1063	0.8937
INC011H08	CG17367	Lnk	1	1.33368	0.29472	0.33113	0.33118	0.29482	0.1067	0.8933
INC028F02	CG32305	CG32305	1	1.16437	0.14495	0.15593	0.15585	0.14495	0.1072	0.8928
INC128D10	CG12013	PHGPx	1	1.11743	0.10255	0.10232	0.10223	0.10248	0.1079	0.8921
CONv04B14	CG4027	Act5C	1	1.14133	0.11955	0.122	0.12167	0.11955	0.1082	0.8918
INC067B06	CG10377	Hrb27C	1	1.09841	0.08602	0.09003	0.08957	0.08595	0.1086	0.8914
INC023B12	CG13329	cid	1	1.1908	0.17314	0.1724	0.17219	0.17299	0.1089	0.8911
INC028G09	CG15811	Rop	1	1.21273	0.1853	0.19393	0.19346	0.1853	0.109	0.891
INC076D11	CG3320	Rab1	1	1.30326	0.26207	0.28461	0.2839	0.26185	0.1091	0.8909
INC137D04	CG32268	dro6	1	1.27714	0.27655	0.29898	0.29644	0.27627	0.1099	0.8901
INC012E10	CG32264	CG32264	1	1.06836	0.06287	0.06072	0.06072	0.06284	0.1102	0.8898
INC150F06	CG14483	CG14483	1	1.33849	0.28209	0.29554	0.29541	0.28165	0.1107	0.8893
INC005B01	CG15151	PFE	1	1.41166	0.34503	0.39243	0.39238	0.34479	0.1108	0.8892
INC008A05	CG9285	Dip-B	1	1.15475	0.1361	0.13943	0.13924	0.13499	0.1109	0.8891
INC115A05	CG13717	CG13717	1	1.17805	0.14954	0.15706	0.15675	0.14947	0.111	0.889
INC136D03	CG17631	CG17631	1	1.41737	0.32968	0.37031	0.36994	0.32955	0.1112	0.8888
INC031H01	CG4618	CG4618	1	1.15506	0.1346	0.14018	0.14018	0.13458	0.1115	0.8885
INC051G08	CG14513	yem&agr;	1	1.17623	0.15462	0.15939	0.15929	0.15459	0.1116	0.8884
INC098B09	CG10597	CG10597	1	1.23207	0.1926	0.21091	0.21083	0.19255	0.1116	0.8884
INC136F11	CG10039	CG10039	1	1.28585	0.28105	0.30361	0.30344	0.28084	0.1116	0.8884
INC043A11	CG3604	CG3604	1	1.17283	0.1608	0.16259	0.16257	0.16032	0.1117	0.8883
INC123H10	CG13421	Obp57c	1	1.51667	0.36377	0.45394	0.45243	0.36349	0.1117	0.8883
INC012B04	CG4717	kni	1	1.18775	0.16793	0.17106	0.17096	0.16767	0.1118	0.8882
INC012F01	CG14835	CG14835	1	1.35313	0.29349	0.34022	0.34014	0.29257	0.1119	0.8881
INC006G01	CG15204	CG15204	1	1.22774	0.21843	0.22401	0.22351	0.21813	0.1121	0.8879
INC076H11	CG15678	CG15678	1	1.37966	0.33796	0.38757	0.38759	0.33796	0.1125	0.8875
INC068B03	CG15104	Topors	1	1.44686	0.35036	0.39461	0.39405	0.35025	0.1126	0.8874
INC014H07	CG9790	CG9790	1	1.13279	0.11806	0.11912	0.11903	0.11799	0.1132	0.8868
INC001F01	CG32464	l(3)82Fd	1	1.12543	0.11383	0.11765	0.11762	0.11372	0.1134	0.8866
INC030G06	CG7212	cdm	1	1.36735	0.31221	0.34622	0.34609	0.31188	0.1135	0.8865
INC062F12	CG31137	CCR4	1	1.65141	0.46519	0.575	0.57483	0.46502	0.1135	0.8865
INC010F10	CG9613	CG9613	1	1.26634	0.2439	0.25553	0.25548	0.2438	0.1137	0.8863
INC075F06	CG1692	mal	1	1.52246	0.39785	0.50587	0.50537	0.39699	0.1137	0.8863
INC047H10	CG31361	dpr17	1	1.19385	0.22208	0.23931	0.23844	0.22194	0.1139	0.8861
INC119A07	CG13299	CG13299	1	1.15193	0.13714	0.14115	0.14117	0.13712	0.1141	0.8859
INC106H08	CG33129	CG33129	1	1.06945	0.0625	0.06252	0.0625	0.0624	0.1142	0.8858
INC130E01	CG16792	DebB	1	1.19107	0.18363	0.19339	0.19327	0.1836	0.1143	0.8857
INC138G03	CG10406	mRpS33	1	1.16765	0.15534	0.16244	0.16239	0.15532	0.1153	0.8847
INC140B11	CG7770	CG7770	1	1.2426	0.20666	0.20839	0.20786	0.20649	0.1159	0.8841
INC114G08	CG1795	Ogg1	1	1.58026	0.42669	0.55137	0.55112	0.42656	0.1162	0.8838
INC141F08	CG18081	CG18081	1	1.19127	0.16381	0.17138	0.17126	0.16379	0.1165	0.8835
INC149A12	CG3186	eIF-5A	1	1.13311	0.11892	0.12217	0.12182	0.1188	0.1165	0.8835
INC004B03	CG3792	CG3792	1	1.07506	0.0676	0.07164	0.07138	0.06753	0.1167	0.8833
INC090F02	CG5289	Pros26.4	1	1.23008	0.25119	0.27114	0.27058	0.2511	0.1167	0.8833
CONv04D21	CG4027	Act5C	1	1.11747	0.10597	0.11145	0.11134	0.1058	0.1168	0.8832
INC075B08	CG32514	CG32514	1	1.23317	0.19216	0.21132	0.21015	0.19189	0.1174	0.8826
INC030D05	CG13098	mRpL51	1	1.08458	0.07765	0.08022	0.0802	0.07751	0.1176	0.8824
INC120H03	CG5725	fbl	1	1.2723	0.23966	0.24869	0.24849	0.23954	0.1177	0.8823
INC011A09	CG15105	CG15105	1	1.17664	0.16273	0.16405	0.16395	0.16259	0.1178	0.8822
INC057B05	CG4125	rst	1	1.48621	0.39883	0.4684	0.46796	0.39828	0.1178	0.8822
INC155E04	CG1818	Updo	1	1.25617	0.22029	0.2308	0.23018	0.22014	0.1182	0.8818
INC051F09	CG9949	sina	1	1.34678	0.30579	0.33646	0.33613	0.30556	0.1185	0.8815
INC052G05	CG14820	CG14820	1	1.38174	0.34308	0.39146	0.39161	0.34303	0.1187	0.8813
INC146D12	CG5969	CG5969	1	1.32823	0.27792	0.29666	0.29653	0.27782	0.1188	0.8812
INC003G01	CG4015	Fcp3C	1	1.70089	0.51546	0.62479	0.62479	0.51461	0.1189	0.8811
INC110D07	CG7224	CG7224	1	1.09892	0.09096	0.09198	0.09196	0.09086	0.1191	0.8809
INC150E08	CG9812	CG9812	1	1.29847	0.24526	0.27647	0.27639	0.24504	0.1193	0.8807
INC149G10	CG7644	beat-Ib	1	1.49803	0.41585	0.49137	0.49088	0.41404	0.1197	0.8803
INC045F08	CG5683	Aef1	1	1.12971	0.1168	0.11742	0.11724	0.11663	0.1198	0.8802
INC052C03	CG3870	chrw	1	1.43365	0.35264	0.39571	0.39552	0.35149	0.12	0.88
INC123A03	CG17814	Peritrophin-15a	1	1.11422	0.10102	0.10594	0.10582	0.10093	0.1202	0.8798
INC027E01	CG6379	CG6379	1	1.2393	0.22564	0.24473	0.24475	0.22547	0.1204	0.8796
INC012B11	CG6145	CG6145	1	1.15352	0.13946	0.1434	0.1433	0.13948	0.1205	0.8795
INC153G05	CG11051	Nplp2	1	1.0994	0.08968	0.09664	0.09646	0.08954	0.1209	0.8791
INC069B02	CG8004	CG8004	1	1.18521	0.17004	0.17253	0.17248	0.16971	0.1211	0.8789
INC071A02	CG4539	Bka	1	1.17851	0.15683	0.15592	0.15592	0.15647	0.1211	0.8789
INC006F03	CG6667	dl	1	1.24999	0.22649	0.24865	0.24862	0.22646	0.1215	0.8785
INC110G02	CG9393	CG9393	1	1.32423	0.31409	0.356	0.3556	0.31369	0.1215	0.8785
INC051D11	CG12725	CG12725	1	1.21441	0.23682	0.26539	0.26436	0.23661	0.1219	0.8781
INC066B10	CG6824	ovo	1	1.44163	0.36115	0.40671	0.40618	0.36107	0.122	0.878
INC074D05	CG4799	Pen	1	1.15696	0.14692	0.14652	0.14645	0.14664	0.122	0.878
INC153E01	CG1670	Obp19b	1	1.19262	0.1734	0.17723	0.17692	0.1734	0.122	0.878
INC016C05	CG32675	CG32675	1	1.12086	0.13467	0.13842	0.13805	0.13462	0.1226	0.8774
INC138C05	CG16712	CG16712	1	1.15681	0.1385	0.14415	0.14389	0.13848	0.1226	0.8774
INC120H06	CG9123	CG9123	1	1.39449	0.30606	0.38114	0.38067	0.30604	0.1236	0.8764
INC021H01	CG2658	CG2658	1	1.1793	0.16291	0.16932	0.16894	0.16238	0.1237	0.8763
INC027F08	CG18646	CG18646	1	1.08943	0.14978	0.14847	0.1481	0.14975	0.1239	0.8761
INC027D05	CG8072	CG8072	1	1.20844	0.18596	0.19759	0.19732	0.18594	0.1241	0.8759
INC066F02	CG3068	aur	1	1.19361	0.18049	0.17715	0.17664	0.18013	0.1248	0.8752
INC011E12	CG8735	CG8735	1	1.11783	0.11675	0.11564	0.11555	0.11654	0.1254	0.8746
INC110F08	CG15771	CG15771	1	1.10587	0.11209	0.11505	0.11501	0.11195	0.1259	0.8741
INC128G02	CG4899	Pdh	1	1.17006	0.2065	0.22473	0.22411	0.20527	0.126	0.874
INC093C06	CG3671	Mvl	1	1.28363	0.26056	0.28358	0.28315	0.26003	0.1261	0.8739
INC025H05	CG2952	Dox-A3	1	1.40585	0.34277	0.38674	0.38572	0.34227	0.1263	0.8737
INC025G09	CG13001	CG13001	1	1.27545	0.22856	0.26443	0.26372	0.22851	0.1264	0.8736
INC009A10	CG17002	CG17002	1	1.13191	0.13996	0.13881	0.13871	0.13991	0.1267	0.8733
INC052F01	CG10628	CG10628	1	1.1172	0.11246	0.1163	0.11625	0.11221	0.1267	0.8733
INC151E02	CG1081	Rheb	1	1.18202	0.16824	0.18229	0.18212	0.16812	0.1267	0.8733
INC012A05	CG1633	Jafrac1	1	1.06796	0.06054	0.06474	0.06473	0.06054	0.1268	0.8732
INC057H05	CG13335	CG13335	1	1.20246	0.17946	0.1857	0.18529	0.17934	0.1269	0.8731
INC145B12	CG18106	IM2	1	1.10565	0.10278	0.10343	0.10322	0.10264	0.1273	0.8727
INC148D07	CG11140	Aldh-III	1	1.20874	0.24282	0.27631	0.27618	0.24274	0.1274	0.8726
INC061B07	CG18617	Vha100-2	1	1.14482	0.1392	0.14266	0.14214	0.13895	0.1275	0.8725
INC045F01	CG6917	Est-6	1	1.18953	0.19853	0.21615	0.2158	0.19774	0.1287	0.8713
INC013E09	CG7242	CG7242	1	1.2784	0.27531	0.28551	0.28537	0.2747	0.1289	0.8711
INC024F08	CG3953	l(3)IX-14	1	1.21063	0.20367	0.20544	0.20515	0.20367	0.1289	0.8711
INC022C07	CG4789	CG4789	1	1.12022	0.11063	0.11709	0.11702	0.11061	0.1292	0.8708
INC022C10	CG17347	CG17347	1	1.19881	0.17957	0.1911	0.19108	0.17959	0.1293	0.8707
CONv04D22	CG4027	Act5C	1	1.11691	0.11166	0.11324	0.11324	0.11164	0.1294	0.8706
INC018D09	CG2033	RpS15Aa	1	1.10887	0.10265	0.1052	0.10497	0.10265	0.1295	0.8705
INC156D03	CG7478	Act79B	1	1.11161	0.10629	0.10688	0.10686	0.1061	0.1296	0.8704
INC051H01	CG15319	nej	1	1.36484	0.32955	0.3554	0.35446	0.32947	0.1298	0.8702
INC012B10	CG14270	CG14270	1	1.1137	0.11071	0.11081	0.11055	0.11057	0.1299	0.8701
INC024H05	CG8245	CG8245	1	1.64029	0.47353	0.61158	0.61158	0.47325	0.1307	0.8693
INC134G05	CG15929	CG15929	1	1.2704	0.25118	0.28383	0.28343	0.25115	0.1308	0.8692
INC038E05	CG8430	Got1	1	1.16183	0.14983	0.15291	0.15272	0.14974	0.131	0.869
INC026B12	CG15800	CG15800	1	1.53806	0.42005	0.53092	0.53079	0.41981	0.1312	0.8688
INC126B04	CG15044	CG15044	1	1.3421	0.28042	0.30024	0.30024	0.27999	0.1312	0.8688
INC099E10	CG18497	spen	1	1.52429	0.45591	0.45328	0.45341	0.45538	0.1315	0.8685
INC027C05	CG6633	Ugt86Dd	1	1.10139	0.10564	0.10388	0.10365	0.10545	0.1317	0.8683
INC028A02	CG8111	CG8111	1	1.13218	0.12377	0.12495	0.12474	0.1237	0.1319	0.8681
INC119D10	CG5323	CG5323	1	1.10683	0.10552	0.10552	0.10536	0.10508	0.1322	0.8678
INC116B04	CG10560	CG10560	1	1.17351	0.17977	0.17949	0.17908	0.17959	0.1327	0.8673
INC158A02	CG17218	CG17218	1	1.10984	0.1126	0.11085	0.11062	0.11255	0.1327	0.8673
INC117B11	CG8622	Acp53Ea	1	1.09573	0.08656	0.08899	0.08827	0.08649	0.1332	0.8668
INC022F03	CG10585	CG10585	1	1.07979	0.10347	0.10286	0.10246	0.10325	0.1337	0.8663
INC133G10	CG6900	CG6900	1	1.23361	0.24038	0.25815	0.25791	0.24024	0.1339	0.8661
INC010A04	CG14755	CG14755	1	1.0832	0.08405	0.08153	0.08149	0.084	0.1341	0.8659
INC052H12	CG14286	CG14286	1	1.42983	0.36821	0.38425	0.38409	0.36825	0.1343	0.8657
INC068H05	CG5000	msps	1	1.29399	0.27674	0.3036	0.30348	0.27596	0.1343	0.8657
INC115E03	CG11258	mRpL20	1	1.13249	0.12682	0.12962	0.12943	0.12682	0.1345	0.8655
INC012H10	CG32843	CG32843	1	1.34528	0.33487	0.38873	0.38832	0.33464	0.1349	0.8651
INC077E11	CG3429	swa	1	1.37425	0.29199	0.34991	0.34962	0.29176	0.1354	0.8646
INC001H02	CG6074	CG6074	1	1.14925	0.14039	0.14733	0.14736	0.14034	0.1355	0.8645
INC040F01	CG14607	CG14607	1	1.3451	0.33013	0.37811	0.37795	0.33015	0.1355	0.8645
INC092C11	CG1885	CG1885	1	1.31237	0.31819	0.35353	0.3531	0.31737	0.1357	0.8643
INC119B02	CG31990	CG31990	1	1.17847	0.18024	0.17497	0.17459	0.18017	0.1358	0.8642
INC067F03	CG8231	l(1)G0022	1	1.07385	0.07397	0.07468	0.07467	0.07385	0.1363	0.8637
INC031H08	CG31632	CG31632	1	1.12847	0.13545	0.13538	0.1354	0.13526	0.1364	0.8636
INC135H09	CG32174	CG32174	1	1.30208	0.27666	0.31935	0.3187	0.27656	0.1365	0.8635
INC108E07	CG32694	CG32694	1	1.35177	0.33882	0.39595	0.39551	0.33792	0.1367	0.8633
INC012G04	CG14852	CG14852	1	1.25853	0.29421	0.33913	0.33898	0.29357	0.1369	0.8631
INC088D09	CG13425	bl	1	1.36287	0.35827	0.39549	0.39519	0.35819	0.137	0.863
CONv04D19	CG4027	Act5C	1	1.10198	0.097	0.10521	0.10515	0.09695	0.1371	0.8629
INC051G11	CG9951	CG9951	1	1.15989	0.15496	0.16383	0.16383	0.15464	0.1372	0.8628
INC051A03	CG7228	CG7228	1	1.29686	0.31384	0.35949	0.359	0.31361	0.1374	0.8626
INC111A09	CG7625	VhaM9.7-2	1	1.07738	0.07469	0.07629	0.07605	0.07447	0.1376	0.8624
INC134A09	CG14290	CG14290	1	1.32592	0.29511	0.34643	0.34618	0.29485	0.1376	0.8624
INC104E07	CG8258	CG8258	1	1.14994	0.14384	0.14889	0.14882	0.14379	0.138	0.862
INC035E01	CG8273	CG8273	1	1.21795	0.26516	0.28847	0.28804	0.26512	0.1383	0.8617
INC150H12	CG17765	CG17765	1	1.36613	0.35363	0.42057	0.42052	0.35306	0.1383	0.8617
INC038D09	CG8280	Ef1&agr;48D	1	1.16453	0.1553	0.15907	0.15902	0.15528	0.1384	0.8616
INC021H05	CG8012	CG8012	1	1.18182	0.17013	0.17949	0.17947	0.16987	0.1385	0.8615
INC020A03	CG6094	CG6094	1	1.08135	0.08706	0.08434	0.08427	0.08703	0.1387	0.8613
INC052E07	CG14805	CG14805	1	1.22406	0.24504	0.25599	0.25594	0.2449	0.1387	0.8613
INC108H03	CG9362	CG9362	1	1.25798	0.30105	0.3262	0.32615	0.30108	0.1387	0.8613
INC012E07	CG11525	CycG	1	1.11758	0.12902	0.12325	0.12307	0.12895	0.1393	0.8607
INC134A04	CG14189	CG14189	1	1.15801	0.14873	0.15391	0.15351	0.14868	0.1394	0.8606
INC145F04	CG5442	SC35	1	1.08428	0.0859	0.08899	0.08858	0.08588	0.1394	0.8606
INC001G02	CG14059	CG14059	1	1.17523	0.15892	0.167	0.16677	0.15866	0.1395	0.8605
INC047B06	CG15269	CG15269	1	1.27679	0.30529	0.33895	0.33885	0.30436	0.1398	0.8602
INC028E08	CG12153	Hira	1	1.1284	0.14162	0.14765	0.14753	0.14146	0.14	0.86
INC009F08	CG7581	Bub3	1	1.16978	0.19343	0.19984	0.19984	0.19345	0.1408	0.8592
CONv04A15	CG4027	Act5C	1	1.11168	0.10188	0.11391	0.11388	0.10185	0.1414	0.8586
INC112F03	CG11268	CG11268	1	1.12771	0.14569	0.14407	0.14367	0.14565	0.1414	0.8586
INC023G07	CG12361	CG12361	1	1.14757	0.14985	0.15499	0.15495	0.14981	0.1416	0.8584
INC142H06	CG13319	CG13319	1	1.16083	0.16729	0.17591	0.17587	0.16719	0.1416	0.8584
INC135H03	CG11550	CG11550	1	1.38032	0.38475	0.41793	0.41767	0.38469	0.1421	0.8579
INC064F07	CG32542	CG32542	1	1.27005	0.25813	0.27705	0.27645	0.2581	0.1426	0.8574
INC044D08	CG17184	CG17184	1	1.12691	0.16106	0.15965	0.15944	0.16106	0.1428	0.8572
INC126H10	CG17331	CG17331	1	1.07795	0.07884	0.08125	0.08123	0.07882	0.1428	0.8572
INC127D06	CG12998	CG12998	1	1.1361	0.20299	0.23251	0.23227	0.2029	0.1431	0.8569
INC155H06	CG7813	CG7813	1	1.21767	0.22638	0.2325	0.23228	0.22634	0.1431	0.8569
INC068B02	CG15101	Jheh1	1	1.12237	0.11672	0.12003	0.11985	0.1166	0.1433	0.8567
INC025E02	CG31096	Lgr3	1	1.33048	0.35229	0.40124	0.40124	0.35226	0.1444	0.8556
INC116H02	CG10528	fs(2)ltoPP43	1	1.30132	0.31999	0.3838	0.38237	0.31961	0.1454	0.8546
INC145H09	CG9344	CG9344	1	1.18175	0.17591	0.17897	0.1789	0.17596	0.1455	0.8545
INC018G02	CG15717	CG15717	1	1.08475	0.08542	0.09031	0.09026	0.08539	0.1457	0.8543
INC111F06	CG31738	CG31738	1	1.08666	0.09338	0.09192	0.09187	0.09313	0.1459	0.8541
INC018G06	CG3203	RpL17	1	1.04754	0.05089	0.05018	0.05007	0.05084	0.1461	0.8539
INC132H01	CG6878	CG6878	1	1.09014	0.09164	0.09323	0.093	0.09152	0.1464	0.8536
INC032H02	CG6500	Bx	1	1.17309	0.17141	0.17701	0.17699	0.17125	0.1465	0.8535
INC134B05	CG3566	CG3566	1	1.11935	0.12957	0.1332	0.1329	0.12929	0.1466	0.8534
INC032F03	CG4952	dac	1	1.24243	0.24845	0.25716	0.25674	0.2483	0.1467	0.8533
INC041B10	CG9235	CG9235	1	1.096	0.10188	0.09969	0.0996	0.10177	0.147	0.853
INC118C08	CG1381	CG1381	1	1.08818	0.08807	0.09456	0.09435	0.08807	0.1472	0.8528
INC135C01	CG4363	CG4363	1	1.195	0.19222	0.20447	0.20435	0.1921	0.1475	0.8525
INC054G01	CG18171	CG18171	1	1.10409	0.11631	0.11217	0.11203	0.11631	0.1484	0.8516
INC058G09	CG14933	CG14933	1	1.17572	0.17503	0.17564	0.17541	0.17488	0.1484	0.8516
INC032B06	CG14839	CG14839	1	1.2282	0.24728	0.25998	0.25966	0.24723	0.1491	0.8509
INC154E12	CG32701	l(1)G0320	1	1.11406	0.1208	0.11955	0.11952	0.12063	0.1493	0.8507
INC092D05	CG7896	CG7896	1	1.09505	0.09589	0.10004	0.09999	0.09589	0.1498	0.8502
INC136D12	CG15785	CG15785	1	1.36965	0.36443	0.42409	0.42409	0.36367	0.15	0.85
INC113H01	CG17778	CG17778	1	1.19131	0.184	0.19076	0.19069	0.18374	0.1507	0.8493
CONv04B16	CG4027	Act5C	1	1.0997	0.11138	0.10979	0.10979	0.11138	0.1516	0.8484
INC034F11	CG9437	CG9437	1	1.08878	0.09929	0.10652	0.10625	0.09929	0.1517	0.8483
INC018F06	CG10470	CG10470	1	1.12061	0.12141	0.12721	0.12719	0.12141	0.1518	0.8482
CONv04C16	CG4027	Act5C	1	1.11443	0.11905	0.12348	0.12318	0.11903	0.1519	0.8481
INC013H12	CG32717	sdt	1	1.16551	0.17197	0.18154	0.18128	0.17159	0.1519	0.8481
INC026F05	CG1391	sol	1	1.18885	0.19528	0.21557	0.21543	0.19512	0.1519	0.8481
INC155C03	CG7771	sim	1	1.2502	0.24274	0.25347	0.25347	0.24272	0.152	0.848
INC114H06	CG1943	CG1943	1	1.06348	0.07114	0.0718	0.07174	0.07106	0.1521	0.8479
INC136G03	CG9742	CG9742	1	1.13268	0.13749	0.14221	0.14217	0.1374	0.1525	0.8475
INC012H04	CG8714	sut1	1	1.13622	0.14076	0.14325	0.1432	0.1403	0.1526	0.8474
INC012G01	CG5987	CG5987	1	1.3854	0.37073	0.44412	0.44347	0.3699	0.1527	0.8473
INC122A09	CG31917	CG31917	1	1.07147	0.08874	0.09167	0.09167	0.08874	0.1528	0.8472
INC112D09	CG32486	CG32486	1	1.14847	0.15792	0.16659	0.16623	0.15773	0.1534	0.8466
INC020G01	CG2218	CG2218	1	1.17206	0.21059	0.22146	0.221	0.21049	0.1535	0.8465
INC097H08	CG2061	CG2061	1	1.23913	0.24841	0.26262	0.2626	0.24836	0.1535	0.8465
INC099F08	CG13897	CG13897	1	1.27838	0.31942	0.36618	0.36554	0.31879	0.1537	0.8463
INC026H12	CG12115	CG12115	1	1.12705	0.16185	0.17165	0.17147	0.16178	0.154	0.846
INC028G12	CG4586	CG4586	1	1.12873	0.14263	0.14559	0.14552	0.14266	0.1541	0.8459
INC076B01	CG9375	Ras85D	1	1.2433	0.29997	0.33183	0.33113	0.29988	0.1542	0.8458
INC077A12	CG1058	rpk	1	1.17213	0.19141	0.19883	0.19862	0.19075	0.1543	0.8457
INC145D02	CG18108	IM1	1	1.07385	0.08316	0.08079	0.08082	0.08316	0.1548	0.8452
INC035B04	CG5422	Rox8	1	1.24758	0.26467	0.29035	0.29013	0.26467	0.1551	0.8449
INC093H03	CG17896	CG17896	1	1.13338	0.14491	0.14719	0.14695	0.14477	0.1552	0.8448
INC125D11	CG4457	Srp19	1	1.18862	0.18987	0.20718	0.20713	0.18973	0.1552	0.8448
INC095G08	CG8827	Ance	1	1.08809	0.16451	0.17509	0.17444	0.16426	0.1553	0.8447
INC149D06	CG4254	tsr	1	1.12751	0.13235	0.13833	0.13805	0.13214	0.1553	0.8447
INC085F06	CG32521	CG32521	1	1.3813	0.37369	0.44585	0.44543	0.37359	0.1555	0.8445
INC030E04	CG32498	dnc	1	1.44396	0.42055	0.49613	0.4959	0.41993	0.1563	0.8437
INC078E03	CG11010	Ent3	1	1.35999	0.36985	0.42433	0.42359	0.36953	0.1566	0.8434
INC068H02	CG4989	CG4989	1	1.2738	0.3032	0.36092	0.36045	0.30315	0.1567	0.8433
INC010G04	CG5655	Rsf1	1	1.24878	0.24054	0.26859	0.26825	0.24046	0.1568	0.8432
INC152F09	CG13951	l(2)k10201	1	1.22686	0.24619	0.2705	0.27033	0.2456	0.1568	0.8432
INC012C02	CG10017	CG10017	1	1.29041	0.3277	0.36705	0.36657	0.3275	0.1569	0.8431
INC066H07	CG11509	CG11509	1	1.20828	0.26958	0.29737	0.29617	0.26936	0.1571	0.8429
INC052F09	CG14814	CG14814	1	1.19723	0.20332	0.21539	0.21525	0.20334	0.1572	0.8428
INC127F09	CG12352	san	1	1.07285	0.08392	0.08259	0.08255	0.08387	0.1575	0.8425
INC009F12	CG9372	CG9372	1	1.15256	0.22712	0.23952	0.2391	0.22617	0.1577	0.8423
INC152B08	CG12854	CG12854	1	1.14774	0.18899	0.20188	0.20155	0.18852	0.1581	0.8419
INC012H07	CG31243	cpo	1	1.0589	0.06514	0.0672	0.06709	0.06513	0.1584	0.8416
INC033F06	CG4108	Chmp1	1	1.17792	0.19228	0.20462	0.2046	0.19181	0.1585	0.8415
INC068A07	CG6291	ApepP	1	1.15008	0.16336	0.16996	0.16996	0.16327	0.1587	0.8413
INC148H01	CG31275	CG31275	1	1.34524	0.36115	0.4279	0.42751	0.3611	0.1588	0.8412
INC011F02	CG15312	CG15312	1	1.29496	0.30605	0.3275	0.32641	0.30602	0.1592	0.8408
INC106F07	CG17369	Vha55	1	1.10116	0.11445	0.10993	0.10975	0.11436	0.1592	0.8408
INC003G08	CG12056	CG12056	1	1.29266	0.3417	0.37866	0.37821	0.34147	0.1596	0.8404
INC155D08	CG4561	Aats-tyr	1	1.18088	0.20133	0.21283	0.21268	0.20112	0.1597	0.8403
INC109E05	CG7484	CG7484	1	1.16582	0.17219	0.1776	0.17722	0.17212	0.1598	0.8402
INC062A09	CG9731	CG9731	1	1.20413	0.22117	0.21343	0.21334	0.22091	0.1599	0.8401
INC128D05	CG3570	CG3570	1	1.10875	0.12438	0.12221	0.12216	0.12431	0.16	0.84
INC118D05	CG1249	CG1249	1	1.13431	0.14881	0.1492	0.14909	0.14867	0.1603	0.8397
CONv04C15	CG4027	Act5C	1	1.07943	0.0859	0.08665	0.08665	0.08572	0.1607	0.8393
INC136C10	CG9432	l(2)01289	1	1.25497	0.30408	0.34556	0.34529	0.30355	0.1611	0.8389
INC052A04	CG33208	MICAL	1	1.09527	0.13252	0.13065	0.13054	0.13247	0.1614	0.8386
INC064A05	CG11172	NFAT	1	1.43273	0.41819	0.51126	0.51011	0.41807	0.1614	0.8386
INC149E02	CG3034	Med24	1	1.29591	0.29727	0.3143	0.31417	0.29709	0.1614	0.8386
INC059D12	CG9485	CG9485	1	1.14693	0.1715	0.16974	0.16948	0.17085	0.1617	0.8383
INC062G08	CG14992	Ack	1	1.09291	0.1003	0.10482	0.10463	0.10025	0.1621	0.8379
INC152E06	CG13939	Obp50e	1	1.36958	0.35474	0.4097	0.40884	0.35443	0.1621	0.8379
INC068A05	CG6054	Su(fu)	1	1.50832	0.45614	0.56193	0.56164	0.45614	0.1626	0.8374
INC029F03	CG9933	A16	1	1.21873	0.22412	0.24766	0.24744	0.22412	0.1632	0.8368
INC110H02	CG15012	CG15012	1	1.08965	0.09841	0.10148	0.101	0.09836	0.164	0.836
INC067A10	CG11512	GstD4	1	1.07533	0.08785	0.08944	0.08949	0.08788	0.1645	0.8355
INC076F08	CG15661	CG15661	1	1.19356	0.2669	0.28628	0.2858	0.26661	0.1645	0.8355
INC028A03	CG9286	CG9286	1	1.27481	0.28655	0.30279	0.30162	0.28642	0.1652	0.8348
INC023E08	CG30460	CG30460	1	1.14098	0.16671	0.17325	0.1729	0.16659	0.1654	0.8346
INC074B01	CG5055	baz	1	1.23711	0.27676	0.29559	0.29525	0.27635	0.1654	0.8346
INC048G05	CG5902	CG5902	1	1.17749	0.21782	0.23431	0.23398	0.21718	0.1655	0.8345
INC141A10	CG11671	CG11671	1	1.37247	0.38524	0.45181	0.45186	0.3849	0.1655	0.8345
INC102F08	CG14516	CG14516	1	1.33132	0.35706	0.42653	0.42546	0.35672	0.1657	0.8343
INC131B03	CG10691	l(2)37Cc	1	1.03791	0.04634	0.04474	0.04474	0.04634	0.1657	0.8343
INC012G07	CG7218	CG7218	1	1.22776	0.2421	0.25359	0.25308	0.2412	0.1658	0.8342
INC023B06	CG3069	Taf10b	1	1.12987	0.14865	0.15084	0.15084	0.14849	0.166	0.834
INC116C08	CG12348	Sh	1	1.08306	0.09956	0.09945	0.09933	0.09954	0.166	0.834
INC081G08	CG13083	CG13083	1	1.21169	0.23292	0.24228	0.24187	0.23224	0.1666	0.8334
INC035C06	CG2010	CG2010	1	1.90724	0.59185	0.98353	0.98364	0.59174	0.1667	0.8333
INC139B11	CG1516	CG1516	1	1.23309	0.29586	0.33841	0.33656	0.29544	0.1668	0.8332
INC036H06	CG11173	usnp	1	1.08473	0.09754	0.10088	0.10081	0.09749	0.1669	0.8331
INC136H10	CG10861	CG10861	1	1.16738	0.25019	0.27223	0.27169	0.25004	0.1675	0.8325
INC097G04	CG6608	CG6608	1	1.43162	0.38325	0.48221	0.4815	0.38299	0.1676	0.8324
INC032H12	CG3388	gsb	1	1.23608	0.26008	0.28174	0.28167	0.25988	0.168	0.832
INC068F03	CG31762	aret	1	1.09263	0.10676	0.10316	0.10314	0.10674	0.1682	0.8318
INC068F10	CG1862	Ephrin	1	1.47065	0.45024	0.53193	0.53188	0.44985	0.1682	0.8318
INC149F10	CG12891	CPTI	1	1.42881	0.40438	0.47328	0.47294	0.40429	0.1683	0.8317
INC111F10	CG4663	CG4663	1	1.1277	0.14112	0.14628	0.14628	0.1411	0.1688	0.8312
INC056A03	CG11901	Ef1&ggr;	1	1.08467	0.0933	0.09771	0.0974	0.09323	0.169	0.831
INC117C10	CG3694	G&ggr;30A	1	1.12455	0.13967	0.14746	0.14727	0.13964	0.169	0.831
INC025B07	CG6341	Ef1&bgr;	1	1.07794	0.09025	0.09312	0.09307	0.09025	0.1692	0.8308
INC088B02	CG32796	CG32796	1	1.1287	0.23068	0.23092	0.23092	0.23024	0.1692	0.8308
INC073B07	CG8308	&agr;Tub67C	1	1.10149	0.10898	0.11353	0.11353	0.10898	0.1696	0.8304
INC121G05	CG7603	CG7603	1	1.04816	0.05521	0.05581	0.05578	0.05505	0.17	0.83
INC110E07	CG9337	CG9337	1	1.45557	0.44967	0.52017	0.52	0.44959	0.1702	0.8298
INC077G07	CG6382	Elf	1	1.33978	0.3843	0.42981	0.42955	0.38338	0.1705	0.8295
INC076E09	CG11600	CG11600	1	1.28078	0.26486	0.30448	0.30435	0.26348	0.171	0.829
INC158G03	CG5266	Pros25	1	1.15611	0.18061	0.17577	0.17525	0.18061	0.171	0.829
INC032G11	CG12537	CG12537	1	1.14863	0.18778	0.20194	0.20178	0.18743	0.1711	0.8289
INC147A08	CG32675	CG32675	1	1.15022	0.1836	0.18915	0.18898	0.18355	0.1714	0.8286
INC028C05	CG5618	CG5618	1	1.34436	0.37326	0.35824	0.35735	0.37273	0.1715	0.8285
INC086F08	CG13675	CG13675	1	1.09794	0.10857	0.10889	0.10886	0.10854	0.1715	0.8285
INC134E03	CG9204	Ate1	1	1.17562	0.22137	0.23554	0.23526	0.22133	0.1721	0.8279
INC008F11	CG15209	CG15209	1	1.11163	0.15929	0.16173	0.1617	0.15875	0.173	0.827
INC075H01	CG3308	CG3308	1	1.21351	0.22582	0.2481	0.24795	0.22565	0.1737	0.8263
INC135D02	CG9688	mRpS18C	1	1.13223	0.16332	0.15612	0.15601	0.16305	0.1743	0.8257
INC040D01	CG12286	kar	1	1.28377	0.34355	0.38731	0.38639	0.3433	0.1752	0.8248
INC070B09	CG7369	CG7369	1	1.59234	0.49267	0.66877	0.6678	0.49242	0.1752	0.8248
INC155H08	CG9537	DLP	1	1.20853	0.25112	0.27458	0.27439	0.25093	0.1752	0.8248
INC155E12	CG6703	Caki	1	1.14008	0.17755	0.17267	0.17239	0.17639	0.1754	0.8246
CONv04C13	CG4027	Act5C	1	1.11821	0.14108	0.13683	0.13671	0.1407	0.1756	0.8244
INC156E03	CG18347	CG18347	1	1.2141	0.24832	0.27136	0.27134	0.24829	0.1756	0.8244
INC042C12	CG1555	cn	1	1.15119	0.17045	0.16759	0.16757	0.17045	0.1757	0.8243
INC088B07	CG2183	CG2183	1	1.22764	0.30856	0.32169	0.3215	0.30837	0.1757	0.8243
INC056E03	CG1622	CG1622	1	1.05296	0.0616	0.06393	0.06392	0.06152	0.1758	0.8242
INC025G04	CG5278	CG5278	1	1.47921	0.45393	0.56827	0.56818	0.45403	0.1766	0.8234
INC145D12	CG12859	CG12859	1	1.12284	0.14568	0.151	0.15077	0.1455	0.1767	0.8233
INC128G01	CG8268	CG8268	1	1.07844	0.09642	0.09759	0.0975	0.09642	0.1769	0.8231
INC091G04	CG8385	Arf79F	1	1.15066	0.23701	0.26468	0.26452	0.23694	0.1774	0.8226
INC091C08	CG12366	O-fut1	1	1.14396	0.17085	0.16918	0.16911	0.17069	0.1781	0.8219
INC050C04	CG5058	grh	1	1.07595	0.09165	0.09018	0.09009	0.09138	0.1785	0.8215
INC022F11	CG17723	CG17723	1	1.17641	0.19482	0.20973	0.20926	0.19479	0.179	0.821
INC058B07	CG17260	CG17260	1	1.26634	0.30236	0.327	0.32697	0.30214	0.179	0.821
INC018A12	CG17033	CG17033	1	1.13719	0.15925	0.16428	0.16399	0.15899	0.1792	0.8208
INC017F12	CG9904	CG9904	1	1.23831	0.2864	0.30245	0.30151	0.2859	0.1793	0.8207
INC141B09	CG31363	CG31363	1	1.27778	0.34311	0.3776	0.37705	0.34296	0.1793	0.8207
INC155G07	CG10191	CG10191	1	1.10218	0.12583	0.12888	0.12843	0.12548	0.1794	0.8206
INC068A03	CG10315	eIF2B-&dgr;	1	1.03784	0.04718	0.04578	0.04577	0.04716	0.1795	0.8205
INC038F07	CG8003	CG8003	1	1.06652	0.09556	0.09659	0.09644	0.09534	0.1796	0.8204
INC052G09	CG1242	Hsp83	1	1.09494	0.11548	0.11548	0.11534	0.11541	0.1796	0.8204
CONv04B23	CG4027	Act5C	1	1.11356	0.13088	0.13694	0.13675	0.13069	0.1799	0.8201
CONv04A19	CG4027	Act5C	1	1.12127	0.13828	0.14149	0.14024	0.13833	0.1801	0.8199
INC001H10	CG4821	Tequila	1	1.33066	0.36531	0.38921	0.38898	0.36511	0.1802	0.8198
INC136F02	CG4186	CG4186	1	1.22799	0.27291	0.29453	0.29431	0.27288	0.1805	0.8195
INC042B07	CG6631	CG6631	1	1.14069	0.20081	0.19869	0.19848	0.20069	0.1806	0.8194
INC051A12	CG31045	Mhcl	1	1.42042	0.44335	0.52063	0.51997	0.44294	0.1808	0.8192
INC114F02	CG1728	Tim8	1	1.09216	0.11429	0.11674	0.11662	0.1142	0.1815	0.8185
INC120B03	CG13364	CG13364	1	1.09588	0.11078	0.11527	0.11498	0.11067	0.1825	0.8175
INC135G03	CG8628	CG8628	1	1.07661	0.09441	0.09112	0.09112	0.0943	0.1825	0.8175
INC136A07	CG12667	CG12667	1	1.37899	0.38147	0.4449	0.44434	0.38136	0.1826	0.8174
INC121B06	CG8860	CG8860	1	1.09915	0.11783	0.1202	0.11984	0.11767	0.183	0.817
INC008G08	CG9204	Ate1	1	1.1095	0.13121	0.13613	0.13609	0.13119	0.1834	0.8166
INC129E03	CG14544	CG14544	1	1.13976	0.17042	0.17455	0.17445	0.17026	0.1835	0.8165
INC114B01	CG12752	Nxt1	1	1.06704	0.08301	0.0818	0.08178	0.08303	0.1839	0.8161
INC152B05	CG12825	CG12825	1	1.12042	0.14669	0.14747	0.14747	0.14646	0.184	0.816
INC115E05	CG3644	bic	1	1.05441	0.06909	0.06933	0.0692	0.06903	0.1851	0.8149
INC031B12	CG15753	CG15753	1	1.06424	0.08092	0.08522	0.08462	0.0809	0.1862	0.8138
INC024C09	CG4550	ninaE	1	1.04572	0.05921	0.05992	0.05979	0.05919	0.1866	0.8134
INC028G05	CG4613	CG4613	1	1.13685	0.17899	0.18333	0.18315	0.17874	0.1867	0.8133
INC052H08	CG14285	CG14285	1	1.14233	0.20695	0.21567	0.21374	0.20641	0.1868	0.8132
CONv04C17	CG4027	Act5C	1	1.09313	0.11254	0.11419	0.1141	0.11254	0.1872	0.8128
INC010H04	CG30389	CG30389	1	1.08762	0.11231	0.11525	0.11519	0.11217	0.1874	0.8126
INC025E05	CG6358	Xpac	1	1.21407	0.2717	0.29599	0.29554	0.2717	0.1876	0.8124
INC086E10	CG1228	Ptpmeg	1	1.26892	0.33916	0.38696	0.38687	0.33901	0.1877	0.8123
INC154F07	CG11130	Rtc1	1	1.06086	0.08897	0.09249	0.09234	0.08889	0.1877	0.8123
INC044H03	CG2911	CG2911	1	1.27572	0.34831	0.39793	0.39651	0.34821	0.1878	0.8122
INC117C02	CG3922	RpS17	1	1.05686	0.07353	0.07493	0.07484	0.07349	0.1878	0.8122
INC144G12	CG14559	CG14559	1	1.1184	0.2214	0.24325	0.2432	0.22114	0.1878	0.8122
INC043H12	CG2694	CG2694	1	1.11986	0.21115	0.23682	0.23673	0.21102	0.1882	0.8118
INC012G06	CG18766	CG18766	1	1.20278	0.28856	0.3133	0.3133	0.28747	0.1885	0.8115
INC116H06	CG9921	CG9921	1	1.13056	0.16584	0.17249	0.17203	0.16572	0.1885	0.8115
INC037H02	CG11912	CG11912	1	1.11299	0.13583	0.13286	0.13263	0.13583	0.189	0.811
INC040H04	CG14618	CG14618	1	1.26376	0.30167	0.32425	0.32413	0.3015	0.189	0.811
INC052E11	CG15349	CG15349	1	1.2063	0.23206	0.25548	0.25518	0.23189	0.1891	0.8109
INC077E06	CG6987	SF2	1	1.08602	0.10925	0.11045	0.11011	0.10918	0.1892	0.8108
INC040B05	CG1264	lab	1	1.1797	0.20197	0.21077	0.21065	0.20178	0.1893	0.8107
INC025G10	CG4013	Smr	1	1.28422	0.35027	0.36183	0.36145	0.35024	0.1894	0.8106
INC052A03	CG33208	MICAL	1	1.08212	0.10302	0.10649	0.10633	0.10274	0.1897	0.8103
INC014E08	CG9775	CG9775	1	1.10457	0.13556	0.13551	0.13542	0.13544	0.1901	0.8099
INC147C10	CG1963	Pcd	1	1.09989	0.11452	0.1227	0.12261	0.11452	0.1902	0.8098
INC093C12	CG4212	Rab14	1	1.19968	0.29706	0.33618	0.33539	0.2967	0.1906	0.8094
INC153D03	CG4211	nonA	1	1.28598	0.33471	0.36821	0.36709	0.33476	0.1908	0.8092
INC068A11	CG8228	CG8228	1	1.5004	0.52286	0.58973	0.58947	0.5226	0.1909	0.8091
INC039A12	CG10938	ProsMA5	1	1.05713	0.07827	0.07383	0.07376	0.07827	0.191	0.809
INC028F08	CG1697	rho-4	1	1.11776	0.14366	0.14509	0.14492	0.14338	0.1911	0.8089
INC156C03	CG2160	Socs44A	1	1.11993	0.1538	0.16043	0.1602	0.15359	0.1913	0.8087
INC032G04	CG6189	l(1)1Bi	1	1.28198	0.32191	0.34637	0.34637	0.32136	0.1917	0.8083
INC060E04	CG7277	CG7277	1	1.11909	0.14354	0.14688	0.14686	0.14347	0.1919	0.8081
INC116H07	CG5479	mRpL43	1	1.13479	0.17306	0.17863	0.17851	0.17262	0.1919	0.8081
INC012G08	CG14855	CG14855	1	1.25496	0.316	0.33057	0.33042	0.31602	0.1925	0.8075
INC060H05	CG4446	CG4446	1	1.133	0.16722	0.17431	0.17415	0.16708	0.1928	0.8072
INC030H02	CG4180	l(2)35Bg	1	1.16938	0.21176	0.22241	0.22213	0.21097	0.1931	0.8069
INC125G03	CG5830	CG5830	1	1.2645	0.34882	0.38748	0.38693	0.3488	0.1934	0.8066
INC024F02	CG32737	CG32737	1	1.13127	0.1766	0.18388	0.18385	0.1766	0.1935	0.8065
INC035B08	CG7583	CtBP	1	1.12081	0.14745	0.15316	0.15286	0.14745	0.1939	0.8061
INC025D09	CG33523	CG33523	1	1.0944	0.11746	0.11615	0.11615	0.11744	0.1944	0.8056
INC062A04	CG11455	CG11455	1	1.09396	0.12273	0.12201	0.12189	0.12268	0.1945	0.8055
INC151F05	CG31634	Oatp26F	1	1.20518	0.25564	0.27778	0.2773	0.25527	0.1945	0.8055
INC152B12	CG2044	Lcp4	1	1.37498	0.42913	0.47804	0.47804	0.42887	0.1953	0.8047
INC035F02	CG10880	CG10880	1	1.1565	0.20176	0.19564	0.19532	0.20162	0.1962	0.8038
INC084F03	CG2003	CG2003	1	1.19163	0.25265	0.26701	0.26674	0.25221	0.1964	0.8036
INC151G08	CG6838	CG6838	1	1.21663	0.31558	0.32919	0.32856	0.3149	0.1965	0.8035
INC065H10	CG4206	Mcm3	1	1.09911	0.12829	0.13226	0.13226	0.12829	0.1968	0.8032
INC084E03	CG4878	eIF3-S9	1	1.16508	0.21244	0.21948	0.21957	0.21228	0.197	0.803
INC152C10	CG10640	Uev1A	1	1.11594	0.14198	0.15009	0.14999	0.14188	0.1972	0.8028
INC083D03	CG13138	CG13138	1	1.4156	0.45723	0.53519	0.53406	0.45698	0.1976	0.8024
INC138B11	CG16704	CG16704	1	1.15689	0.20278	0.2138	0.21318	0.20276	0.1983	0.8017
INC150G12	CG18186	CG18186	1	1.31866	0.39122	0.44281	0.4406	0.39097	0.1984	0.8016
INC121D10	CG2718	Gs1	1	1.10828	0.148	0.14834	0.14837	0.14779	0.1986	0.8014
INC125D12	CG9273	CG9273	1	1.04488	0.06352	0.0623	0.06223	0.06352	0.1986	0.8014
INC153C12	CG14377	CG14377	1	1.16517	0.2182	0.22108	0.22115	0.21803	0.1987	0.8013
INC122H01	CG4279	CG4279	1	1.27117	0.32095	0.34053	0.34021	0.32063	0.1991	0.8009
INC132H08	CG16784	pr	1	1.25223	0.34392	0.39892	0.39859	0.34277	0.1992	0.8008
INC117A06	CG10194	CG10194	1	1.20209	0.24199	0.25156	0.25148	0.24199	0.1994	0.8006
INC033F02	CG10225	CG10225	1	1.14687	0.1794	0.19032	0.19011	0.1794	0.1995	0.8005
INC099B03	CG10638	CG10638	1	1.22769	0.32051	0.36728	0.36495	0.32037	0.1999	0.8001
INC140D07	CG8144	ps	1	1.11468	0.14588	0.15089	0.1507	0.14583	0.2	0.8
INC047C07	CG18593	viaf	1	1.08073	0.11626	0.11804	0.11768	0.11624	0.2001	0.7999
INC146A07	CG17645	Pglym87	1	1.24335	0.30271	0.33854	0.33709	0.30289	0.2003	0.7997
INC081H10	CG11783	Hr96	1	1.18098	0.28613	0.31119	0.31086	0.2861	0.2012	0.7988
INC122E01	CG31163	CG31163	1	1.09065	0.15165	0.15404	0.15365	0.15122	0.2015	0.7985
INC111C02	CG9046	Vm26Ab	1	1.09353	0.12135	0.12268	0.12268	0.12121	0.2016	0.7984
INC136F05	CG2986	oho23B	1	1.04905	0.06691	0.06624	0.06622	0.06689	0.2018	0.7982
INC019A09	CG31036	CG31036	1	1.67722	0.5229	0.83529	0.83544	0.52304	0.2019	0.7981
INC092H02	CG6494	h	1	1.2627	0.34999	0.39672	0.39674	0.34977	0.202	0.798
INC049B02	CG4980	CG4980	1	1.09254	0.12425	0.1282	0.12811	0.12425	0.2024	0.7976
INC030F02	CG10778	CG10778	1	1.32154	0.38151	0.46193	0.46167	0.38138	0.2027	0.7973
INC035H02	CG32666	CG32666	1	1.22129	0.27703	0.28872	0.28865	0.27701	0.2032	0.7968
INC120H10	CG11110	CG11110	1	1.08019	0.11349	0.11126	0.11126	0.11349	0.2035	0.7965
INC008A08	CG12236	CG12236	1	1.08429	0.11041	0.10973	0.10973	0.11023	0.204	0.796
INC120D09	CG6726	CG6726	1	1.06246	0.15689	0.15936	0.15893	0.15687	0.2043	0.7957
INC031B05	CG6453	CG6453	1	1.12586	0.18141	0.18317	0.18312	0.18127	0.2044	0.7956
INC028E11	CG18041	CG18041	1	1.19724	0.30828	0.33027	0.32873	0.30792	0.2046	0.7954
INC016G03	CG32732	CG32732	1	1.20793	0.26122	0.26429	0.26388	0.26086	0.205	0.795
INC010B09	CG5692	raps	1	1.12497	0.19654	0.20025	0.20021	0.19652	0.2054	0.7946
INC091C07	CG32306	CG32306	1	1.10291	0.13825	0.14451	0.14439	0.13812	0.2055	0.7945
INC095D01	CG13849	Nop56	1	1.08025	0.11291	0.11004	0.11004	0.11288	0.2055	0.7945
INC021E12	CG8288	mRpL3	1	1.06173	0.08963	0.08445	0.08443	0.08923	0.2077	0.7923
INC015A02	CG6174	Arp87C	1	1.05721	0.08264	0.08033	0.08027	0.08246	0.2078	0.7922
INC009H05	CG18609	CG18609	1	1.13214	0.17817	0.18079	0.18055	0.178	0.2079	0.7921
INC066B01	CG7083	CG7083	1	1.21332	0.33433	0.35091	0.35005	0.33433	0.2079	0.7921
INC113E10	CG33071	CG33071	1	1.21278	0.27208	0.28069	0.28023	0.27179	0.2083	0.7917
INC001H08	CG17601	CG17601	1	1.10815	0.13286	0.14383	0.14363	0.13283	0.2084	0.7916
INC118F12	CG13169	CG13169	1	1.39812	0.4525	0.54482	0.54468	0.45195	0.2084	0.7916
INC153H12	CG14494	CG14494	1	1.10948	0.14954	0.15255	0.1525	0.1494	0.2084	0.7916
INC074F08	CG8334	CG8334	1	1.26637	0.37113	0.40588	0.40477	0.37086	0.2085	0.7915
INC038D07	CG11412	CG11412	1	1.1099	0.16193	0.16078	0.16071	0.16184	0.2086	0.7914
INC062F08	CG12775	RpL21	1	1.05929	0.08425	0.08078	0.08076	0.08412	0.2091	0.7909
INC051B10	CG7001	Pk17E	1	1.04275	0.06404	0.06654	0.06652	0.064	0.2093	0.7907
INC134H04	CG1365	CecA1	1	1.17449	0.23485	0.25887	0.25854	0.23473	0.2102	0.7898
INC083H04	CG5385	CG5385	1	1.10263	0.14803	0.15581	0.15576	0.14769	0.2108	0.7892
INC133D03	CG32206	CG32206	1	1.30173	0.3799	0.44262	0.44217	0.37981	0.211	0.789
INC103F01	CG8487	garz	1	1.08288	0.11538	0.11667	0.11667	0.115	0.2112	0.7888
INC062F01	CG10045	GstD1	1	1.02344	0.03549	0.03433	0.03429	0.03543	0.2113	0.7887
INC089A02	CG30360	CG30360	1	1.22304	0.27108	0.30063	0.29968	0.2705	0.2113	0.7887
INC150C02	CG17320	ScpX	1	1.24399	0.34489	0.39327	0.39309	0.34499	0.2113	0.7887
INC075G05	CG17327	CG17327	1	1.06729	0.09611	0.09248	0.09241	0.09602	0.2116	0.7884
INC054C08	CG11665	CG11665	1	1.09395	0.12726	0.13549	0.1349	0.12717	0.2117	0.7883
INC021H09	CG8013	Su(z)12	1	1.26833	0.38622	0.4073	0.4071	0.38595	0.2119	0.7881
INC076B11	CG3095	hfw	1	1.22049	0.3427	0.35863	0.35832	0.34239	0.212	0.788
INC081A11	CG4157	Rpn12	1	1.07872	0.10494	0.11201	0.11198	0.10496	0.2123	0.7877
INC125H05	CG4742	mRpL22	1	1.19239	0.2318	0.25655	0.25638	0.23178	0.2129	0.7871
INC093F12	CG11882	CG11882	1	1.10724	0.14626	0.14852	0.14852	0.14614	0.2132	0.7868
INC056A12	CG6988	Pdi	1	1.08074	0.11401	0.11361	0.11354	0.11388	0.2136	0.7864
INC112A04	CG4250	CG4250	1	1.08074	0.11347	0.11651	0.11638	0.11335	0.2136	0.7864
INC027G07	CG5346	CG5346	1	1.11352	0.16768	0.17449	0.17456	0.16773	0.2138	0.7862
INC032A01	CG17744	CG17744	1	1.23578	0.31649	0.33726	0.33711	0.31652	0.2138	0.7862
CONv04D24	CG4027	Act5C	1	1.07807	0.10633	0.11007	0.1101	0.10631	0.2141	0.7859
INC134H07	CG18624	CG18624	1	1.30281	0.36213	0.38445	0.384	0.36213	0.2141	0.7859
INC110B11	CG16986	CG16986	1	1.10462	0.15017	0.15005	0.15003	0.15003	0.2154	0.7846
INC048A03	CG8409	Su(var)205	1	1.06721	0.09891	0.09617	0.09613	0.09886	0.2159	0.7841
CONv04D13	CG4027	Act5C	1	1.08172	0.11276	0.11282	0.11269	0.11221	0.2161	0.7839
INC032C05	CG8768	CG8768	1	1.18561	0.24726	0.26022	0.25974	0.24712	0.2166	0.7834
INC095H04	CG8495	RpS29	1	1.09196	0.1284	0.12527	0.12527	0.12818	0.2167	0.7833
INC016B04	CG12684	CG12684	1	1.29469	0.3854	0.40686	0.40646	0.3851	0.2169	0.7831
INC136G01	CG31663	CG31663	1	1.18855	0.26929	0.28656	0.28656	0.26937	0.217	0.783
INC096E11	CG8825	Tdp1	1	1.20298	0.3339	0.35095	0.35059	0.33383	0.2172	0.7828
INC032C10	CG8707	CG8707	1	1.03849	0.07491	0.07457	0.07433	0.07488	0.2173	0.7827
INC121B04	CG9984	TH1	1	1.19382	0.28098	0.27651	0.27639	0.28068	0.218	0.782
INC002C07	CG14629	CG14629	1	1.07787	0.11194	0.11128	0.11107	0.11185	0.2181	0.7819
INC089A01	CG32031	Argk	1	1.19603	0.26817	0.27865	0.27863	0.26812	0.2181	0.7819
INC026A06	CG1693	tty	1	1.11698	0.16318	0.16665	0.16651	0.1628	0.2186	0.7814
INC032F06	CG6544	fau	1	1.19256	0.25711	0.26932	0.26932	0.25671	0.2187	0.7813
INC036E07	CG33558	CG33558	1	1.10325	0.14485	0.1476	0.14749	0.14455	0.2187	0.7813
INC112A06	CG1338	hydra	1	1.23951	0.35417	0.37843	0.37833	0.35352	0.2188	0.7812
INC037C11	CG5516	CG5516	1	1.09265	0.13376	0.13826	0.13826	0.13333	0.2189	0.7811
INC108F03	CG6719	CG6719	1	1.11523	0.15948	0.16006	0.1601	0.15942	0.2189	0.7811
INC127E11	CG32250	CG32250	1	1.08593	0.13429	0.13702	0.13673	0.13422	0.2189	0.7811
INC155F09	CG11425	CG11425	1	1.09491	0.13827	0.14242	0.14193	0.13827	0.219	0.781
INC068D03	CG6292	CycT	1	1.2128	0.33335	0.37581	0.37561	0.3327	0.2192	0.7808
INC134F01	CG2358	CG2358	1	1.08797	0.12515	0.12242	0.12242	0.12504	0.2194	0.7806
INC020E05	CG8209	CG8209	1	1.12198	0.18542	0.18972	0.18898	0.18517	0.2195	0.7805
INC019C07	CG11802	CG11802	1	1.07344	0.10775	0.10757	0.10739	0.10751	0.2201	0.7799
INC019G12	CG15067	CG15067	1	1.05811	0.08562	0.0865	0.08643	0.08557	0.2201	0.7799
INC132F02	CG9739	fz2	1	1.29175	0.35534	0.42988	0.4298	0.35433	0.2201	0.7799
INC065D08	CG7319	CG7319	1	1.08619	0.12349	0.12752	0.12741	0.12336	0.2203	0.7797
INC149A05	CG10840	eIF5B	1	1.15956	0.28551	0.30812	0.30815	0.28485	0.2204	0.7796
INC138A06	CG30503	CG30503	1	1.1687	0.28904	0.32189	0.32137	0.28863	0.2211	0.7789
INC009A09	CG4349	CG4349	1	1.276	0.38395	0.43213	0.43157	0.3815	0.2212	0.7788
INC043F03	CG13309	CG13309	1	1.08996	0.13609	0.13584	0.13579	0.13586	0.2215	0.7785
INC062F09	CG17060	Rab10	1	1.0882	0.12484	0.1321	0.13203	0.12482	0.2215	0.7785
INC076E04	CG11799	Mnf	1	1.05889	0.09546	0.08934	0.08934	0.09546	0.2217	0.7783
INC101B08	CG12113	l(1)G0095	1	1.0351	0.07506	0.07178	0.07173	0.07493	0.2224	0.7776
INC025F05	CG17994	CG17994	1	1.20497	0.27425	0.31012	0.30988	0.27379	0.2226	0.7774
INC055A02	CG12386	&eegr;Try	1	1.12439	0.17701	0.18423	0.18426	0.17698	0.223	0.777
INC093E09	CG6521	Stam	1	1.17484	0.26172	0.29028	0.29016	0.26165	0.2232	0.7768
INC060G02	CG32346	E(bx)	1	1.1915	0.2759	0.30297	0.3024	0.27592	0.2233	0.7767
INC027E12	CG3793	CG3793	1	1.04317	0.06584	0.0665	0.0665	0.06582	0.2237	0.7763
INC068C10	CG15111	CG15111	1	1.1311	0.20677	0.21339	0.21324	0.20668	0.2238	0.7762
INC016H07	CG3033	CG3033	1	1.05886	0.08335	0.08373	0.08371	0.08321	0.2242	0.7758
INC021H02	CG4494	smt3	1	1.08517	0.12078	0.12297	0.12295	0.12069	0.2245	0.7755
INC004H04	CG15240	CG15240	1	1.13304	0.19086	0.19143	0.19131	0.19084	0.2246	0.7754
INC127E03	CG1732	CG1732	1	1.13041	0.19253	0.20202	0.20202	0.1925	0.2248	0.7752
INC151B06	CG1172	CG1172	1	1.22264	0.3124	0.31497	0.31475	0.31179	0.2248	0.7752
INC155H02	CG9354	RpL34b	1	1.04479	0.06938	0.06781	0.06767	0.06924	0.2253	0.7747
INC027H08	CG9284	CG9284	1	1.14165	0.2116	0.21787	0.21777	0.21151	0.2255	0.7745
INC005F08	CG5582	CG5582	1	1.1802	0.27467	0.29703	0.29646	0.274	0.2263	0.7737
INC019D07	CG15536	CG15536	1	1.12026	0.25115	0.27379	0.27344	0.25079	0.2263	0.7737
INC002D12	CG2669	CG2669	1	1.09407	0.14058	0.14741	0.14741	0.14056	0.2264	0.7736
INC024E02	CG10992	CG10992	1	1.27208	0.40394	0.43797	0.43776	0.40405	0.2272	0.7728
INC109A01	CG14821	CG14821	1	1.06146	0.08865	0.09043	0.09027	0.08863	0.2272	0.7728
INC051E07	CG8128	CG8128	1	1.09133	0.13979	0.14631	0.14613	0.13976	0.2274	0.7726
INC116G01	CG10460	cer	1	1.11075	0.1665	0.17156	0.17153	0.16645	0.2277	0.7723
INC023A11	CG14430	CG14430	1	1.22067	0.34352	0.37225	0.37164	0.34286	0.228	0.772
INC051B02	CG4570	CG4570	1	1.08126	0.11134	0.11753	0.11748	0.11134	0.2281	0.7719
INC131A03	CG16940	CG16940	1	1.08068	0.11495	0.11925	0.11925	0.1149	0.2283	0.7717
INC131A11	CG6612	Adk3	1	1.11648	0.20058	0.20902	0.2087	0.20031	0.2283	0.7717
INC032E04	CG30023	CG30023	1	1.07549	0.11287	0.11135	0.11135	0.11284	0.2284	0.7716
INC006G07	CG32130	CG32130	1	1.15431	0.20864	0.22682	0.22658	0.20813	0.2286	0.7714
INC084G07	CG5231	Las	1	1.25698	0.33513	0.38958	0.38963	0.33518	0.2286	0.7714
INC016B02	CG7519	CG7519	1	1.14181	0.19949	0.19744	0.19731	0.19947	0.2287	0.7713
INC044D07	CG9288	CG9288	1	1.10804	0.14828	0.15467	0.15433	0.14828	0.2287	0.7713
INC005H08	CG5588	Mtl	1	1.1167	0.25099	0.26049	0.2601	0.25073	0.2288	0.7712
INC057A10	CG13922	mRpL46	1	1.0922	0.12936	0.13	0.12997	0.12924	0.2289	0.7711
INC153C03	CG32469	CG32469	1	1.23315	0.35783	0.39883	0.39846	0.35778	0.229	0.771
INC024A07	CG5026	CG5026	1	1.08476	0.14385	0.14292	0.14267	0.14351	0.2291	0.7709
INC056G10	CG3887	CG3887	1	1.06877	0.10176	0.10583	0.10572	0.10174	0.2293	0.7707
INC071A03	CG4421	GstD8	1	1.08742	0.13269	0.13596	0.13596	0.13267	0.2295	0.7705
INC007H09	CG1322	zfh1	1	1.05402	0.08171	0.08145	0.08109	0.08167	0.2297	0.7703
INC032D01	CG7921	Mgat2	1	1.25759	0.35848	0.38387	0.38276	0.35848	0.2297	0.7703
INC015G06	CG33473	luna	1	1.04074	0.06406	0.06455	0.06451	0.06387	0.2299	0.7701
INC083G08	CG8165	CG8165	1	1.20777	0.29718	0.3322	0.33217	0.29679	0.2306	0.7694
INC004B10	CG11696	CG11696	1	1.23989	0.32075	0.3834	0.38226	0.3205	0.2307	0.7693
INC025A10	CG11597	CG11597	1	1.13859	0.27768	0.28402	0.28391	0.27659	0.2311	0.7689
INC146C02	CG17680	CG17680	1	1.15135	0.23373	0.25047	0.24988	0.23366	0.2314	0.7686
INC144F05	CG13988	CG13988	1	1.15916	0.29126	0.31505	0.31439	0.29053	0.2316	0.7684
INC054E07	CG11085	CG11085	1	1.09588	0.17842	0.17906	0.17901	0.17831	0.2317	0.7683
INC145B04	CG5271	RpS27A	1	1.06389	0.09604	0.09512	0.09507	0.09588	0.2322	0.7678
INC012F07	CG17058	Peritrophin-A	1	1.11462	0.18253	0.19361	0.19347	0.18211	0.2336	0.7664
INC052A09	CG9659	egh	1	1.19413	0.28222	0.29166	0.29136	0.28208	0.2337	0.7663
INC121E12	CG4381	GstD3	1	1.06631	0.10062	0.10107	0.10067	0.10058	0.2337	0.7663
INC147F05	CG3500	CG3500	1	1.08944	0.15164	0.15463	0.1544	0.15164	0.2338	0.7662
INC111A06	CG7622	RpL36	1	1.04295	0.06639	0.07143	0.07142	0.06616	0.2339	0.7661
INC051G07	CG1416	CG1416	1	1.16333	0.30555	0.32852	0.32812	0.30551	0.2343	0.7657
INC110F09	CG9023	Drip	1	1.11952	0.17378	0.17662	0.17649	0.17366	0.2344	0.7656
INC117F09	CG11858	CG11858	1	1.08041	0.12702	0.1378	0.13746	0.12705	0.2344	0.7656
INC117B09	CG6803	Zeelin1	1	1.06178	0.0943	0.09981	0.0997	0.0943	0.2345	0.7655
INC004F07	CG14113	CG14113	1	1.12838	0.1951	0.2079	0.2077	0.19454	0.235	0.765
INC138H12	CG14981	mge	1	1.1708	0.27397	0.28163	0.28163	0.27368	0.2351	0.7649
INC074C06	CG2718	Gs1	1	1.12532	0.19609	0.20528	0.2051	0.19607	0.2353	0.7647
INC053D07	CG16892	CG16892	1	1.0597	0.09117	0.09318	0.09315	0.09112	0.2354	0.7646
INC027C07	CG15701	CG15701	1	1.22678	0.31239	0.35447	0.35413	0.31225	0.2355	0.7645
INC027D03	CG11669	CG11669	1	1.191	0.32028	0.32199	0.32199	0.32028	0.2355	0.7645
INC089B08	CG17286	CG17286	1	1.16409	0.24257	0.25435	0.25428	0.24248	0.2356	0.7644
INC019G11	CG9498	CG9498	1	1.10587	0.17542	0.18112	0.1811	0.17517	0.2357	0.7643
INC002B07	CG14621	CG14621	1	1.23221	0.37308	0.39117	0.3911	0.37235	0.2358	0.7642
INC149C08	CG31991	mdy	1	1.13906	0.22409	0.25227	0.25204	0.22339	0.2362	0.7638
INC122B04	CG13512	CG13512	1	1.15241	0.29063	0.30881	0.30869	0.29063	0.2363	0.7637
INC151F09	CG3744	CG3744	1	1.25276	0.38525	0.4175	0.41693	0.38457	0.2365	0.7635
INC032E05	CG6168	CG6168	1	1.18908	0.32152	0.35838	0.35814	0.32152	0.2366	0.7634
INC113D06	CG16983	skpA	1	1.07654	0.12474	0.12823	0.1282	0.12469	0.2369	0.7631
INC005B03	CG14047	CG14047	1	1.18004	0.2894	0.29961	0.29954	0.28933	0.2371	0.7629
INC021H10	CG7364	CG7364	1	1.09513	0.1434	0.14472	0.1441	0.14317	0.2372	0.7628
INC147A10	CG10679	Nedd8	1	1.12988	0.191	0.19938	0.19938	0.19086	0.2376	0.7624
INC145C02	CG10680	CG10680	1	1.09057	0.23236	0.23173	0.23051	0.23157	0.2377	0.7623
INC055B03	CG1064	Snr1	1	1.07371	0.11177	0.11595	0.11566	0.11173	0.2383	0.7617
INC091F12	CG7879	CG7879	1	1.24972	0.38614	0.42747	0.42739	0.38515	0.2383	0.7617
INC049B01	CG5909	CG5909	1	1.12301	0.18062	0.1932	0.1932	0.18055	0.2386	0.7614
INC004F04	CG14659	CG14659	1	1.25043	0.37535	0.43453	0.43266	0.37432	0.2387	0.7613
INC040A02	CG1559	Upf1	1	1.17751	0.27627	0.27878	0.27866	0.27607	0.2387	0.7613
INC093A06	CG3647	stc	1	1.0605	0.12244	0.12144	0.1214	0.12221	0.2387	0.7613
INC144E06	CG8338	mRpS16	1	1.0714	0.11018	0.11787	0.11754	0.11011	0.2389	0.7611
INC076D02	CG32944	CG32944	1	1.1418	0.27951	0.30127	0.30052	0.27911	0.2391	0.7609
INC054C11	CG2371	CG2371	1	1.11806	0.18609	0.18597	0.18588	0.18579	0.2393	0.7607
INC051B05	CG6962	CG6962	1	1.22981	0.37064	0.40162	0.40128	0.37054	0.2396	0.7604
INC010A03	CG14214	CG14214	1	1.077	0.12115	0.11943	0.11931	0.12101	0.2397	0.7603
INC133C12	CG33271	CG33271	1	1.22403	0.35656	0.39993	0.39686	0.35608	0.2399	0.7601
INC026F06	CG8525	CG8525	1	1.18471	0.29125	0.31076	0.31064	0.2908	0.2402	0.7598
INC089H05	CG3642	Clp	1	1.04094	0.06837	0.06568	0.06567	0.06838	0.2407	0.7593
INC084D02	CG1839	CG1839	1	1.13982	0.29165	0.30201	0.30187	0.29111	0.2408	0.7592
INC071F08	CG32858	sn	1	1.12864	0.26008	0.26938	0.26779	0.26003	0.241	0.759
INC026F02	CG9853	CG9853	1	1.07833	0.13564	0.1342	0.13398	0.13552	0.2413	0.7587
INC126D11	CG5014	Vap-33-1	1	1.20702	0.33059	0.39214	0.39204	0.33008	0.2414	0.7586
INC039A10	CG5452	dnk	1	1.07854	0.12746	0.13057	0.1305	0.12744	0.2417	0.7583
INC145F03	CG15220	CG15220	1	1.08985	0.13236	0.1391	0.13903	0.13234	0.2419	0.7581
INC057D07	CG15376	CG15376	1	1.19066	0.29088	0.3293	0.32928	0.29078	0.2422	0.7578
INC043F10	CG18368	CG18368	1	1.14103	0.23956	0.25414	0.254	0.2389	0.2424	0.7576
INC044C08	CG9576	CG9576	1	1.08463	0.1443	0.1519	0.15186	0.14417	0.2424	0.7576
INC006G11	CG12237	CG12237	1	1.10945	0.17584	0.16997	0.16981	0.17584	0.2426	0.7574
INC052D07	CG16782	CG16782	1	1.14024	0.23546	0.25398	0.25355	0.23475	0.2426	0.7574
INC126C11	CG7641	Nca	1	1.22757	0.36902	0.40304	0.40278	0.36882	0.2426	0.7574
INC132C12	CG17777	CG17777	1	1.0495	0.09466	0.09208	0.09203	0.09455	0.2427	0.7573
INC005F12	CG14082	CG14082	1	1.10165	0.15957	0.17631	0.1762	0.15927	0.2428	0.7572
INC025C12	CG3325	spn-B	1	1.06686	0.14003	0.1413	0.1408	0.13984	0.2428	0.7572
INC052G03	CG12663	CG12663	1	1.22858	0.32335	0.35636	0.35586	0.32327	0.243	0.757
INC100D06	CG5788	UbcD10	1	1.14743	0.23009	0.21952	0.21912	0.22938	0.2431	0.7569
INC143B10	CG11765	Prx2540-2	1	1.07037	0.11911	0.12151	0.12151	0.11891	0.2432	0.7568
INC032H01	CG5961	CG5961	1	1.09563	0.1839	0.19308	0.19287	0.18388	0.2433	0.7567
INC089E02	CG5315	CG5315	1	1.08181	0.22134	0.22195	0.22086	0.22043	0.2433	0.7567
INC133F05	CG14701	CG14701	1	1.1903	0.3337	0.35891	0.35814	0.3337	0.2433	0.7567
INC087F11	CG13222	CG13222	1	1.05077	0.08392	0.08157	0.08148	0.08381	0.2437	0.7563
INC034F08	CG5121	Med23	1	1.10328	0.18016	0.17844	0.17837	0.18004	0.2438	0.7562
INC063A12	CG14999	RfC40	1	1.23011	0.36377	0.40625	0.40605	0.36364	0.2438	0.7562
INC138E11	CG8050	Cys	1	1.21416	0.35499	0.3844	0.38342	0.35484	0.244	0.756
INC030H08	CG7041	HP1b	1	1.04125	0.06677	0.06824	0.06795	0.06679	0.2442	0.7558
INC156D11	CG3915	Drl-2	1	1.28358	0.43187	0.48008	0.4792	0.43137	0.2444	0.7556
INC052B03	CG9657	CG9657	1	1.25243	0.41072	0.44148	0.44048	0.41061	0.2449	0.7551
INC088E06	CG32491	mod(mdg4)	1	1.25675	0.37703	0.3972	0.39651	0.37694	0.2449	0.7551
INC023E11	CG9842	Pp2B-14D	1	1.04828	0.15401	0.15952	0.15877	0.15368	0.245	0.755
INC065A02	CG7054	CG7054	1	1.0587	0.09602	0.0935	0.09332	0.09584	0.2453	0.7547
INC038G10	CG8765	CG8765	1	1.04379	0.07672	0.07176	0.07168	0.07667	0.2454	0.7546
INC024G09	CG3478	ppk	1	1.27296	0.41222	0.40458	0.40458	0.41172	0.2456	0.7544
INC100E07	CG17390	CG17390	1	1.13091	0.22192	0.22164	0.2215	0.22178	0.2456	0.7544
INC067F06	CG10092	CG10092	1	1.32914	0.45925	0.52157	0.52144	0.45925	0.2461	0.7539
INC128F12	CG32499	CG32499	1	1.15761	0.3107	0.33798	0.33654	0.3107	0.247	0.753
INC032H09	CG7236	CG7236	1	1.24756	0.35529	0.41176	0.41161	0.35493	0.2472	0.7528
INC046E09	CG4303	Bap60	1	1.05751	0.09137	0.09366	0.09366	0.09137	0.2472	0.7528
INC029B10	CG10206	nop5	1	1.16277	0.27583	0.28376	0.28315	0.2755	0.2479	0.7521
INC047F02	CG6113	CG6113	1	1.12599	0.27112	0.29356	0.29319	0.27082	0.248	0.752
CONv04D17	CG4027	Act5C	1	1.05429	0.09124	0.09217	0.09212	0.0912	0.2482	0.7518
INC048H09	CG6354	Rb97D	1	1.11672	0.1969	0.20484	0.20449	0.19662	0.2488	0.7512
INC016C09	CG10052	Rx	1	1.37093	0.53049	0.55155	0.55155	0.52925	0.2491	0.7509
INC092B04	CG4930	CG4930	1	1.08609	0.1416	0.14424	0.14424	0.14137	0.2492	0.7508
INC063D01	CG9757	CG9757	1	1.17488	0.33071	0.34968	0.34853	0.33059	0.25	0.75
INC032B11	CG4658	CG4658	1	1.06436	0.11995	0.12428	0.12428	0.11991	0.2501	0.7499
INC050G08	CG12324	RpS15Ab	1	1.07239	0.11717	0.11638	0.11634	0.11692	0.2504	0.7496
INC015H04	CG10951	niki	1	1.11355	0.18021	0.18549	0.18545	0.18	0.2512	0.7488
INC093E05	CG18548	GstD10	1	1.0596	0.09938	0.10028	0.10019	0.09933	0.2514	0.7486
INC136B01	CG31694	CG31694	1	1.08358	0.17493	0.18203	0.18135	0.1745	0.2522	0.7478
INC068F11	CG2655	HLH3B	1	1.15639	0.24107	0.25753	0.2566	0.24053	0.2526	0.7474
INC036G01	CG33514	CG33514	1	1.1831	0.29307	0.32279	0.3227	0.29283	0.253	0.747
INC104G02	CG11425	CG11425	1	1.14442	0.24305	0.25143	0.25086	0.24267	0.253	0.747
INC051E08	CG5077	CG5077	1	1.27744	0.41636	0.48293	0.48285	0.41643	0.2538	0.7462
INC049G08	CG12096	CG12096	1	1.21865	0.36872	0.39719	0.39692	0.3685	0.2543	0.7457
INC156G11	CG3953	l(3)IX-14	1	1.35273	0.47095	0.55738	0.55752	0.47037	0.255	0.745
INC057C03	CG12050	CG12050	1	1.29674	0.4444	0.50415	0.50415	0.4443	0.2552	0.7448
INC144D06	CG13315	CG13315	1	1.06067	0.10223	0.10395	0.10395	0.10218	0.2554	0.7446
INC027B05	CG7672	gl	1	1.15625	0.24228	0.23696	0.23675	0.24228	0.2557	0.7443
INC156E07	CG8072	CG8072	1	1.18496	0.34087	0.36244	0.36179	0.34087	0.2566	0.7434
INC007F10	CG12632	fd3F	1	1.01636	0.0289	0.02816	0.02817	0.02889	0.2567	0.7433
INC093H07	CG1088	Vha26	1	1.16122	0.27752	0.29414	0.29345	0.27733	0.2569	0.7431
INC014A03	CG10334	spi	1	1.09454	0.18802	0.19995	0.19978	0.18778	0.2577	0.7423
INC107D07	CG14187	CG14187	1	1.24434	0.41902	0.4523	0.45208	0.41781	0.2578	0.7422
INC069G08	CG7339	CG7339	1	1.0607	0.0966	0.1014	0.10138	0.09657	0.2582	0.7418
INC132H10	CG32647	CG32647	1	1.17157	0.29065	0.31566	0.31557	0.29041	0.2583	0.7417
INC151A02	CG6416	CG6416	1	1.21693	0.35333	0.36962	0.36913	0.35314	0.2587	0.7413
INC151G03	CG10685	CG10685	1	1.07082	0.16247	0.15772	0.15768	0.16202	0.2588	0.7412
INC052G10	CG12754	Or42b	1	1.16374	0.25249	0.27905	0.27834	0.2524	0.259	0.741
INC068D08	CG15118	CG15118	1	1.19727	0.33234	0.35608	0.35608	0.33229	0.2591	0.7409
INC003B11	CG7120	CG7120	1	1.22566	0.35037	0.39537	0.39479	0.3502	0.2593	0.7407
INC014D08	CG9411	CG9411	1	1.21593	0.3724	0.40017	0.39866	0.37224	0.2593	0.7407
INC011C05	CG9998	U2af50	1	1.04745	0.08656	0.0865	0.08643	0.08654	0.2599	0.7401
INC137B11	CG12158	CG12158	1	1.03968	0.07181	0.07401	0.07398	0.07182	0.2599	0.7401
INC081H07	CG11780	&bgr;4GalT7	1	1.06318	0.1163	0.12073	0.12075	0.11592	0.2603	0.7397
INC123D06	CG3314	RpL7A	1	1.04474	0.08025	0.07881	0.07875	0.08	0.2606	0.7394
INC155H04	CG33556	CG33556	1	1.11374	0.2076	0.21885	0.21883	0.20753	0.2607	0.7393
INC123A04	CG6961	CG6961	1	1.10424	0.18415	0.19158	0.19156	0.18369	0.2609	0.7391
INC135E08	CG14715	CG14715	1	1.06537	0.114	0.11024	0.11005	0.11364	0.2609	0.7391
INC064B07	CG7611	CG7611	1	1.24957	0.41043	0.45515	0.45394	0.41051	0.2613	0.7387
INC110B12	CG14952	CG14952	1	1.08402	0.15739	0.16285	0.16269	0.15723	0.2622	0.7378
INC013H05	CG4203	CG4203	1	1.17643	0.28559	0.2904	0.29009	0.28497	0.2627	0.7373
INC020A09	CG6439	CG6439	1	1.06548	0.11359	0.11442	0.11422	0.11343	0.2627	0.7373
INC037G10	CG15509	kay	1	1.12538	0.23908	0.25056	0.25039	0.23894	0.2628	0.7372
INC031C01	CG17266	CG17266	1	1.03788	0.06686	0.06725	0.06713	0.06684	0.263	0.737
INC028G11	CG5096	CG5096	1	1.17646	0.3083	0.29235	0.29228	0.30835	0.2633	0.7367
INC021C12	CG6277	CG6277	1	1.12699	0.22547	0.22935	0.22926	0.22533	0.2643	0.7357
INC132A07	CG15138	beat-IIIc	1	1.13323	0.28643	0.30612	0.30608	0.28598	0.2644	0.7356
INC157C01	CG32575	hang	1	1.1081	0.18511	0.18862	0.18852	0.18506	0.2644	0.7356
INC121G11	CG4204	Elongin-B	1	1.0696	0.13244	0.13787	0.13781	0.13251	0.2648	0.7352
INC107G01	CG4300	CG4300	1	1.06615	0.12821	0.13126	0.13106	0.12787	0.2653	0.7347
INC033B11	CG10298	CG10298	1	1.03957	0.07277	0.07228	0.07219	0.07263	0.2663	0.7337
INC073G09	CG12964	CG12964	1	1.13474	0.26042	0.2626	0.26251	0.26023	0.2664	0.7336
INC153F05	CG18290	Act87E	1	1.0473	0.08512	0.08454	0.08452	0.08504	0.2666	0.7334
INC075D09	CG7916	CG7916	1	1.05738	0.1071	0.10591	0.10546	0.10707	0.267	0.733
INC119C04	CG17369	Vha55	1	1.08609	0.15216	0.15326	0.15321	0.15199	0.267	0.733
INC029H03	CG13627	CG13627	1	1.3737	0.53105	0.60948	0.60935	0.53068	0.2677	0.7323
INC016H09	CG4598	CG4598	1	1.05077	0.09193	0.09143	0.09137	0.09186	0.2678	0.7322
INC026B11	CG31781	CG31781	1	1.10319	0.19553	0.20233	0.20229	0.19509	0.2679	0.7321
INC076C04	CG11590	CG11590	1	1.07391	0.13543	0.13712	0.13701	0.13534	0.2679	0.7321
INC004C09	CG7959	Bgb	1	1.0578	0.11312	0.11225	0.11218	0.11289	0.268	0.732
INC009A04	CG12763	Dpt	1	1.09424	0.16912	0.1658	0.16553	0.16919	0.2681	0.7319
INC143H06	CG13932	CG13932	1	1.16429	0.30423	0.30854	0.30859	0.30428	0.2682	0.7318
INC114E08	CG9181	Ptp61F	1	1.13677	0.2508	0.25263	0.25184	0.25085	0.2684	0.7316
INC116A04	CG7925	tko	1	1.05357	0.10033	0.10123	0.10118	0.10027	0.2686	0.7314
INC005C04	CG32466	rn	1	1.14427	0.27841	0.2842	0.28411	0.27782	0.2687	0.7313
INC086A04	CG9148	scf	1	1.10346	0.20989	0.22638	0.22616	0.20982	0.2688	0.7312
INC052E10	CG9377	CG9377	1	1.11209	0.23413	0.23534	0.2352	0.23392	0.2689	0.7311
INC149D10	CG3513	CG3513	1	1.20274	0.35058	0.39905	0.39873	0.34983	0.2689	0.7311
INC127F11	CG12085	pUf68	1	1.08279	0.153	0.1503	0.15018	0.15307	0.2691	0.7309
INC154B06	CG7604	Eig71Ee	1	1.11753	0.22495	0.22382	0.22373	0.22486	0.2691	0.7309
INC112D03	CG2846	CG2846	1	1.11569	0.20581	0.228	0.22744	0.20528	0.2692	0.7308
INC032G02	CG9038	UBL3	1	1.05353	0.09951	0.09688	0.09686	0.09948	0.2693	0.7307
INC069F05	CG10944	RpS6	1	1.03402	0.06378	0.06277	0.06272	0.06365	0.2695	0.7305
INC126A08	CG5887	desat1	1	1.06372	0.11641	0.11317	0.11315	0.11638	0.2696	0.7304
INC072C09	CG30437	CG30437	1	1.08922	0.17779	0.17914	0.17898	0.17766	0.27	0.73
INC063E12	CG2252	fs(1)h	1	1.04171	0.07709	0.07774	0.07769	0.0769	0.2705	0.7295
INC125B07	CG11330	cort	1	1.2364	0.39588	0.47481	0.47423	0.39521	0.2706	0.7294
INC093E02	CG15814	CG15814	1	1.10579	0.20011	0.19269	0.1926	0.19986	0.2708	0.7292
INC009G01	CG9410	CG9410	1	1.14584	0.2554	0.28426	0.28424	0.25517	0.2709	0.7291
INC052D06	CG12086	cue	1	1.16661	0.29726	0.31765	0.3176	0.29716	0.2709	0.7291
INC130H04	CG5827	RpL37A	1	1.0378	0.0751	0.07469	0.07459	0.07495	0.2709	0.7291
INC017B01	CG32603	CG32603	1	1.082	0.14798	0.14846	0.14844	0.14778	0.2715	0.7285
INC031E08	CG15784	CG15784	1	1.24346	0.39528	0.41867	0.41874	0.39398	0.2721	0.7279
INC051C09	CG3707	wapl	1	1.17091	0.33615	0.36652	0.36645	0.33599	0.2721	0.7279
INC055A08	CG11095	CG11095	1	1.12048	0.24704	0.25384	0.25337	0.24683	0.2721	0.7279
INC092A02	CG33139	Ranbp11	1	1.0763	0.13587	0.1388	0.13867	0.13587	0.2723	0.7277
INC060B12	CG6565	CG6565	1	1.21701	0.34564	0.40112	0.40118	0.34558	0.2727	0.7273
INC098E08	CG9552	rost	1	1.0344	0.13371	0.14067	0.14047	0.1336	0.2727	0.7273
INC023A09	CG7598	CG7598	1	1.1703	0.33003	0.37279	0.37253	0.3301	0.2739	0.7261
INC156D06	CG31875	CG31875	1	1.06388	0.11778	0.11517	0.11504	0.11773	0.274	0.726
INC079A12	CG1978	Or45a	1	1.2129	0.35991	0.34443	0.34415	0.35991	0.2743	0.7257
INC156D12	CG6634	nmr2	1	1.05427	0.10566	0.11207	0.112	0.10557	0.2745	0.7255
INC132E09	CG15168	CG15168	1	1.08729	0.16682	0.16971	0.16962	0.16671	0.2755	0.7245
INC068D09	CG6057	SMC1	1	1.07918	0.16712	0.16404	0.16377	0.16703	0.2757	0.7243
INC032D05	CG5933	CG5933	1	1.12394	0.25481	0.25957	0.2589	0.25469	0.2758	0.7242
INC116H12	CG5480	CG5480	1	1.05287	0.10493	0.10809	0.10809	0.10484	0.2758	0.7242
INC028B09	CG11779	CG11779	1	1.06813	0.12547	0.12464	0.12457	0.12514	0.2759	0.7241
INC025E04	CG9204	Ate1	1	1.10701	0.19974	0.20457	0.20454	0.19917	0.276	0.724
INC071C12	CG10370	Tbp-1	1	1.19643	0.36514	0.40502	0.40457	0.36519	0.276	0.724
INC107G03	CG8325	l(2)k14710	1	1.08628	0.17081	0.18081	0.18079	0.1705	0.2761	0.7239
INC145B02	CG7883	eIF2B-&agr;	1	1.10683	0.20771	0.21545	0.2141	0.20666	0.2765	0.7235
INC019F10	CG32626	CG32626	1	1.1571	0.28767	0.29727	0.29715	0.28734	0.2768	0.7232
INC044B11	CG7582	CG7582	1	1.14259	0.32413	0.33843	0.33824	0.32403	0.2771	0.7229
INC028A05	CG6105	l(2)06225	1	1.05957	0.11199	0.11491	0.11477	0.11199	0.2772	0.7228
INC151D03	CG11421	Pbprp3	1	1.11629	0.21059	0.20744	0.20734	0.21026	0.2773	0.7227
INC135A12	CG9669	CG9669	1	1.08235	0.15546	0.15919	0.15899	0.15537	0.278	0.722
INC033F11	CG16725	Smn	1	1.04162	0.08384	0.08624	0.08621	0.08353	0.2781	0.7219
INC098F03	CG3702	CG3702	1	1.04245	0.16165	0.16382	0.16364	0.16129	0.2783	0.7217
INC024C10	CG11982	CG11982	1	1.06443	0.13473	0.13127	0.13085	0.13459	0.2784	0.7216
INC156F07	CG32592	hiw	1	1.23536	0.4394	0.45167	0.45116	0.43922	0.279	0.721
INC127H02	CG12404	CG12404	1	1.10603	0.28478	0.29259	0.29218	0.28447	0.2794	0.7206
INC026G12	CG4852	Sras	1	1.10104	0.20786	0.209	0.20891	0.20774	0.2802	0.7198
INC156B12	CG14164	CG14164	1	1.08217	0.15701	0.16422	0.16386	0.15694	0.2806	0.7194
INC054B08	CG5681	CG5681	1	1.07955	0.15971	0.16889	0.16885	0.15957	0.281	0.719
CONv04A17	CG4027	Act5C	1	1.06881	0.13356	0.13551	0.13555	0.13351	0.2814	0.7186
INC117F11	CG8415	RpS23	1	1.0436	0.08469	0.08312	0.08303	0.08456	0.2815	0.7185
INC044G09	CG5474	SsR&bgr;	1	1.03493	0.07167	0.06706	0.06704	0.07135	0.2817	0.7183
INC031A08	CG4921	Rab4	1	1.07204	0.14072	0.14436	0.14438	0.14063	0.2818	0.7182
INC073B11	CG16777	CG16777	1	1.03336	0.06275	0.06607	0.06601	0.06274	0.2818	0.7182
INC042E03	CG6904	CG6904	1	1.04687	0.09377	0.0952	0.09511	0.09373	0.282	0.718
INC092B11	CG11419	CG11419	1	1.09031	0.17197	0.17642	0.1764	0.17152	0.2832	0.7168
INC024G02	CG17565	CG17565	1	1.07058	0.14876	0.14549	0.14546	0.14874	0.2835	0.7165
INC115B11	CG5412	CG5412	1	1.22394	0.41579	0.44989	0.44981	0.4137	0.2835	0.7165
INC091C05	CG5161	CG5161	1	1.16074	0.35638	0.37428	0.37235	0.35586	0.2836	0.7164
INC076A01	CG16747	Oda	1	1.07429	0.18147	0.18133	0.18108	0.18133	0.2848	0.7152
INC023C03	CG1542	CG1542	1	1.07743	0.15413	0.15695	0.15681	0.1537	0.285	0.715
INC075A09	CG32628	CG32628	1	1.08596	0.18176	0.18729	0.1871	0.18167	0.285	0.715
INC028F12	CG17818	rdgB&bgr;	1	1.05738	0.12927	0.13047	0.13047	0.12914	0.2851	0.7149
INC006F09	CG16916	Rpt3	1	1.08567	0.15658	0.16321	0.16314	0.15637	0.2855	0.7145
INC029F04	CG12721	CG12721	1	1.066	0.14219	0.13826	0.13828	0.14194	0.2856	0.7144
INC074H10	CG1970	CG1970	1	1.05111	0.09874	0.1035	0.10318	0.0987	0.2856	0.7144
INC102E12	CG13953	CG13953	1	1.04026	0.08073	0.0808	0.0808	0.08072	0.286	0.714
INC138E10	CG7375	CG7375	1	1.08677	0.17771	0.17657	0.17635	0.17771	0.2861	0.7139
INC006C01	CG7130	CG7130	1	1.16814	0.31384	0.33762	0.33682	0.31327	0.2869	0.7131
INC020F01	CG13221	Vhl	1	1.03856	0.08276	0.08664	0.08653	0.08267	0.287	0.713
INC107F06	CG1577	mRpL52	1	1.06733	0.133	0.1327	0.13251	0.13295	0.2876	0.7124
INC150E04	CG11027	Arf102F	1	1.11453	0.2203	0.23171	0.23155	0.21983	0.2878	0.7122
INC058F01	CG11329	CG11329	1	1.06446	0.13318	0.13091	0.13084	0.13316	0.2888	0.7112
INC069A05	CG11401	Trxr-2	1	1.16094	0.31724	0.34111	0.34095	0.31716	0.2888	0.7112
INC141G06	CG30094	CG30094	1	1.12641	0.2709	0.27366	0.27325	0.27092	0.2889	0.7111
INC045F12	CG6927	CG6927	1	1.05756	0.11894	0.12457	0.12428	0.11892	0.2891	0.7109
INC032F04	CG6866	CG6866	1	1.07237	0.14196	0.13651	0.13629	0.14183	0.2893	0.7107
INC132F01	CG5310	nmdyn-D6	1	1.14522	0.29862	0.31734	0.31656	0.29841	0.2893	0.7107
INC018F11	CG3203	RpL17	1	1.0188	0.03942	0.03995	0.03992	0.0394	0.2896	0.7104
INC018A06	CG7057	AP-50	1	1.0882	0.17353	0.18435	0.18411	0.17358	0.2907	0.7093
INC067B01	CG4004	CG4004	1	1.08374	0.15831	0.16659	0.16661	0.15831	0.2911	0.7089
INC114H07	CG5670	Atp&agr;	1	1.11503	0.2899	0.30588	0.30586	0.28907	0.2915	0.7085
INC137H10	CG7105	Proct	1	1.03931	0.08165	0.08238	0.08236	0.08149	0.2915	0.7085
INC014A11	CG31022	PH4&agr;EFB	1	1.11995	0.24278	0.24426	0.24424	0.24236	0.2918	0.7082
INC084F08	CG4633	Aats-ala-m	1	1.24689	0.43306	0.50375	0.50352	0.43279	0.2919	0.7081
INC109A08	CG5637	nos	1	1.04179	0.08165	0.07955	0.07947	0.08156	0.2919	0.7081
INC126B05	CG9773	CG9773	1	1.08013	0.19822	0.20122	0.20125	0.19738	0.2921	0.7079
INC050B04	CG17836	CG17836	1	1.18547	0.3792	0.4146	0.41441	0.37891	0.2926	0.7074
INC113A06	CG32772	CG32772	1	1.10573	0.26659	0.29772	0.29742	0.26648	0.2929	0.7071
INC091E11	CG2051	CG2051	1	1.21123	0.40921	0.453	0.453	0.4091	0.2931	0.7069
INC128G11	CG32226	CG32226	1	1.2061	0.35864	0.42839	0.42822	0.35872	0.2941	0.7059
INC147B02	CG6310	CG6310	1	1.18722	0.38066	0.40814	0.40798	0.38058	0.2943	0.7057
INC063G05	CG17223	&agr;4GT1	1	1.13269	0.32261	0.34481	0.34429	0.32245	0.2944	0.7056
INC080F07	CG10465	CG10465	1	1.11025	0.22803	0.23054	0.22975	0.22793	0.2945	0.7055
INC004A10	CG4035	eIF-4E	1	1.15079	0.2794	0.30172	0.30116	0.27912	0.2946	0.7054
INC100A06	CG14476	CG14476	1	1.07588	0.15867	0.16001	0.15996	0.15864	0.2946	0.7054
INC059H02	CG6831	rhea	1	1.22509	0.417	0.47373	0.47349	0.41725	0.2948	0.7052
INC134C10	CG33066	CG33066	1	1.06869	0.1445	0.1477	0.14765	0.14412	0.2949	0.7051
INC148B06	CG18662	CG18662	1	1.1167	0.26049	0.26897	0.26841	0.26037	0.2951	0.7049
INC043C11	CG14650	CG14650	1	1.10468	0.29226	0.29564	0.29499	0.29217	0.2953	0.7047
INC092A12	CG7881	CG7881	1	1.25525	0.43352	0.52519	0.52527	0.43206	0.2953	0.7047
INC110D11	CG1753	CG1753	1	1.03997	0.086	0.08573	0.08564	0.08595	0.2955	0.7045
INC121H10	CG8717	slv	1	1.07975	0.1731	0.16777	0.16773	0.17306	0.2957	0.7043
INC132G10	CG17549	CG17549	1	1.0604	0.14012	0.14332	0.1433	0.1401	0.2957	0.7043
INC153E05	CG14513	yem&agr;	1	1.11165	0.2858	0.31207	0.31172	0.28515	0.2964	0.7036
INC054H01	CG30440	CG30440	1	1.0502	0.10783	0.11229	0.11222	0.10781	0.2968	0.7032
INC097H04	CG4001	Pfk	1	1.12011	0.3123	0.32266	0.32247	0.31195	0.297	0.703
INC106D08	CG18294	CG18294	1	1.041	0.08596	0.0867	0.08672	0.08587	0.2973	0.7027
INC032B01	CG1715	l(3)03670	1	1.05746	0.11228	0.11777	0.1177	0.11215	0.2979	0.7021
INC083H08	CG2168	RpS3A	1	1.0588	0.1208	0.12377	0.12373	0.12067	0.2981	0.7019
INC062H12	CG2791	CG2791	1	1.07945	0.16093	0.17162	0.17157	0.16079	0.2983	0.7017
INC136F03	CG6151	CG6151	1	1.11844	0.24313	0.26805	0.26796	0.24311	0.2984	0.7016
INC086F07	CG1074	CG1074	1	1.07544	0.20081	0.19741	0.19739	0.20071	0.2985	0.7015
INC064E03	CG10907	CG10907	1	1.15999	0.35608	0.39687	0.39639	0.35492	0.2986	0.7014
INC134G06	CG32700	CG32700	1	1.09312	0.19206	0.20115	0.20104	0.19144	0.2986	0.7014
INC032D03	CG31251	CG31251	1	1.0665	0.22623	0.23923	0.23909	0.22609	0.2987	0.7013
INC052H07	CG14826	CG14826	1	1.11646	0.29701	0.3152	0.31464	0.29698	0.2987	0.7013
INC053E08	CG9383	asf1	1	1.07694	0.16593	0.1712	0.17071	0.16575	0.2988	0.7012
INC048E05	CG6179	CG6179	1	1.12095	0.26232	0.2842	0.28404	0.26186	0.299	0.701
INC093G11	CG3431	Uch-L3	1	1.10761	0.25814	0.26302	0.26304	0.25779	0.299	0.701
INC154F11	CG4133	CG4133	1	1.10134	0.22485	0.23977	0.23947	0.22363	0.2992	0.7008
INC012C11	CG9667	CG9667	1	1.0939	0.19947	0.19945	0.19934	0.19943	0.2993	0.7007
INC031H05	CG18682	CG18682	1	1.14747	0.27076	0.29247	0.29203	0.27005	0.2996	0.7004
INC110C07	CG11129	Yp3	1	1.04665	0.09826	0.09599	0.09569	0.09789	0.2997	0.7003
INC014H02	CG6287	CG6287	1	1.03472	0.07657	0.07446	0.07444	0.0765	0.2999	0.7001
INC109B01	CG12157	Tom40	1	1.04462	0.09491	0.09819	0.0981	0.09462	0.3	0.7
INC093E11	CG11886	Slbp	1	1.06444	0.15122	0.1543	0.15407	0.15084	0.3001	0.6999
INC065G03	CG9250	Mpp6	1	1.03305	0.07996	0.07703	0.07699	0.07997	0.3004	0.6996
INC144C11	CG17059	CG17059	1	1.11331	0.263	0.27042	0.26983	0.263	0.3005	0.6995
INC060A08	CG12107	CG12107	1	1.0419	0.08988	0.08902	0.08893	0.08982	0.3008	0.6992
INC064E01	CG3612	blw	1	1.05086	0.11141	0.10837	0.10837	0.11139	0.3011	0.6989
INC054G07	CG2371	CG2371	1	1.09136	0.19676	0.19913	0.19917	0.19667	0.3013	0.6987
INC084E10	CG7803	z	1	1.06785	0.14798	0.14858	0.14856	0.14771	0.3017	0.6983
INC158E09	CG14199	CG14199	1	1.02989	0.13886	0.13591	0.13565	0.13875	0.3018	0.6982
INC001G09	CG2852	CG2852	1	1.04065	0.08565	0.08396	0.08393	0.08563	0.3019	0.6981
INC155C08	CG30342	CG30342	1	1.11901	0.27061	0.29048	0.29022	0.27056	0.3021	0.6979
INC156D10	CG16752	CG16752	1	1.08164	0.18632	0.18492	0.18485	0.18607	0.3022	0.6978
INC052F12	CG12290	CG12290	1	1.11616	0.23079	0.25088	0.24989	0.23035	0.3024	0.6976
INC011E07	CG12194	CG12194	1	1.26404	0.44197	0.5461	0.54596	0.44097	0.3026	0.6974
INC068C05	CG15105	CG15105	1	1.10113	0.22456	0.23091	0.23087	0.22435	0.3028	0.6972
INC006B08	CG9591	CG9591	1	1.10082	0.23504	0.24616	0.246	0.23495	0.3029	0.6971
INC113A12	CG2862	CG2862	1	1.02103	0.04358	0.04637	0.04623	0.04353	0.3036	0.6964
INC110H08	CG2811	CG2811	1	1.07075	0.15379	0.15608	0.1559	0.1537	0.3037	0.6963
INC045G07	CG6660	CG6660	1	1.18809	0.39128	0.43525	0.43518	0.39108	0.3038	0.6962
INC155F03	CG8707	CG8707	1	1.11397	0.26231	0.28417	0.28339	0.26126	0.3039	0.6961
INC040D03	CG14043	CG14043	1	1.15235	0.35188	0.38413	0.38321	0.35076	0.3043	0.6957
INC032E11	CG12292	CG12292	1	1.08662	0.2129	0.2272	0.22716	0.2127	0.3045	0.6955
INC154E02	CG8749	snRNP70K	1	1.09721	0.23892	0.24124	0.23999	0.23878	0.3045	0.6955
INC091G03	CG5164	GstE1	1	1.03735	0.08265	0.08397	0.08385	0.08261	0.3046	0.6954
INC050D11	CG3945	Rad9	1	1.08682	0.26331	0.27575	0.27431	0.26313	0.3048	0.6952
INC046E11	CG1430	bys	1	1.12093	0.27001	0.28627	0.28632	0.27006	0.305	0.695
INC065C08	CG5560	CG5560	1	1.10745	0.21879	0.24144	0.24144	0.21854	0.305	0.695
INC039E07	CG5196	CG5196	1	1.13316	0.27194	0.2934	0.29326	0.27184	0.3054	0.6946
INC027E08	CG18174	Rpn11	1	1.02876	0.06686	0.06615	0.06615	0.06667	0.3059	0.6941
INC033A12	CG7670	CG7670	1	1.22673	0.45981	0.49755	0.49764	0.45963	0.306	0.694
INC008D03	CG31729	CG31729	1	1.05698	0.16093	0.16758	0.16751	0.16064	0.3062	0.6938
INC037E05	CG5254	CG5254	1	1.05721	0.13096	0.13711	0.13693	0.13094	0.3062	0.6938
INC012C05	CG6147	Tsc1	1	1.09963	0.29314	0.30749	0.30746	0.29305	0.3063	0.6937
INC034B06	CG1379	CG1379	1	1.09779	0.28617	0.31093	0.31001	0.28615	0.3064	0.6936
INC022B08	CG2054	Cht2	1	1.06042	0.14095	0.14338	0.14331	0.14097	0.3066	0.6934
INC052C09	CG2048	dco	1	1.05997	0.13134	0.13122	0.1312	0.13127	0.3066	0.6934
INC024F03	CG8044	CG8044	1	1.03653	0.09331	0.09264	0.09226	0.09317	0.3076	0.6924
INC007E10	CG6664	CG6664	1	1.10024	0.21063	0.23183	0.23185	0.21043	0.308	0.692
INC020B07	CG11196	CG11196	1	1.10686	0.29617	0.31898	0.31811	0.29603	0.3083	0.6917
INC022E10	CG3662	CG3662	1	1.04325	0.11252	0.11009	0.10998	0.11249	0.3085	0.6915
INC051H06	CG6734	CG6734	1	1.07638	0.20461	0.21635	0.21583	0.20443	0.3086	0.6914
INC055F06	CG31175	Dys	1	1.19281	0.39958	0.46308	0.46085	0.39934	0.309	0.691
INC026H03	CG11796	CG11796	1	1.08901	0.2171	0.23124	0.23111	0.21698	0.3092	0.6908
INC107H01	CG16870	Acyp	1	1.11401	0.25342	0.26302	0.26304	0.25352	0.3096	0.6904
INC072F03	CG12701	CG12701	1	1.04204	0.09572	0.1008	0.10067	0.09563	0.3097	0.6903
INC113E01	CG4463	Hsp23	1	1.1323	0.31339	0.31855	0.31843	0.31325	0.3097	0.6903
INC138A10	CG7048	CG7048	1	1.07935	0.18835	0.19495	0.19493	0.18835	0.3097	0.6903
INC072E12	CG3299	Vinc	1	1.15323	0.33873	0.34024	0.33788	0.33835	0.31	0.69
INC085B09	CG10474	CG10474	1	1.10661	0.30907	0.32682	0.32638	0.3085	0.31	0.69
INC147H11	CG11301	Mes4	1	1.13236	0.31195	0.30446	0.30446	0.312	0.31	0.69
INC002B01	CG14619	CG14619	1	1.05516	0.1366	0.1331	0.13276	0.13626	0.3103	0.6897
INC071D09	CG11534	CG11534	1	1.16962	0.34536	0.3771	0.37525	0.34526	0.3107	0.6893
INC156B09	CG4952	dac	1	1.18592	0.41737	0.45532	0.45484	0.417	0.3112	0.6888
INC138C02	CG15456	CG15456	1	1.05796	0.14597	0.14298	0.14296	0.14595	0.3126	0.6874
INC070F09	CG17530	GstE6	1	1.04235	0.10481	0.10321	0.10317	0.10456	0.3127	0.6873
INC143F05	CG14457	CG14457	1	1.15836	0.36104	0.36484	0.36461	0.36089	0.3133	0.6867
INC062E10	CG6406	CG6406	1	1.12792	0.3344	0.34416	0.34293	0.33416	0.3136	0.6864
INC025D02	CG13997	CG13997	1	1.04951	0.1122	0.11561	0.11532	0.1122	0.3137	0.6863
INC032H11	CG17367	Lnk	1	1.0502	0.15731	0.15408	0.1541	0.15711	0.3142	0.6858
INC061C02	CG1639	l(1)10Bb	1	1.07577	0.176	0.18302	0.18288	0.17575	0.3142	0.6858
INC019C09	CG11844	CG11844	1	1.04421	0.10414	0.10461	0.1045	0.1041	0.3145	0.6855
INC155H12	CG11700	CG11700	1	1.02304	0.05091	0.05376	0.05374	0.05083	0.3148	0.6852
INC037B10	CG17385	CG17385	1	1.04499	0.11039	0.10861	0.10845	0.11041	0.315	0.685
INC103A06	CG4703	Arc42	1	1.08122	0.19245	0.19779	0.19722	0.19233	0.3152	0.6848
INC022C05	CG10555	CG10555	1	1.06447	0.15496	0.14707	0.14693	0.15493	0.3154	0.6846
INC113A09	CG15016	mRpS6	1	1.12164	0.27913	0.29231	0.29191	0.27906	0.3154	0.6846
INC075G06	CG10120	Men	1	1.13242	0.34288	0.38421	0.38392	0.34259	0.3157	0.6843
INC006H08	CG9282	RpL24	1	1.02963	0.07212	0.06759	0.06759	0.072	0.3162	0.6838
INC076H08	CG10161	eIF-3p66	1	1.06148	0.17834	0.18555	0.18522	0.17826	0.3165	0.6835
INC117H10	CG8465	l(1)G0222	1	1.01517	0.09189	0.10329	0.10306	0.09183	0.3167	0.6833
INC061D08	CG1489	Pros45	1	1.0336	0.09694	0.0981	0.09807	0.09665	0.3172	0.6828
INC097D12	CG6769	CG6769	1	1.0509	0.14029	0.13699	0.13686	0.14029	0.3173	0.6827
INC046A11	CG3798	Nmda1	1	1.06397	0.15027	0.14879	0.14877	0.15015	0.3177	0.6823
INC143E04	CG32432	CG32432	1	1.12906	0.35748	0.36523	0.3653	0.3575	0.3178	0.6822
INC022B12	CG6492	Ucp4A	1	1.06325	0.15152	0.15249	0.15244	0.15152	0.3179	0.6821
INC121H03	CG12811	CG12811	1	1.04793	0.11265	0.11542	0.11518	0.11258	0.3181	0.6819
INC030E08	CG32767	CG32767	1	1.02841	0.06373	0.06679	0.06649	0.06348	0.3186	0.6814
INC122H12	CG2152	Pcmt	1	1.04856	0.15701	0.1576	0.15715	0.15688	0.3196	0.6804
INC076C01	CG10415	TfIIE&agr;	1	1.06748	0.17417	0.17641	0.17617	0.17412	0.3197	0.6803
INC051H10	CG3457	CG3457	1	1.02523	0.06542	0.06347	0.06346	0.06537	0.32	0.68
INC144E10	CG13321	CG13321	1	1.04895	0.12116	0.11936	0.11927	0.12085	0.3203	0.6797
INC061D11	CG4454	CG4454	1	1.04596	0.10779	0.10944	0.10944	0.10752	0.3206	0.6794
INC107H04	CG3805	CG3805	1	1.09224	0.19021	0.20532	0.20472	0.18987	0.3207	0.6793
INC058E11	CG2063	CG2063	1	1.07514	0.20561	0.21469	0.21462	0.20538	0.3209	0.6791
INC068F08	CG11205	phr	1	1.0751	0.27076	0.27509	0.27447	0.27056	0.321	0.679
INC120F05	CG6540	CG6540	1	1.02044	0.05165	0.0509	0.05083	0.0514	0.3213	0.6787
INC116D05	CG7407	CG7407	1	1.01761	0.04268	0.04446	0.04443	0.04262	0.3217	0.6783
INC156B11	CG12897	CG12897	1	1.08019	0.27221	0.27334	0.27325	0.27205	0.322	0.678
INC008B02	CG9609	CG9609	1	1.20092	0.44428	0.48623	0.48558	0.44406	0.3221	0.6779
INC042F10	CG16788	RnpS1	1	1.05872	0.13641	0.14059	0.14057	0.13618	0.3221	0.6779
INC008F03	CG2331	TER94	1	1.0701	0.18248	0.17832	0.17834	0.18189	0.3222	0.6778
INC053C09	CG15370	CG15370	1	1.22935	0.45731	0.52336	0.5224	0.45731	0.3231	0.6769
INC099H03	CG9127	ade2	1	1.07369	0.17571	0.17621	0.17625	0.17529	0.3231	0.6769
INC153H09	CG12641	CG12641	1	1.06091	0.14705	0.15156	0.15151	0.14661	0.3231	0.6769
INC104B11	CG31875	CG31875	1	1.04487	0.11098	0.11207	0.11187	0.11084	0.3235	0.6765
INC061H10	CG11454	CG11454	1	1.12172	0.29617	0.30996	0.30952	0.29593	0.3236	0.6764
INC128D04	CG7480	Pgant35A	1	1.05105	0.12313	0.12099	0.12079	0.12288	0.3238	0.6762
INC125C08	CG4944	cib	1	1.13071	0.30478	0.35198	0.35196	0.30465	0.3239	0.6761
INC022E02	CG3224	CG3224	1	1.04675	0.13146	0.13838	0.13809	0.13108	0.324	0.676
INC088E12	CG5144	CG5144	1	1.06694	0.20267	0.19974	0.19915	0.20249	0.3242	0.6758
INC025D08	CG9862	Rae1	1	1.03922	0.09976	0.10339	0.10322	0.0995	0.3244	0.6756
INC117C08	CG9947	CG9947	1	1.04479	0.14317	0.15006	0.14984	0.14304	0.3245	0.6755
INC124B06	CG6723	CG6723	1	1.12328	0.3404	0.35317	0.35319	0.34022	0.3245	0.6755
INC018G07	CG3153	CG3153	1	1.04923	0.11938	0.12091	0.12075	0.1192	0.3249	0.6751
INC150G03	CG3832	Phm	1	1.18025	0.41942	0.46255	0.46224	0.41942	0.3251	0.6749
INC077C09	CG9890	CG9890	1	1.19448	0.44023	0.48827	0.48797	0.44011	0.3254	0.6746
INC067E06	CG6271	CG6271	1	1.03368	0.09544	0.09623	0.09615	0.095	0.3255	0.6745
INC008A02	CG14724	CoVa	1	1.03282	0.0797	0.08175	0.0816	0.0797	0.3257	0.6743
INC053C04	CG17141	CG17141	1	1.09188	0.24223	0.24505	0.24503	0.24219	0.3257	0.6743
INC136D06	CG10863	CG10863	1	1.13497	0.31742	0.32984	0.32989	0.3167	0.3265	0.6735
INC012B01	CG1468	CG1468	1	1.08148	0.28951	0.28608	0.28546	0.28931	0.3269	0.6731
INC043H02	CG8778	CG8778	1	1.05332	0.13126	0.1314	0.13131	0.13122	0.3273	0.6727
INC074F01	CG4802	CG4802	1	1.03744	0.09247	0.09322	0.09315	0.09233	0.3278	0.6722
INC005G01	CG9224	sog	1	1.10845	0.32126	0.34301	0.34292	0.32145	0.3287	0.6713
INC001E09	CG7340	granny-smith	1	1.10123	0.29893	0.32657	0.32616	0.29889	0.3288	0.6712
INC132D08	CG32491	mod(mdg4)	1	1.0554	0.16701	0.1634	0.16306	0.16686	0.3297	0.6703
INC114H11	CG3302	Crz	1	1.06584	0.17455	0.17605	0.17526	0.17444	0.3298	0.6702
INC136E01	CG14363	CG14363	1	1.12008	0.3378	0.35825	0.35771	0.33685	0.3301	0.6699
INC012D05	CG15454	CG15454	1	1.07619	0.20411	0.21588	0.21542	0.20413	0.3306	0.6694
INC061E04	CG10673	CG10673	1	1.14299	0.37415	0.41131	0.41126	0.37393	0.331	0.669
INC097A04	CG2448	FucT6	1	1.12961	0.28697	0.33268	0.33266	0.28669	0.331	0.669
INC011H06	CG7766	CG7766	1	1.10053	0.31727	0.33151	0.33105	0.31727	0.3311	0.6689
INC122D10	CG1101	Aly	1	1.03161	0.08073	0.08265	0.08252	0.08073	0.3312	0.6688
INC132B01	CG9553	chic	1	1.03597	0.09993	0.09918	0.09907	0.09987	0.3313	0.6687
INC114E01	CG2157	CG2157	1	1.14802	0.37146	0.41279	0.41258	0.37081	0.3314	0.6686
INC021G03	CG8300	CG8300	1	1.15198	0.3819	0.43862	0.43869	0.38175	0.3318	0.6682
INC002F02	CG13567	CG13567	1	1.04896	0.13825	0.13538	0.13476	0.13805	0.3324	0.6676
INC010D08	CG12676	ed	1	1.18467	0.43224	0.44492	0.44457	0.43224	0.3328	0.6672
INC032D06	CG9031	CG9031	1	1.16998	0.39829	0.40086	0.39994	0.39829	0.3328	0.6672
INC012B07	CG10901	osk	1	1.06197	0.16721	0.15821	0.15726	0.167	0.3329	0.6671
INC065C03	CG4214	Syx5	1	1.04354	0.15037	0.15786	0.1577	0.14963	0.333	0.667
INC014B03	CG9666	CG9666	1	1.03957	0.11003	0.10898	0.10887	0.10972	0.3334	0.6666
INC109A04	CG5650	Pp1-87B	1	1.06091	0.15493	0.15904	0.15879	0.15493	0.3337	0.6663
INC129A11	CG5414	CG5414	1	1.15001	0.35248	0.38617	0.38594	0.35242	0.3337	0.6663
INC015G08	CG30443	CG30443	1	1.19095	0.44082	0.49505	0.49477	0.44064	0.3341	0.6659
INC136B02	CG14898	CG14898	1	1.06228	0.17007	0.1647	0.16458	0.16998	0.335	0.665
INC136D02	CG1458	CG1458	1	1.02946	0.07388	0.07664	0.07656	0.07385	0.3351	0.6649
INC060G08	CG4620	unk	1	1.13559	0.38118	0.39934	0.39917	0.38028	0.3355	0.6645
INC050C03	CG11306	CG11306	1	1.05312	0.18629	0.18215	0.18217	0.18624	0.3358	0.6642
INC022A11	CG2200	CG2200	1	1.02899	0.08129	0.07756	0.07742	0.0808	0.336	0.664
INC084G05	CG12108	Ppt1	1	1.12309	0.34929	0.3626	0.3623	0.34913	0.336	0.664
INC020B02	CG32413	CG32413	1	1.0562	0.16445	0.16378	0.16369	0.16438	0.3362	0.6638
INC118H04	CG7816	CG7816	1	1.07965	0.21993	0.22088	0.22076	0.21968	0.3366	0.6634
INC013A10	CG9415	Xbp1	1	1.02661	0.06909	0.0727	0.07259	0.06907	0.337	0.663
INC147E01	CG10674	CG10674	1	1.12379	0.36324	0.37672	0.37655	0.36319	0.3371	0.6629
INC054D06	CG5970	CG5970	1	1.07444	0.21238	0.21401	0.21394	0.21148	0.3374	0.6626
INC028F10	CG2331	TER94	1	1.07399	0.21889	0.23907	0.23864	0.21864	0.3375	0.6625
INC028H11	CG4341	CG4341	1	1.05124	0.17778	0.18258	0.18217	0.17727	0.3375	0.6625
INC019C05	CG8134	CG8134	1	1.06016	0.16301	0.15636	0.15631	0.16268	0.3378	0.6622
INC107F12	CG1552	CG1552	1	1.14001	0.3811	0.39987	0.39954	0.38055	0.3387	0.6613
INC068A04	CG33106	mask	1	1.06129	0.17678	0.17881	0.17868	0.17676	0.3391	0.6609
INC078G09	CG31688	CG31688	1	1.10925	0.25793	0.29667	0.29644	0.25733	0.3392	0.6608
INC032F07	CG6180	CG6180	1	1.0331	0.09523	0.09388	0.09374	0.0952	0.3394	0.6606
INC083E07	CG12375	CG12375	1	1.05004	0.13122	0.13445	0.13408	0.13113	0.3396	0.6604
INC008E07	CG7734	shn	1	1.09037	0.26044	0.26313	0.26255	0.26032	0.3398	0.6602
INC127E08	CG5059	CG5059	1	1.11232	0.34227	0.3552	0.35471	0.3422	0.3398	0.6602
INC010B02	CG14224	CG14224	1	1.06247	0.25912	0.24754	0.24745	0.25887	0.3399	0.6601
INC028G01	CG7162	Trap220	1	1.06904	0.27196	0.27237	0.27187	0.27169	0.34	0.66
INC063F06	CG18616	CG18616	1	1.05978	0.1826	0.188	0.18725	0.18226	0.3402	0.6598
INC120H09	CG32697	l(1)G0232	1	1.06219	0.17669	0.17407	0.17353	0.17631	0.3403	0.6597
INC116F06	CG13956	kat80	1	1.12413	0.36664	0.38639	0.38632	0.36648	0.3404	0.6596
INC117A11	CG12852	CG12852	1	1.03015	0.08724	0.08677	0.08666	0.08722	0.3405	0.6595
INC011C06	CG6199	CG6199	1	1.09427	0.3193	0.31645	0.31627	0.3191	0.3408	0.6592
INC005G11	CG14095	CG14095	1	1.07598	0.23113	0.23895	0.23863	0.231	0.3414	0.6586
INC051F03	CG6730	Cyp4d21	1	1.08532	0.21656	0.24375	0.24321	0.2162	0.3425	0.6575
INC023H02	CG10596	Msr-110	1	1.13155	0.35375	0.38503	0.38478	0.35333	0.3432	0.6568
INC028H06	CG5093	Doc3	1	1.07148	0.23209	0.24469	0.24448	0.23157	0.3432	0.6568
INC036H11	CG12165	Incenp	1	1.03714	0.11392	0.11109	0.11092	0.11333	0.3437	0.6563
INC108C01	CG14234	CG14234	1	1.16195	0.4117	0.47069	0.46938	0.41093	0.3442	0.6558
INC064H02	CG7849	CG7849	1	1.12191	0.35556	0.38463	0.38422	0.35546	0.3443	0.6557
INC004H06	CG32096	rols	1	1.16323	0.42706	0.44773	0.44765	0.42636	0.3445	0.6555
INC037G12	CG3753	Marcal1	1	1.05912	0.16688	0.16724	0.16676	0.16638	0.3446	0.6554
INC156B01	CG18301	CG18301	1	1.1559	0.41735	0.44739	0.44669	0.4174	0.3449	0.6551
INC054F03	CG7527	CadN2	1	1.04531	0.12819	0.13183	0.13156	0.1281	0.3458	0.6542
INC112D08	CG16874	Vm32E	1	1.04404	0.11795	0.12137	0.1213	0.11795	0.3461	0.6539
INC059H04	CG17762	tomosyn	1	1.04817	0.13582	0.13609	0.13575	0.13582	0.3462	0.6538
INC056E05	CG33297	CG33297	1	1.05945	0.20243	0.22093	0.22059	0.20243	0.3464	0.6536
INC122C12	CG3509	CG3509	1	1.04083	0.11716	0.11478	0.11462	0.11707	0.3464	0.6536
INC068H11	CG2647	per	1	1.19197	0.44308	0.51088	0.51088	0.44295	0.3469	0.6531
INC091H11	CG4185	NC2&bgr;	1	1.08745	0.25272	0.24452	0.24409	0.25231	0.347	0.653
INC157E04	CG13183	CG13183	1	1.1643	0.41631	0.46033	0.46044	0.41619	0.3473	0.6527
INC010H10	CG3894	CG3894	1	1.07159	0.23626	0.23935	0.23935	0.23614	0.3483	0.6517
INC117E06	CG13879	CG13879	1	1.08173	0.24951	0.24851	0.24851	0.24938	0.3483	0.6517
INC051G04	CG7429	CG7429	1	1.07631	0.21632	0.22481	0.22475	0.21616	0.3487	0.6513
INC057B12	CG9976	Lectin-galC1	1	1.02341	0.15997	0.15276	0.15225	0.15942	0.3489	0.6511
INC128C09	CG3689	CG3689	1	1.05012	0.14938	0.14718	0.14684	0.14934	0.3489	0.6511
INC028H05	CG17724	CG17724	1	1.07231	0.27554	0.28073	0.28048	0.27502	0.3494	0.6506
INC006D02	CG12235	Arp11	1	1.03215	0.08786	0.09266	0.09235	0.08786	0.3498	0.6502
INC152B01	CG8819	achi	1	1.0703	0.23436	0.2409	0.24087	0.23397	0.3499	0.6501
INC051A01	CG4374	CG4374	1	1.08193	0.22454	0.2344	0.23428	0.22448	0.3501	0.6499
INC051E09	CG33006	CG33006	1	1.10368	0.30338	0.31169	0.31162	0.30315	0.3502	0.6498
INC030D07	CG2342	Ccp84Ag	1	1.0841	0.31259	0.31669	0.31648	0.31249	0.3506	0.6494
INC127G10	CG13929	metl	1	1.03474	0.10277	0.10401	0.10397	0.1027	0.3508	0.6492
INC054E11	CG32592	hiw	1	1.10855	0.32022	0.32633	0.32527	0.31987	0.3509	0.6491
INC085B07	CG6420	CG6420	1	1.04674	0.22701	0.23982	0.23957	0.22692	0.3509	0.6491
INC066H10	CG1258	pav	1	1.0857	0.30677	0.33435	0.33403	0.30575	0.3518	0.6482
INC127D05	CG8726	CG8726	1	1.08504	0.2666	0.25668	0.25619	0.26655	0.3518	0.6482
INC117D11	CG4218	CG4218	1	1.03746	0.11327	0.11233	0.11209	0.11327	0.352	0.648
INC058G08	CG9715	CG9715	1	1.1513	0.39686	0.38465	0.3846	0.39642	0.3522	0.6478
INC142A01	CG15715	CG15715	1	1.07792	0.25691	0.25659	0.25654	0.2567	0.3525	0.6475
INC089F12	CG16944	sesB	1	1.01684	0.05227	0.05342	0.0534	0.05222	0.3531	0.6469
INC155A06	CG6500	Bx	1	1.07404	0.29503	0.30562	0.30539	0.29424	0.3538	0.6462
INC047D06	CG14710	CG14710	1	1.10073	0.33974	0.35452	0.35452	0.33941	0.3539	0.6461
INC004D12	CG14645	CG14645	1	1.02584	0.07584	0.07802	0.07784	0.07586	0.3542	0.6458
INC127E12	CG9076	CG9076	1	1.07425	0.24288	0.24806	0.2478	0.2417	0.3542	0.6458
INC136D10	CG4710	CG4710	1	1.05946	0.20799	0.22578	0.22546	0.20781	0.3547	0.6453
INC015E01	CG15793	Dsor1	1	1.04201	0.12703	0.12992	0.12988	0.12681	0.3549	0.6451
INC022H11	CG17244	CG17244	1	1.0528	0.17365	0.17299	0.17299	0.17342	0.3553	0.6447
INC144C08	CG6583	CG6583	1	1.06111	0.1997	0.20266	0.20232	0.19934	0.3554	0.6446
INC151G01	CG3082	l(2)k09913	1	1.03017	0.09102	0.09149	0.09146	0.09091	0.3554	0.6446
INC009H10	CG8978	Sop2	1	1.03275	0.10093	0.09941	0.09934	0.10093	0.3556	0.6444
INC029H02	CG10539	S6k	1	1.13308	0.37393	0.38265	0.3826	0.37371	0.3557	0.6443
INC097C02	CG12424	CG12424	1	1.13524	0.40447	0.4383	0.4383	0.40405	0.356	0.644
CONv04A16	CG4027	Act5C	1	1.03604	0.11483	0.11931	0.1192	0.11476	0.3561	0.6439
INC042C06	CG32684	&agr;-Man-I	1	1.04145	0.1571	0.14253	0.14253	0.15701	0.3566	0.6434
INC089B01	CG13912	CG13912	1	1.02311	0.10481	0.10207	0.10191	0.10461	0.3567	0.6433
INC035A04	CG2185	CG2185	1	1.04023	0.12859	0.12848	0.12837	0.12855	0.357	0.643
INC075G08	CG10704	toe	1	1.04924	0.18823	0.19653	0.19646	0.18814	0.3571	0.6429
INC013A09	CG11076	CG11076	1	1.08294	0.26481	0.27432	0.27406	0.26432	0.3573	0.6427
CONv04A20	CG4027	Act5C	1	1.03387	0.09983	0.10104	0.10093	0.09972	0.3574	0.6426
INC147B10	CG9555	CG9555	1	1.10936	0.35663	0.37046	0.37023	0.35663	0.3575	0.6425
INC029A02	CG8194	RNaseX25	1	1.10905	0.34592	0.33403	0.33398	0.34587	0.358	0.642
INC137D12	CG15083	CG15083	1	1.03556	0.11727	0.11994	0.11991	0.1172	0.358	0.642
INC028H02	CG11529	CG11529	1	1.04939	0.15199	0.15376	0.15369	0.15167	0.3583	0.6417
INC105E11	CG1406	U2A	1	1.01907	0.13407	0.13711	0.13684	0.13363	0.3589	0.6411
INC124G01	CG11181	cup	1	1.036	0.12155	0.11841	0.11827	0.12151	0.359	0.641
INC085H02	CG1912	Gyc&agr;99B	1	1.14448	0.4387	0.43299	0.43254	0.43808	0.3592	0.6408
INC016E01	CG32529	CG32529	1	1.10684	0.31281	0.3411	0.34073	0.31274	0.3595	0.6405
INC086C07	CG10561	CG10561	1	1.09415	0.34679	0.34851	0.34738	0.34556	0.3597	0.6403
INC050E08	CG4084	l(2)not	1	1.07089	0.24602	0.25939	0.25901	0.24568	0.3598	0.6402
INC026H05	CG13594	CG13594	1	1.03743	0.11346	0.11541	0.11543	0.11349	0.3599	0.6401
INC086F05	CG3183	geminin	1	1.04771	0.15541	0.15261	0.15254	0.15512	0.3599	0.6401
INC155G12	CG30389	CG30389	1	1.04223	0.14349	0.14202	0.14202	0.14343	0.3599	0.6401
INC034E09	CG14938	crol	1	1.04662	0.1387	0.14005	0.14003	0.13859	0.3601	0.6399
INC039D08	CG1666	Hlc	1	1.04878	0.15548	0.1572	0.15706	0.15539	0.3605	0.6395
INC116E08	CG14413	mRpS25	1	1.04713	0.15609	0.15211	0.15187	0.15595	0.3607	0.6393
INC031E09	CG31911	Ent2	1	1.0392	0.11818	0.1182	0.118	0.11798	0.3609	0.6391
INC069B11	CG4755	RhoGAP92B	1	1.12105	0.37234	0.38706	0.38636	0.37208	0.3617	0.6383
INC081H08	CG13091	CG13091	1	1.0469	0.15544	0.15779	0.15751	0.15522	0.3617	0.6383
INC013F03	CG7245	CG7245	1	1.19834	0.48908	0.59566	0.59535	0.48897	0.3627	0.6373
INC056C06	CG4404	CG4404	1	1.03846	0.12508	0.12704	0.12693	0.12492	0.3628	0.6372
INC051B12	CG1603	CG1603	1	1.057	0.27048	0.26432	0.264	0.27019	0.3629	0.6371
INC106H03	CG9271	Vm34Ca	1	1.04429	0.12615	0.13087	0.13074	0.12615	0.3629	0.6371
INC002C02	CG18156	CG18156	1	1.08496	0.34145	0.34717	0.34664	0.34124	0.363	0.637
INC147H08	CG4312	MtnB	1	1.1025	0.37133	0.36856	0.36847	0.37074	0.3631	0.6369
INC053G11	CG5937	CG5937	1	1.15826	0.43074	0.4947	0.49451	0.43047	0.3632	0.6368
INC015C10	CG9022	Ost48	1	1.04062	0.12205	0.13151	0.13151	0.12186	0.3634	0.6366
INC081C03	CG12720	CG12720	1	1.02587	0.09013	0.08643	0.08612	0.09013	0.3635	0.6365
INC091D08	CG11403	CG11403	1	1.09683	0.30473	0.31069	0.31069	0.30452	0.3636	0.6364
INC013H02	CG15322	CG15322	1	1.03618	0.11703	0.1219	0.12186	0.11703	0.3637	0.6363
INC020B01	CG1155	Osi14	1	1.08396	0.2901	0.30598	0.30584	0.28994	0.3642	0.6358
INC039B05	CG7650	CG7650	1	1.02875	0.17619	0.18002	0.17991	0.17547	0.3642	0.6358
INC114F12	CG8680	CG8680	1	1.02799	0.08967	0.09295	0.09286	0.08951	0.3646	0.6354
INC148H12	CG3576	Lag1	1	1.04569	0.22353	0.24564	0.24562	0.22319	0.3646	0.6354
INC052F11	CG6058	Ald	1	1.03323	0.11385	0.11604	0.11606	0.11381	0.3647	0.6353
INC152F04	CG17051	dod	1	1.04941	0.14853	0.15237	0.15219	0.14851	0.365	0.635
INC038A06	CG18507	CG18507	1	1.18725	0.51544	0.52702	0.52702	0.51533	0.3653	0.6347
INC046C10	CG4050	CG4050	1	1.06193	0.28193	0.27497	0.27473	0.28186	0.3653	0.6347
INC112G01	CG15442	RpL27A	1	1.01013	0.03404	0.03475	0.03475	0.03394	0.3654	0.6346
INC004E01	CG15214	CG15214	1	1.03195	0.20959	0.20234	0.20203	0.20806	0.3655	0.6345
INC153D06	CG8427	SmD3	1	1.02903	0.0963	0.09917	0.09915	0.09628	0.3655	0.6345
INC113B11	CG14996	Chd64	1	1.04816	0.15237	0.15165	0.15161	0.15221	0.3659	0.6341
INC117B10	CG31990	CG31990	1	1.03793	0.11875	0.128	0.12802	0.11859	0.3659	0.6341
INC049E02	CG15884	CG15884	1	1.05244	0.21219	0.21572	0.21553	0.21162	0.3663	0.6337
INC006E09	CG1572	CG1572	1	1.0811	0.32418	0.32909	0.32852	0.32384	0.3664	0.6336
INC145H10	CG12400	CG12400	1	1.04008	0.13158	0.13266	0.13253	0.13132	0.3664	0.6336
INC098F09	CG1354	CG1354	1	1.03872	0.13495	0.13782	0.13771	0.13493	0.3668	0.6332
INC127F06	CG11019	CG11019	1	1.0655	0.24933	0.25697	0.25693	0.24933	0.3669	0.6331
INC085D01	CG3658	CDC45L	1	1.07843	0.33178	0.32779	0.32781	0.33183	0.367	0.633
INC143F02	CG12101	Hsp60	1	1.02264	0.08092	0.08164	0.08162	0.08092	0.3672	0.6328
INC001B08	CG31352	CG31352	1	1.09717	0.34642	0.36523	0.36518	0.34635	0.3674	0.6326
INC050B01	CG12321	CG12321	1	1.03155	0.10267	0.10406	0.104	0.10261	0.3675	0.6325
INC008A12	CG31368	CG31368	1	1.02579	0.08727	0.08762	0.08764	0.08707	0.3677	0.6323
INC005A08	CG1263	RpL8	1	1.01072	0.03701	0.03727	0.03726	0.037	0.3679	0.6321
INC044C02	CG6098	Lrr47	1	1.11153	0.36645	0.39858	0.3984	0.36609	0.368	0.632
INC127A09	CG8026	CG8026	1	1.11253	0.36476	0.40398	0.40375	0.36454	0.368	0.632
INC019G06	CG2160	Socs44A	1	1.10069	0.35701	0.38683	0.3865	0.35685	0.3685	0.6315
INC125H04	CG7314	Bmcp	1	1.09449	0.36397	0.37581	0.37565	0.36401	0.3686	0.6314
INC123A12	CG7380	CG7380	1	1.07247	0.21649	0.22122	0.22115	0.21618	0.3688	0.6312
INC009G07	CG9327	Pros29	1	1.02454	0.08071	0.07907	0.07894	0.08064	0.369	0.631
INC156F01	CG10051	CG10051	1	1.065	0.21328	0.21611	0.21611	0.21317	0.3691	0.6309
INC084G01	CG2005	Ptp99A	1	1.12263	0.39141	0.42535	0.42501	0.39112	0.3694	0.6306
INC154D04	CG31247	tinc	1	1.02413	0.08305	0.08683	0.08685	0.08307	0.3696	0.6304
INC051A09	CG1600	CG1600	1	1.05078	0.15951	0.17821	0.17778	0.15867	0.3697	0.6303
INC136H04	CG14298	CG14298	1	1.03927	0.13875	0.13806	0.1377	0.13859	0.3698	0.6302
INC143C06	CG12029	CG12029	1	1.10062	0.32914	0.33738	0.33657	0.329	0.3701	0.6299
INC057B02	CG6758	CG6758	1	1.12046	0.40456	0.43462	0.43452	0.40258	0.3704	0.6296
INC009H06	CG3268	phtf	1	1.13918	0.44854	0.45703	0.45703	0.44874	0.3706	0.6294
INC120G01	CG3422	Pros28.1	1	1.01161	0.04136	0.04028	0.04027	0.04135	0.3707	0.6293
INC028H04	CG7175	CG7175	1	1.05783	0.28055	0.28207	0.28135	0.28006	0.3708	0.6292
INC133G04	CG33512	dpr4	1	1.15557	0.44675	0.48898	0.48871	0.44668	0.371	0.629
INC015D11	CG4143	mbf1	1	1.02252	0.07944	0.08015	0.08006	0.07904	0.3711	0.6289
INC154D07	CG10415	TfIIE&agr;	1	1.09574	0.3335	0.33502	0.33429	0.33311	0.3719	0.6281
INC034A11	CG3902	CG3902	1	1.03437	0.13943	0.13024	0.12986	0.13871	0.3721	0.6279
INC049F03	CG11295	l(2)dtl	1	1.03021	0.10187	0.10279	0.10273	0.10167	0.3723	0.6277
INC111F09	CG6046	Bin1	1	1.05287	0.16992	0.18153	0.18153	0.16963	0.3725	0.6275
INC014F04	CG31868	Samuel	1	1.03125	0.10636	0.1067	0.1067	0.1063	0.3734	0.6266
INC059G01	CG32659	Ten-a	1	1.08418	0.34722	0.35077	0.3507	0.3471	0.3735	0.6265
INC026G11	CG18273	CG18273	1	1.13911	0.43421	0.4559	0.45564	0.43434	0.3737	0.6263
INC004H03	CG14670	CG14670	1	1.11574	0.40547	0.37773	0.37709	0.40488	0.3741	0.6259
INC140D08	CG5887	desat1	1	1.03125	0.1096	0.11119	0.11117	0.10944	0.3744	0.6256
INC109D04	CG9034	CG9034	1	1.02588	0.09618	0.0941	0.09397	0.09607	0.3746	0.6254
INC155H03	CG4059	ftz-f1	1	1.01902	0.06765	0.06875	0.06871	0.06759	0.3746	0.6254
INC052A01	CG11037	CG11037	1	1.07492	0.27747	0.25511	0.2546	0.27727	0.375	0.625
INC078E05	CG11309	CG11309	1	1.04661	0.18087	0.17768	0.17768	0.18071	0.3753	0.6247
INC036D04	CG3009	CG3009	1	1.0919	0.35206	0.37116	0.37098	0.35171	0.3754	0.6246
INC135H11	CG4412	ATPsyn-Cf6	1	1.03696	0.12732	0.12719	0.12719	0.12721	0.3755	0.6245
INC136D05	CG9466	CG9466	1	1.06859	0.31071	0.32178	0.32174	0.31024	0.3759	0.6241
INC150H11	CG2081	CG2081	1	1.03966	0.14626	0.14433	0.14418	0.14606	0.376	0.624
INC154G06	CG10992	CG10992	1	1.02543	0.09268	0.09058	0.09058	0.09266	0.3765	0.6235
INC006B03	CG5595	Sce	1	1.11484	0.39614	0.41833	0.41833	0.39567	0.3767	0.6233
INC141H06	CG12714	CG12714	1	1.09433	0.35543	0.37647	0.37631	0.35448	0.3767	0.6233
INC125B06	CG9183	plu	1	1.04296	0.15446	0.16075	0.16066	0.15437	0.3772	0.6228
INC027E11	CG12625	CG12625	1	1.09364	0.3242	0.35189	0.35166	0.32395	0.3776	0.6224
INC028E09	CG9009	CG9009	1	1.02598	0.09283	0.09569	0.0956	0.09275	0.3776	0.6224
INC018B02	CG10932	CG10932	1	1.01629	0.05956	0.05892	0.0589	0.05954	0.3779	0.6221
INC110G04	CG9755	pum	1	1.04556	0.18109	0.18414	0.18405	0.18111	0.3782	0.6218
INC021G06	CG12948	CG12948	1	1.04308	0.15612	0.16094	0.16085	0.15596	0.3787	0.6213
INC118A07	CG5242	mRpL40	1	1.05716	0.20161	0.2022	0.20217	0.20134	0.3788	0.6212
INC051F12	CG6753	CG6753	1	1.06947	0.26297	0.26324	0.26284	0.2627	0.3789	0.6211
INC068D02	CG18088	CG18088	1	1.04497	0.19331	0.20806	0.20779	0.1925	0.3789	0.6211
INC127G01	CG10113	CG10113	1	1.02388	0.12381	0.12496	0.12488	0.12378	0.3789	0.6211
INC117H06	CG8465	l(1)G0222	1	1.08326	0.34162	0.36378	0.36288	0.34153	0.379	0.621
INC025C11	CG31037	CG31037	1	1.12365	0.40313	0.4136	0.4136	0.40325	0.3791	0.6209
INC012B03	CG17903	Cyt-c-p	1	1.0235	0.09485	0.09299	0.09299	0.09477	0.3794	0.6206
INC115H12	CG5177	CG5177	1	1.12547	0.40897	0.41223	0.41186	0.40897	0.3796	0.6204
INC037F01	CG32137	CG32137	1	1.1132	0.38952	0.42168	0.42122	0.38922	0.38	0.62
INC129F09	CG31450	mRpS18A	1	1.02719	0.10257	0.10286	0.10277	0.10248	0.3801	0.6199
INC061C09	CG11265	CG11265	1	1.04135	0.14854	0.15043	0.15019	0.1485	0.3802	0.6198
INC013A12	CG9491	Gef26	1	1.03242	0.13677	0.13852	0.13752	0.13659	0.3803	0.6197
INC058D03	CG16743	CG16743	1	1.09359	0.29959	0.32634	0.32623	0.29927	0.3803	0.6197
INC075C05	CG4600	yip2	1	1.01731	0.06668	0.06658	0.06655	0.06662	0.3803	0.6197
INC125B02	CG9710	nudC	1	1.07875	0.33362	0.33739	0.33721	0.33315	0.3805	0.6195
INC143E12	CG13779	CG13779	1	1.03391	0.12425	0.12788	0.12781	0.12423	0.3805	0.6195
INC059B04	CG11799	Mnf	1	1.01549	0.06039	0.05895	0.05889	0.06036	0.3806	0.6194
INC028A04	CG10032	CG10032	1	1.13241	0.44475	0.46627	0.46637	0.4441	0.3807	0.6193
INC151H05	CG17673	Acp70A	1	1.07343	0.28717	0.26473	0.26482	0.28683	0.3811	0.6189
INC139B01	CG10071	RpL29	1	1.03054	0.1152	0.11374	0.11368	0.11514	0.3812	0.6188
INC040F02	CG14608	CG14608	1	1.09603	0.36699	0.41398	0.41398	0.3669	0.3817	0.6183
INC072F01	CG9817	CG9817	1	1.07078	0.26877	0.26064	0.26039	0.26868	0.3819	0.6181
INC014H12	CG9881	p16-ARC	1	1.04582	0.18657	0.19023	0.1897	0.18657	0.3826	0.6174
INC032D04	CG1722	CG1722	1	1.04091	0.18979	0.19675	0.19666	0.18957	0.3827	0.6173
INC034H04	CG11378	CG11378	1	1.04319	0.15458	0.15351	0.15344	0.15447	0.3827	0.6173
INC127F12	CG16778	Tkr	1	1.06031	0.21701	0.21194	0.21196	0.21676	0.3827	0.6173
INC015G10	CG12408	TpnC4	1	1.05608	0.22093	0.21416	0.21398	0.22085	0.3828	0.6172
INC017A07	CG6017	CG6017	1	1.07088	0.26969	0.26419	0.26336	0.26954	0.3828	0.6172
INC051A08	CG1514	CG1514	1	1.0955	0.35036	0.34397	0.34397	0.35036	0.3828	0.6172
CONv04C24	CG4027	Act5C	1	1.03237	0.11666	0.11846	0.11842	0.11639	0.3832	0.6168
INC135E10	CG11079	CG11079	1	1.12822	0.42249	0.4631	0.46301	0.42249	0.3836	0.6164
INC042H12	CG15185	CG15185	1	1.05198	0.25942	0.26929	0.26736	0.25933	0.3837	0.6163
INC021H07	CG5163	TfIIA-S	1	1.02871	0.11102	0.11449	0.11394	0.11102	0.384	0.616
INC024D02	CG17985	CG17985	1	1.02487	0.10267	0.10381	0.10321	0.10234	0.3841	0.6159
INC018B01	CG7562	Trf	1	1.07362	0.33127	0.34768	0.34764	0.33071	0.3847	0.6153
INC012C03	CG2991	CG2991	1	1.06798	0.33437	0.33145	0.33088	0.33332	0.3848	0.6152
INC087G01	CG7399	Hn	1	1.08691	0.3676	0.36595	0.3659	0.36592	0.3853	0.6147
INC089H01	CG16947	CG16947	1	1.07117	0.29344	0.30406	0.30383	0.29326	0.3853	0.6147
INC064C05	CG31289	Dph5	1	1.00615	0.02586	0.02524	0.02522	0.02585	0.3857	0.6143
INC046F08	CG1847	CG1847	1	1.02022	0.11272	0.11193	0.11193	0.11254	0.3859	0.6141
INC126D05	CG2216	Fer1HCH	1	1.01678	0.06352	0.06567	0.06567	0.0635	0.386	0.614
INC152H02	CG5547	Pect	1	1.07158	0.32623	0.36212	0.36056	0.3263	0.386	0.614
INC108E08	CG1599	CG1599	1	1.03316	0.1225	0.12579	0.12577	0.12246	0.3863	0.6137
INC006E03	CG4032	Abl	1	1.06882	0.33045	0.33206	0.33208	0.32975	0.3864	0.6136
INC078E10	CG3437	CG3437	1	1.05555	0.23046	0.25715	0.25677	0.2304	0.3864	0.6136
INC025B01	CG7826	mnb	1	1.03668	0.15561	0.16081	0.16052	0.1555	0.3867	0.6133
INC143A06	CG31163	CG31163	1	1.10568	0.37183	0.41819	0.41741	0.37045	0.3868	0.6132
INC052D12	CG18416	CG18416	1	1.06333	0.26103	0.2658	0.26564	0.26089	0.3871	0.6129
INC028G02	CG8264	Bx42	1	1.02273	0.09155	0.09021	0.09012	0.09152	0.3873	0.6127
INC008H09	CG4328	CG4328	1	1.04318	0.18266	0.1784	0.17818	0.18097	0.3877	0.6123
INC152H09	CG5744	CG5744	1	1.08163	0.3403	0.37179	0.3715	0.33968	0.3877	0.6123
INC121B09	CG17221	CG17221	1	1.02992	0.12059	0.12178	0.12176	0.12023	0.3879	0.6121
INC075E12	CG1780	Idgf4	1	1.01866	0.07484	0.07832	0.07834	0.07478	0.3888	0.6112
INC129D03	CG1890	CG1890	1	1.02964	0.11703	0.11591	0.11589	0.11685	0.3888	0.6112
INC059E10	CG11130	Rtc1	1	1.0467	0.20079	0.19426	0.19405	0.20079	0.3898	0.6102
INC044C01	CG1216	CG1216	1	1.07819	0.32077	0.32751	0.32663	0.32057	0.3903	0.6097
INC052E03	CG32717	sdt	1	1.02038	0.08923	0.08888	0.08872	0.08914	0.3904	0.6096
INC008H05	CG14264	CG14264	1	1.02622	0.14316	0.14092	0.14081	0.14314	0.3909	0.6091
INC032F02	CG4945	CG4945	1	1.08109	0.35978	0.38142	0.38104	0.35978	0.3911	0.6089
INC054C07	CG14459	CG14459	1	1.01981	0.07632	0.07682	0.07679	0.07613	0.3912	0.6088
INC091A08	CG8286	CG8286	1	1.03563	0.17808	0.19058	0.19054	0.1781	0.3912	0.6088
INC105A01	CG3740	CG3740	1	1.05346	0.24346	0.23773	0.23744	0.24344	0.3913	0.6087
INC133D12	CG9245	CG9245	1	1.06857	0.2834	0.26393	0.26366	0.2832	0.3913	0.6087
INC098H05	CG3458	Top3&bgr;	1	1.08635	0.35434	0.39801	0.39741	0.35429	0.3917	0.6083
INC073B06	CG7853	CG7853	1	1.01274	0.1338	0.13668	0.13666	0.13347	0.392	0.608
INC005E03	CG9243	CG9243	1	1.06148	0.24691	0.25125	0.25047	0.24691	0.3922	0.6078
INC042H10	CG17982	CG17982	1	1.06574	0.24997	0.25448	0.25439	0.24949	0.393	0.607
INC039B10	CG31547	CG31547	1	1.03363	0.14743	0.15066	0.15066	0.14734	0.3932	0.6068
INC095A08	CG8237	CG8237	1	1.04212	0.16996	0.17964	0.17944	0.16943	0.3936	0.6064
INC059G10	CG7675	CG7675	1	1.03936	0.15845	0.15812	0.15803	0.15838	0.3938	0.6062
INC100C08	CG5525	CG5525	1	1.01327	0.05578	0.05701	0.057	0.05544	0.3938	0.6062
INC011F07	CG6223	&bgr;Cop	1	1.03841	0.19201	0.20275	0.20275	0.19176	0.3939	0.6061
INC051H07	CG31884	Trx-2	1	1.01712	0.07405	0.07555	0.07556	0.07372	0.3939	0.6061
INC052G04	CG31900	CG31900	1	1.03384	0.14396	0.14358	0.14358	0.14396	0.3939	0.6061
INC049D04	CG18600	CG18600	1	1.06048	0.27985	0.28215	0.28143	0.27949	0.3941	0.6059
INC064H12	CG3594	Eap	1	1.11548	0.39991	0.42969	0.42959	0.3998	0.3943	0.6057
INC076H12	CG9865	CG9865	1	1.1096	0.43087	0.44469	0.44286	0.43077	0.3943	0.6057
INC044C06	CG9623	if	1	1.08845	0.38372	0.41782	0.4175	0.38378	0.3945	0.6055
INC061G10	CG15438	CG15438	1	1.02375	0.10844	0.1081	0.10783	0.1083	0.3946	0.6054
INC138F06	CG17161	grp	1	1.09844	0.41878	0.43859	0.43841	0.41633	0.3947	0.6053
INC051C12	CG7745	CG7745	1	1.04128	0.21284	0.21685	0.21683	0.21247	0.3948	0.6052
INC138A12	CG1681	CG1681	1	1.03724	0.15447	0.15433	0.15429	0.15422	0.3948	0.6052
INC116H01	CG1065	Scs&agr;	1	1.01491	0.06441	0.06427	0.06421	0.06433	0.395	0.605
INC125F11	CG3732	CG3732	1	1.03062	0.12589	0.12901	0.12868	0.12571	0.3953	0.6047
INC145G07	CG15261	CG15261	1	1.08911	0.394	0.34545	0.3448	0.39376	0.3953	0.6047
INC070F02	CG1782	Uba1	1	1.03674	0.15566	0.16051	0.16033	0.15528	0.3954	0.6046
INC151D10	CG1878	CecB	1	1.04931	0.19755	0.19611	0.19602	0.19751	0.3954	0.6046
INC144F01	CG31062	side	1	1.0588	0.31946	0.31579	0.31572	0.31933	0.3959	0.6041
INC157A12	CG15204	CG15204	1	1.05647	0.23259	0.22858	0.22835	0.23254	0.3959	0.6041
INC146F10	CG14028	cype	1	1.05375	0.21723	0.22074	0.22072	0.21702	0.3962	0.6038
INC076H07	CG3326	CG3326	1	1.04937	0.28788	0.28198	0.28137	0.28767	0.3967	0.6033
INC108D08	CG14117	CG14117	1	1.09922	0.38899	0.40206	0.40188	0.38849	0.3974	0.6026
INC115C08	CG8282	Snx6	1	1.04105	0.20744	0.21938	0.21942	0.20738	0.3981	0.6019
INC058C01	CG7760	cato	1	1.1107	0.42921	0.48154	0.48146	0.42905	0.3984	0.6016
INC049D12	CG8996	wal	1	1.03557	0.15581	0.16271	0.1624	0.15539	0.3987	0.6013
INC051F08	CG15765	CG15765	1	1.04057	0.17941	0.17754	0.17738	0.17921	0.3993	0.6007
INC127H12	CG9946	eIF-2&agr;	1	1.01703	0.0741	0.07661	0.0766	0.07411	0.3993	0.6007
INC065B06	CG10545	G&bgr;13F	1	1.02285	0.11724	0.12192	0.12185	0.11719	0.3996	0.6004
INC099E08	CG5771	Rab11	1	1.0411	0.1828	0.18424	0.1842	0.18235	0.3996	0.6004
INC149D12	CG7929	ocn	1	1.11034	0.41481	0.4772	0.47704	0.4147	0.3997	0.6003
INC071B12	CG4538	CG4538	1	1.07101	0.35114	0.36541	0.36532	0.35114	0.3998	0.6002
INC027A10	CG5339	CG5339	1	1.02871	0.13824	0.13204	0.13198	0.1382	0.4004	0.5996
INC013H03	CG4109	Syx8	1	1.06043	0.24557	0.24181	0.24172	0.24541	0.4008	0.5992
INC075D05	CG4107	Pcaf	1	1.04235	0.19101	0.18777	0.18773	0.19088	0.4017	0.5983
INC151D06	CG2021	CG2021	1	1.05506	0.22383	0.23075	0.23082	0.22379	0.402	0.598
INC153C09	CG7185	CG7185	1	1.02555	0.11833	0.12268	0.12239	0.11813	0.4022	0.5978
INC059F11	CG32491	mod(mdg4)	1	1.06038	0.34276	0.34984	0.34925	0.34254	0.4024	0.5976
INC151E08	CG13071	CG13071	1	1.06856	0.31205	0.33796	0.33784	0.31163	0.4025	0.5975
INC125H08	CG11825	CG11825	1	1.02279	0.10914	0.10746	0.10741	0.1089	0.4026	0.5974
INC014F08	CG8399	CG8399	1	1.02701	0.116	0.12226	0.12195	0.11581	0.4033	0.5967
INC138G09	CG9328	CG9328	1	1.10671	0.43875	0.46882	0.46767	0.43837	0.4033	0.5967
INC050B11	CG18375	CG18375	1	1.01988	0.09378	0.08767	0.08758	0.0936	0.4037	0.5963
INC141H09	CG3351	mRpL11	1	1.04745	0.23555	0.24943	0.24837	0.23506	0.4037	0.5963
INC134H11	CG6141	RpL9	1	1.0165	0.08982	0.08339	0.08334	0.08975	0.4038	0.5962
INC038E06	CG15119	mip40	1	1.02834	0.13964	0.1392	0.13879	0.13944	0.4048	0.5952
INC050A11	CG32707	CG32707	1	1.09945	0.41155	0.46818	0.46709	0.41104	0.4048	0.5952
INC128C11	CG2004	CG2004	1	1.04077	0.20032	0.19834	0.19812	0.2003	0.4053	0.5947
INC055A09	CG7518	CG7518	1	1.04397	0.19963	0.19932	0.19921	0.19952	0.4056	0.5944
INC094H04	CG8048	Vha44	1	1.03365	0.15309	0.15314	0.15303	0.15307	0.4056	0.5944
INC121H09	CG7010	l(1)G0334	1	1.06602	0.30133	0.32701	0.326	0.30101	0.4058	0.5942
INC035D09	CG4695	CG4695	1	1.03603	0.16884	0.16815	0.16809	0.16795	0.4059	0.5941
INC104G11	CG30089	CG30089	1	1.04052	0.23151	0.23058	0.23044	0.23111	0.4061	0.5939
INC052D02	CG15335	CG15335	1	1.05062	0.23974	0.23268	0.23257	0.23965	0.4064	0.5936
INC149C03	CG7620	l(3)87Df	1	1.03574	0.18585	0.18485	0.1845	0.18571	0.4064	0.5936
INC019H07	CG12163	CG12163	1	1.04696	0.30627	0.29661	0.29646	0.30465	0.4068	0.5932
CONv04A13	CG4027	Act5C	1	1.01802	0.08825	0.08967	0.08963	0.08794	0.4069	0.5931
INC113D08	CG7010	l(1)G0334	1	1.03035	0.16557	0.16839	0.16835	0.16551	0.407	0.593
INC113H02	CG4013	Smr	1	1.01708	0.08561	0.08765	0.08718	0.08559	0.4073	0.5927
INC136F12	CG12683	CG12683	1	1.02246	0.11162	0.11304	0.11278	0.11164	0.4083	0.5917
INC003C03	CG12128	CG12128	1	1.03444	0.18792	0.18425	0.18352	0.18752	0.4085	0.5915
INC108A10	CG5473	SP2637	1	1.03673	0.19566	0.19026	0.19006	0.19557	0.4085	0.5915
INC116B08	CG10166	CG10166	1	1.03613	0.28075	0.27166	0.27073	0.2807	0.409	0.591
INC031D05	CG9954	maf-S	1	1.04531	0.22334	0.2303	0.23012	0.22305	0.4094	0.5906
INC133A05	CG10078	Prat2	1	1.0654	0.36351	0.38533	0.38495	0.36342	0.4095	0.5905
INC147F01	CG1116	CG1116	1	1.04492	0.29198	0.31208	0.31201	0.29193	0.4097	0.5903
INC124H03	CG6747	Ir	1	1.04689	0.21968	0.2213	0.22126	0.21946	0.4103	0.5897
INC016D11	CG9747	CG9747	1	1.03136	0.16615	0.16474	0.16476	0.16577	0.4104	0.5896
INC025B09	CG11804	ced-6	1	1.02929	0.23043	0.22845	0.22845	0.23025	0.4104	0.5896
INC116A09	CG32066	CG32066	1	1.02106	0.11035	0.11505	0.11472	0.11028	0.4113	0.5887
INC021D02	CG11793	Sod	1	1.01489	0.06959	0.06858	0.06858	0.06947	0.4114	0.5886
INC032F08	CG8708	CG8708	1	1.02881	0.14168	0.14499	0.14494	0.14162	0.4115	0.5885
INC053C07	CG14843	CG14843	1	1.07506	0.38978	0.39008	0.38959	0.38909	0.4115	0.5885
INC030H04	CG8276	bin3	1	1.06367	0.31559	0.32005	0.32005	0.3155	0.4116	0.5884
INC121F11	CG14985	CG14985	1	1.07277	0.33653	0.3443	0.34407	0.33637	0.4117	0.5883
INC008G07	CG6140	CG6140	1	1.04211	0.25011	0.2414	0.24122	0.24967	0.412	0.588
INC123F07	CG5793	CG5793	1	1.02637	0.13806	0.14131	0.14122	0.13798	0.4122	0.5878
INC149G04	CG13737	CG13737	1	1.03827	0.22622	0.22509	0.22511	0.22622	0.4123	0.5877
INC010C07	CG12532	Bap	1	1.03273	0.1579	0.16373	0.16349	0.15781	0.4129	0.5871
INC014C12	CG33181	CG33181	1	1.07205	0.40612	0.41104	0.41094	0.40612	0.413	0.587
INC050A08	CG8230	CG8230	1	1.05453	0.28866	0.26596	0.26599	0.28691	0.413	0.587
INC084B07	CG2925	noi	1	1.05374	0.31965	0.32069	0.32042	0.31965	0.413	0.587
INC147D12	CG15881	CG15881	1	1.02182	0.11705	0.11615	0.11595	0.117	0.413	0.587
INC071B06	CG3264	CG3264	1	1.02773	0.1551	0.15932	0.15927	0.15477	0.4136	0.5864
INC022A01	CG7091	CG7091	1	1.02438	0.13783	0.14103	0.14084	0.13765	0.4138	0.5862
INC029F06	CG9638	Ada2b	1	1.02795	0.23805	0.245	0.24489	0.23785	0.4145	0.5855
INC082A08	CG2934	VhaAC39	1	1.01643	0.09134	0.09381	0.09372	0.09121	0.4148	0.5852
INC037G02	CG10336	CG10336	1	1.04436	0.24679	0.24409	0.24374	0.24663	0.4151	0.5849
INC055H05	CG32708	CG32708	1	1.03291	0.22397	0.21487	0.21483	0.22337	0.4157	0.5843
INC139F06	CG1821	RpL31	1	1.01252	0.07054	0.07105	0.07097	0.07049	0.4157	0.5843
INC017H04	CG13044	CG13044	1	1.03694	0.27654	0.2878	0.28782	0.27637	0.4158	0.5842
INC091G02	CG31478	mRpL9	1	1.01756	0.09731	0.09487	0.09485	0.09693	0.4159	0.5841
INC084G11	CG7948	spn-A	1	1.07266	0.38259	0.32505	0.32464	0.38259	0.4163	0.5837
INC113A07	CG3333	Nop60B	1	1.03792	0.21021	0.21272	0.21272	0.21015	0.4163	0.5837
INC010F08	CG2151	Trxr-1	1	1.02081	0.10374	0.1048	0.10478	0.10371	0.4164	0.5836
INC073G04	CG11255	CG11255	1	1.01467	0.08311	0.08231	0.08216	0.08307	0.4167	0.5833
INC038E08	CG5818	mRpL4	1	1.02291	0.1256	0.12632	0.12624	0.12542	0.4169	0.5831
INC090E08	CG31638	CG31638	1	1.00906	0.0503	0.05027	0.05024	0.05026	0.4172	0.5828
INC148B01	CG13072	PDCD-5	1	1.05153	0.28309	0.30878	0.30854	0.28251	0.4172	0.5828
INC102D07	CG14496	CG14496	1	1.02647	0.14268	0.14463	0.14435	0.14263	0.4174	0.5826
INC132E07	CG14080	Mkp3	1	1.03389	0.21979	0.22615	0.22581	0.21932	0.4175	0.5825
INC137F03	CG6058	Ald	1	1.04782	0.28829	0.27833	0.27793	0.28789	0.4175	0.5825
INC022C03	CG7358	CG7358	1	1.03128	0.2004	0.2036	0.20335	0.19958	0.4182	0.5818
INC139A08	CG15019	CG15019	1	1.06859	0.38829	0.38528	0.38518	0.38824	0.4182	0.5818
INC113G09	CG4205	Fdxh	1	1.04399	0.24977	0.26249	0.26247	0.24977	0.4184	0.5816
INC033A06	CG10571	ara	1	1.0304	0.15729	0.1597	0.15956	0.15712	0.4185	0.5815
INC113H08	CG9526	CG9526	1	1.02319	0.12702	0.13076	0.13041	0.127	0.4186	0.5814
INC144B02	CG5266	Pros25	1	1.01689	0.09267	0.09544	0.09546	0.09264	0.4187	0.5813
INC017A05	CG12071	CG12071	1	1.01823	0.10686	0.10683	0.10681	0.10681	0.4188	0.5812
INC132D10	CG11124	sPLA2	1	1.08166	0.42766	0.43636	0.43615	0.42732	0.4189	0.5811
INC016A10	CG10051	CG10051	1	1.04997	0.27531	0.2867	0.28645	0.27509	0.419	0.581
INC119E02	CG6459	CG6459	1	1.05443	0.33764	0.36278	0.36264	0.33753	0.4191	0.5809
INC040F12	CG14066	larp	1	1.03811	0.19829	0.20493	0.20482	0.19823	0.4205	0.5795
INC075E03	CG12081	CG12081	1	1.03134	0.17194	0.17734	0.17721	0.17145	0.4208	0.5792
INC039F10	CG33066	CG33066	1	1.01396	0.11699	0.12229	0.12209	0.11686	0.4211	0.5789
INC033F03	CG3171	Tre1	1	1.01871	0.121	0.1166	0.11664	0.12102	0.4217	0.5783
INC060D06	CG17717	CG17717	1	1.07292	0.38461	0.36156	0.36086	0.38467	0.4218	0.5782
INC026A05	CG11300	CG11300	1	1.05943	0.35403	0.37437	0.37458	0.35337	0.4221	0.5779
INC135F03	CG14351	CG14351	1	1.03139	0.27255	0.26236	0.26171	0.27241	0.4222	0.5778
INC039F12	CG10686	CG10686	1	1.0182	0.09964	0.10078	0.10085	0.09953	0.4226	0.5774
INC052H04	CG9325	hts	1	1.02262	0.15228	0.15082	0.15082	0.15217	0.4232	0.5768
INC099H02	CG13908	CG13908	1	1.03013	0.20555	0.20637	0.20622	0.20551	0.4235	0.5765
INC145H12	CG12478	bru-3	1	1.08318	0.41585	0.47944	0.47784	0.41418	0.4235	0.5765
INC151H10	CG5605	eRF1	1	1.07394	0.41477	0.43606	0.43606	0.41467	0.4237	0.5763
INC098A10	CG3672	CG3672	1	1.04953	0.33824	0.3478	0.34634	0.33779	0.424	0.576
INC116G09	CG3350	bigmax	1	1.03149	0.23356	0.22534	0.22512	0.23349	0.4243	0.5757
INC052F05	CG8318	Nf1	1	1.02703	0.23889	0.25158	0.25059	0.23876	0.4249	0.5751
INC123F02	CG33075	CG33075	1	1.02628	0.15772	0.15916	0.15914	0.15759	0.4252	0.5748
INC064C12	CG2616	CG2616	1	1.01783	0.10307	0.1073	0.10719	0.10305	0.4253	0.5747
INC013G01	CG1743	Gs2	1	1.02844	0.25832	0.25117	0.25099	0.25809	0.4257	0.5743
INC068B01	CG6036	CG6036	1	1.04481	0.31551	0.31756	0.31714	0.31534	0.4257	0.5743
INC036G03	CG9124	eIF-3p40	1	1.01934	0.10816	0.11128	0.11115	0.10807	0.4258	0.5742
INC147B03	CG3712	mRpL33	1	1.02257	0.15273	0.15142	0.15142	0.15267	0.4259	0.5741
INC052H05	CG6156	CG6156	1	1.02045	0.21693	0.23685	0.23652	0.21644	0.4261	0.5739
INC027G01	CG8118	mam	1	1.01052	0.0672	0.06408	0.06402	0.06711	0.4263	0.5737
INC013D07	CG11194	Hey	1	1.01578	0.09203	0.09069	0.09071	0.09198	0.4272	0.5728
INC094A04	CG5802	CG5802	1	1.01521	0.10056	0.09825	0.09816	0.10017	0.4275	0.5725
INC036D09	CG31098	CG31098	1	1.04509	0.32316	0.34588	0.34593	0.32311	0.4277	0.5723
INC063G07	CG33106	mask	1	1.01212	0.07846	0.07667	0.07669	0.07843	0.4277	0.5723
INC085H12	CG3373	Hmu	1	1.06345	0.40082	0.39343	0.39333	0.40042	0.4283	0.5717
INC111C10	CG10810	Drs	1	1.01116	0.07284	0.07053	0.07045	0.07277	0.4283	0.5717
INC083G07	CG11063	CG11063	1	1.0903	0.44921	0.52536	0.52531	0.44872	0.4286	0.5714
INC015H07	CG11458	CG11458	1	1.01331	0.08243	0.0873	0.08719	0.08232	0.4289	0.5711
INC052B01	CG15324	CG15324	1	1.02141	0.18314	0.17761	0.17728	0.18296	0.429	0.571
INC143D06	CG3954	csw	1	1.04923	0.3391	0.36377	0.36359	0.33766	0.4295	0.5705
INC016D12	CG11999	CG11999	1	1.01705	0.11234	0.1077	0.10759	0.11214	0.4296	0.5704
INC112E02	CG16762	CG16762	1	1.01636	0.10207	0.10026	0.10028	0.10164	0.4299	0.5701
INC107E10	CG10751	robl	1	1.01937	0.12457	0.1256	0.12521	0.12446	0.4303	0.5697
INC020F09	CG8270	CG8270	1	1.0178	0.13682	0.14096	0.1407	0.13678	0.4304	0.5696
INC032E02	CG9388	AP-47	1	1.01906	0.12658	0.13013	0.13	0.12652	0.4308	0.5692
INC075E04	CG1826	CG1826	1	1.03657	0.22249	0.23145	0.2313	0.22225	0.4308	0.5692
INC082H04	CG8408	CG8408	1	1.01934	0.13495	0.13249	0.13247	0.13471	0.4308	0.5692
INC069E12	CG8048	Vha44	1	1.02756	0.16826	0.16498	0.16485	0.16809	0.431	0.569
INC114B07	CG13117	CG13117	1	1.02837	0.17623	0.17997	0.17976	0.17619	0.4311	0.5689
INC012H11	CG33103	Ppn	1	1.01903	0.14997	0.14173	0.14148	0.14957	0.4318	0.5682
INC084E05	CG15603	CG15603	1	1.00823	0.05729	0.05514	0.0551	0.05709	0.4318	0.5682
INC015E07	CG2746	RpL19	1	1.01315	0.08962	0.0879	0.08788	0.0896	0.4323	0.5677
INC006A10	CG5330	Nap1	1	1.02003	0.13686	0.13891	0.13873	0.13677	0.4327	0.5673
INC028D09	CG9299	CG9299	1	1.0295	0.27607	0.28682	0.28637	0.27553	0.4327	0.5673
INC033D05	CG10217	CG10217	1	1.08446	0.4545	0.52249	0.52148	0.4542	0.4327	0.5673
INC010B11	CG7168	CG7168	1	1.03407	0.22476	0.22981	0.22972	0.2247	0.4328	0.5672
INC143B07	CG8369	CG8369	1	1.02499	0.16734	0.17273	0.17273	0.16663	0.4329	0.5671
INC078F01	CG10318	NC2&agr;	1	1.0101	0.06329	0.06397	0.06392	0.06325	0.4333	0.5667
INC096E08	CG2263	CG2263	1	1.04038	0.26716	0.28348	0.28307	0.26669	0.4336	0.5664
INC143B12	CG12120	CG12120	1	1.0289	0.22507	0.22516	0.2249	0.22481	0.4338	0.5662
INC038F08	CG18135	CG18135	1	1.01814	0.13362	0.13098	0.13089	0.13331	0.434	0.566
INC097G06	CG31272	CG31272	1	1.04068	0.32863	0.32599	0.32599	0.3282	0.4343	0.5657
INC010E05	CG8295	Mlf	1	1.01972	0.14375	0.14825	0.1481	0.14362	0.4349	0.5651
CONv04A24	CG4027	Act5C	1	1.02393	0.15354	0.14699	0.14692	0.1532	0.435	0.565
INC055C09	CG8839	CG8839	1	1.03383	0.26308	0.25935	0.2593	0.26224	0.435	0.565
INC082B04	CG5374	T-cp1	1	1.01042	0.07143	0.07263	0.07249	0.07129	0.4352	0.5648
INC132G12	CG16901	sqd	1	1.0242	0.17803	0.18103	0.18088	0.17799	0.4357	0.5643
INC143H08	CG10279	Rm62	1	1.02557	0.20901	0.20449	0.20434	0.20881	0.4357	0.5643
INC088G05	CG7840	CG7840	1	1.01797	0.12717	0.12336	0.12308	0.12702	0.436	0.564
INC153G08	CG13551	CG13551	1	1.02058	0.14109	0.13745	0.13743	0.14072	0.4367	0.5633
INC092E04	CG7953	CG7953	1	1.00569	0.04472	0.0453	0.04516	0.04472	0.4374	0.5626
INC156F08	CG3114	ewg	1	1.03235	0.25578	0.26942	0.26889	0.25523	0.4376	0.5624
INC037D05	CG5249	CG5249	1	1.01895	0.14135	0.14137	0.14108	0.14117	0.4384	0.5616
INC054A12	CG12715	CG12715	1	1.02611	0.192	0.18916	0.1883	0.192	0.4384	0.5616
INC119H02	CG13760	CG13760	1	1.02631	0.22268	0.21754	0.21749	0.22257	0.4387	0.5613
INC008F01	CG3558	CG3558	1	1.03297	0.26312	0.26511	0.26511	0.26274	0.4391	0.5609
INC151F11	CG13793	CG13793	1	1.02273	0.19675	0.19664	0.19611	0.19657	0.4392	0.5608
INC158D05	CG10702	CG10702	1	1.05838	0.40352	0.36284	0.36278	0.40352	0.44	0.56
INC052C07	CG32019	bt	1	1.01868	0.16013	0.15126	0.15104	0.16	0.4401	0.5599
INC025D01	CG7392	Cka	1	1.02982	0.19663	0.20477	0.20455	0.19657	0.4402	0.5598
INC122A11	CG16982	Roc1a	1	1.01635	0.12833	0.12644	0.12644	0.12804	0.4403	0.5597
INC032H06	CG7672	gl	1	1.02137	0.20478	0.20055	0.20046	0.20467	0.4404	0.5596
INC119H06	CG10753	snRNP69D	1	1.02348	0.16687	0.16717	0.16703	0.16687	0.4405	0.5595
INC109D06	CG10038	CG10038	1	1.06317	0.48136	0.45689	0.45668	0.47912	0.4406	0.5594
INC054H03	CG5722	NPC1	1	1.01553	0.11296	0.11734	0.11714	0.11285	0.4416	0.5584
INC146C11	CG5804	CG5804	1	1.01557	0.11725	0.12039	0.12035	0.11709	0.4416	0.5584
INC158G04	CG12840	Tsp42El	1	1.01166	0.0964	0.09243	0.09236	0.0964	0.4417	0.5583
INC136A02	CG2998	RpS28b	1	1.01343	0.10084	0.10652	0.10657	0.10077	0.4419	0.5581
INC020D02	CG32180	Eip74EF	1	1.00715	0.0609	0.05955	0.05937	0.06085	0.442	0.558
INC106F06	CG9240	CG9240	1	1.01433	0.1156	0.11921	0.11912	0.11536	0.4425	0.5575
INC156H07	CG17932	Ugt36Bc	1	1.01495	0.12492	0.1309	0.13085	0.12484	0.4427	0.5573
INC144D12	CG9172	CG9172	1	1.04375	0.35478	0.32219	0.32177	0.35452	0.4436	0.5564
INC123H08	CG18030	Jon99Fi	1	1.01077	0.0929	0.09113	0.09111	0.09283	0.444	0.556
INC136B07	CG15411	CG15411	1	1.05417	0.42691	0.41495	0.41498	0.42673	0.4441	0.5559
INC008A06	CG32975	nAcR&agr;-34E	1	1.01686	0.1194	0.11982	0.1196	0.11918	0.4446	0.5554
INC092E05	CG1888	CG1888	1	1.01615	0.12843	0.12531	0.12527	0.1283	0.4447	0.5553
INC052B12	CG15327	CG15327	1	1.0177	0.14986	0.1552	0.15504	0.14984	0.4449	0.5551
INC032E06	CG5424	f	1	1.06896	0.46597	0.52723	0.52723	0.46597	0.4451	0.5549
INC052F10	CG14815	CG14815	1	1.01238	0.1008	0.10122	0.10122	0.10074	0.4455	0.5545
INC107F01	CG7181	CG7181	1	1.00914	0.07289	0.07296	0.07288	0.07287	0.4455	0.5545
INC046G01	CG3808	CG3808	1	1.0232	0.21067	0.20881	0.20888	0.21067	0.4456	0.5544
INC113C03	CG4471	Tsp42Ep	1	1.02706	0.2564	0.24539	0.24472	0.25633	0.4456	0.5544
INC064A02	CG6016	CG6016	1	1.03183	0.31399	0.32176	0.32125	0.31366	0.446	0.554
INC011D12	CG4407	CG4407	1	1.0133	0.11411	0.11455	0.11441	0.11408	0.4462	0.5538
INC120B08	CG16983	skpA	1	1.00806	0.06503	0.06457	0.06453	0.06499	0.4465	0.5535
INC114A03	CG9943	Surf1	1	1.04185	0.38666	0.39827	0.39797	0.38637	0.4466	0.5534
INC158E03	CG14368	CG14368	1	1.01397	0.10949	0.11221	0.11214	0.10934	0.4467	0.5533
INC053A04	CG14441	CG14441	1	1.01392	0.11736	0.12357	0.12346	0.11731	0.4476	0.5524
INC035A11	CG5974	pll	1	1.02733	0.29828	0.29356	0.2932	0.29821	0.4478	0.5522
INC125D08	CG4944	cib	1	1.0423	0.33778	0.34785	0.34759	0.33772	0.448	0.552
INC019C06	CG17065	CG17065	1	1.03676	0.33721	0.35958	0.35956	0.33678	0.4482	0.5518
INC127F10	CG4584	dUTPase	1	1.00827	0.06873	0.06942	0.06943	0.06853	0.4484	0.5516
INC080A07	CG10174	Ntf-2r	1	1.01748	0.15771	0.15918	0.15874	0.15757	0.4486	0.5514
INC111H09	CG7654	Tom20	1	1.02588	0.25362	0.23709	0.23705	0.25334	0.4486	0.5514
INC089G05	CG2238	Ef2b	1	1.02602	0.21033	0.214	0.214	0.20986	0.4488	0.5512
INC052E04	CG14803	CG14803	1	1.04051	0.3245	0.34991	0.34978	0.32443	0.4489	0.5511
INC084H08	CG17198	CG17198	1	1.02398	0.2116	0.21313	0.21317	0.21097	0.4489	0.5511
INC110F12	CG14989	CG14989	1	1.03106	0.28281	0.28506	0.28499	0.28243	0.4489	0.5511
INC111C06	CG5958	CG5958	1	1.0093	0.09398	0.09493	0.09477	0.09396	0.4491	0.5509
INC027F07	CG6543	CG6543	1	1.00471	0.04123	0.04137	0.04136	0.04121	0.4492	0.5508
INC053H07	CG5683	Aef1	1	1.01402	0.12578	0.12846	0.12827	0.12545	0.4494	0.5506
INC124D09	CG15910	CG15910	1	1.03158	0.33161	0.34811	0.34807	0.33118	0.4494	0.5506
INC054G04	CG4104	Tps1	1	1.00994	0.09491	0.0894	0.08924	0.09458	0.4497	0.5503
INC155D10	CG31666	CG31666	1	1.03503	0.34111	0.36008	0.35964	0.341	0.4497	0.5503
INC014E02	CG14899	CG14899	1	1.01474	0.13976	0.13968	0.13965	0.13974	0.4499	0.5501
INC062E04	CG10042	MBD-R2	1	1.05475	0.43245	0.42837	0.42783	0.43249	0.45	0.55
INC128H02	CG1115	CG1115	1	1.01974	0.18353	0.18782	0.18778	0.18265	0.4507	0.5493
INC046H10	CG12058	mxc	1	1.01975	0.21492	0.22224	0.22195	0.21437	0.451	0.549
INC051B04	CG4082	Mcm5	1	1.01564	0.1468	0.15602	0.15578	0.1468	0.4511	0.5489
INC108H05	CG2310	CG2310	1	1.01436	0.12818	0.12745	0.12736	0.128	0.4511	0.5489
INC083B11	CG8657	Dgk&egr;	1	1.02429	0.24549	0.24969	0.24967	0.2454	0.4518	0.5482
INC120D11	CG1919	CG1919	1	1.01864	0.1682	0.16323	0.16314	0.168	0.4518	0.5482
INC016D07	CG30460	CG30460	1	1.02172	0.21845	0.22468	0.22448	0.21832	0.4519	0.5481
INC118D09	CG14499	CG14499	1	1.01741	0.16089	0.15675	0.15679	0.16089	0.4519	0.5481
INC027B10	CG31191	CG31191	1	1.00758	0.07099	0.07718	0.07719	0.07098	0.4523	0.5477
INC036F11	CG9476	&agr;Tub85E	1	1.00564	0.05891	0.05577	0.05576	0.05875	0.4524	0.5476
INC073H05	CG7660	pxt	1	1.03606	0.2915	0.30339	0.30301	0.29108	0.4524	0.5476
INC018G12	CG3028	Ipp	1	1.0137	0.14541	0.14451	0.14438	0.14541	0.453	0.547
INC132E03	CG13542	CG13542	1	1.03932	0.37644	0.36903	0.36892	0.37612	0.4532	0.5468
INC109G01	CG10849	Sc2	1	1.01549	0.1441	0.14647	0.14651	0.14404	0.4533	0.5467
INC154E07	CG1665	CG1665	1	1.02272	0.22364	0.22085	0.2206	0.22331	0.4533	0.5467
INC032H07	CG9053	CG9053	1	1.00631	0.0608	0.06254	0.06236	0.06079	0.4534	0.5466
INC015D02	CG12897	CG12897	1	1.0098	0.10483	0.09906	0.09906	0.10477	0.4536	0.5464
INC086C11	CG10512	CG10512	1	1.02989	0.34082	0.34862	0.3484	0.33857	0.4543	0.5457
INC068E12	CG7818	CG7818	1	1.03855	0.39349	0.40841	0.40833	0.39223	0.4547	0.5453
INC121A08	CG33532	lectin-37Da	1	1.02503	0.21543	0.2313	0.23112	0.21516	0.4548	0.5452
INC140G06	CG9819	CanA-14F	1	1.01951	0.2037	0.20314	0.20301	0.20368	0.4548	0.5452
INC026G02	CG16787	CG16787	1	1.03958	0.39881	0.39454	0.39454	0.39891	0.4552	0.5448
INC111H01	CG12945	CG12945	1	1.01889	0.2342	0.23148	0.23121	0.23409	0.4566	0.5434
INC063G06	CG10480	Bj1	1	1.01855	0.19972	0.20081	0.20081	0.19961	0.4567	0.5433
INC020E09	CG2173	Rs1	1	1.01784	0.21882	0.21626	0.21575	0.21882	0.457	0.543
INC155E10	CG17723	CG17723	1	1.01907	0.21528	0.22719	0.22715	0.21508	0.4574	0.5426
INC122B03	CG16858	vkg	1	1.0451	0.40762	0.42551	0.4253	0.40772	0.4575	0.5425
INC139B08	CG9324	CG9324	1	1.00989	0.11637	0.11288	0.11279	0.11633	0.4576	0.5424
INC152G08	CG8386	CG8386	1	1.00693	0.07731	0.0768	0.07672	0.07715	0.458	0.542
INC138D11	CG4450	CG4450	1	1.0161	0.25344	0.24826	0.2482	0.25199	0.4582	0.5418
INC116E10	CG3348	CG3348	1	1.01027	0.11958	0.1198	0.11971	0.11958	0.4584	0.5416
INC051E06	CG6541	Mst33A	1	1.04278	0.43369	0.43313	0.43299	0.43355	0.4585	0.5415
INC076F09	CG30391	CG30391	1	1.02681	0.34925	0.36799	0.36804	0.34917	0.4585	0.5415
INC141G11	CG12357	Cbp20	1	1.02897	0.30654	0.31935	0.31931	0.30651	0.4589	0.5411
CONv04C18	CG4027	Act5C	1	1.00855	0.08841	0.09172	0.09172	0.08828	0.46	0.54
INC132A12	CG14577	ORMDL	1	1.01126	0.118	0.12083	0.12076	0.11782	0.46	0.54
INC074F04	CG7384	CG7384	1	1.02511	0.32281	0.3346	0.33425	0.32279	0.4601	0.5399
INC060G09	CG7590	scyl	1	1.01846	0.23919	0.23735	0.23722	0.23816	0.4602	0.5398
INC012H02	CG6544	fau	1	1.01958	0.23	0.22772	0.22755	0.22998	0.4603	0.5397
INC048G03	CG18661	CG18661	1	1.02881	0.35536	0.35992	0.35995	0.35538	0.4605	0.5395
INC133D11	CG15237	CG15237	1	1.03676	0.40786	0.41667	0.41663	0.40786	0.4608	0.5392
INC091E07	CG4916	me31B	1	1.00811	0.11374	0.11507	0.11503	0.11372	0.4609	0.5391
INC098B10	CG1341	Rpt1	1	1.00695	0.0866	0.07935	0.07935	0.08654	0.4612	0.5388
INC035F01	CG2191	CG2191	1	1.02451	0.30389	0.31082	0.31037	0.30375	0.4613	0.5387
INC035E04	CG7033	CG7033	1	1.00834	0.1099	0.10354	0.10347	0.10983	0.4618	0.5382
INC104D09	CG2493	CG2493	1	1.00945	0.11658	0.11726	0.11718	0.11656	0.4618	0.5382
INC016F05	CG8028	CG8028	1	1.02038	0.33324	0.33152	0.33146	0.33319	0.4619	0.5381
INC052B11	CG15326	CG15326	1	1.01678	0.22875	0.22629	0.22531	0.22842	0.4624	0.5376
INC116D07	CG4700	Sema-2a	1	1.01709	0.27129	0.27433	0.27371	0.2701	0.4624	0.5376
INC092H03	CG9147	CG9147	1	1.01418	0.17506	0.17525	0.17521	0.17445	0.4629	0.5371
INC068B04	CG31550	CG31550	1	1.04424	0.42782	0.46629	0.46605	0.4277	0.463	0.537
INC088B04	CG7810	CG7810	1	1.02353	0.24478	0.24827	0.24816	0.24471	0.4632	0.5368
INC134A03	CG15093	CG15093	1	1.01655	0.18982	0.1809	0.18081	0.18966	0.4635	0.5365
INC078D06	CG11007	CG11007	1	1.01014	0.22641	0.2293	0.22898	0.2261	0.4636	0.5364
INC003H08	CG33138	CG33138	1	1.00373	0.04568	0.04616	0.04603	0.04567	0.464	0.536
INC084F07	CG4627	CG4627	1	1.014	0.16523	0.1732	0.17322	0.16483	0.4641	0.5359
INC024H03	CG1956	R	1	1.01027	0.17498	0.16935	0.16921	0.17467	0.4643	0.5357
INC067G03	CG1129	CG1129	1	1.03421	0.38479	0.40477	0.40477	0.38449	0.4644	0.5356
INC144H03	CG33110	CG33110	1	1.00545	0.07385	0.07486	0.07482	0.07384	0.4648	0.5352
INC149G03	CG33178	CG33178	1	1.00769	0.10329	0.1062	0.10616	0.10329	0.4648	0.5352
INC002H07	CG8553	SelD	1	1.01273	0.15291	0.16096	0.16074	0.15284	0.4649	0.5351
INC020D07	CG11562	CG11562	1	1.01725	0.18601	0.19378	0.19374	0.18603	0.465	0.535
INC002H01	CG11678	Actr13E	1	1.00359	0.05182	0.05208	0.05193	0.05182	0.4656	0.5344
INC006E08	CG6667	dl	1	1.01175	0.17638	0.16606	0.16604	0.17598	0.4658	0.5342
INC013F11	CG1615	Ork1	1	1.01274	0.16679	0.15867	0.15867	0.1667	0.466	0.534
INC027G12	CG6092	Dak1	1	1.00642	0.09944	0.09899	0.09896	0.09933	0.4663	0.5337
INC040D05	CG14048	mRpL14	1	1.01268	0.17273	0.17246	0.17242	0.17268	0.4663	0.5337
INC008G05	CG8539	CG8539	1	1.02524	0.3853	0.3756	0.37546	0.38537	0.4669	0.5331
INC112H10	CG15441	Gs1l	1	1.00376	0.05212	0.04939	0.04935	0.05204	0.4673	0.5327
INC154D10	CG11655	CG11655	1	1.02937	0.37327	0.38134	0.38126	0.37327	0.4675	0.5325
INC091D11	CG13281	Cas	1	1.01507	0.2866	0.28004	0.28002	0.28651	0.4688	0.5312
INC122H05	CG17510	CG17510	1	1.02188	0.29179	0.29799	0.29786	0.29114	0.4691	0.5309
INC032B05	CG14837	CG14837	1	1.0282	0.3928	0.40425	0.40312	0.3928	0.4694	0.5306
INC072D09	CG10109	L	1	1.00636	0.08962	0.09077	0.09055	0.08934	0.4694	0.5306
INC134C01	CG8989	His3.3B	1	1.00809	0.13033	0.12927	0.12922	0.13029	0.4694	0.5306
INC034C07	CG13189	CG13189	1	1.01411	0.23907	0.24128	0.24126	0.23859	0.47	0.53
INC043C08	CG14647	CG14647	1	1.00923	0.14149	0.15454	0.15441	0.14118	0.4701	0.5299
INC012D01	CG9730	mRpL21	1	1.00741	0.10812	0.10855	0.10848	0.10788	0.4704	0.5296
INC148F03	CG8579	Jon44E	1	1.01641	0.30043	0.31287	0.31272	0.30043	0.4705	0.5295
INC154C09	CG9503	CG9503	1	1.01135	0.16668	0.17402	0.17378	0.16651	0.4707	0.5293
INC075G02	CG32737	CG32737	1	1.0202	0.35437	0.35356	0.35347	0.3542	0.4711	0.5289
INC071D02	CG3989	ade5	1	1.00458	0.07683	0.07695	0.07692	0.07678	0.4717	0.5283
INC035H05	CG10622	Sucb	1	1.01498	0.22324	0.21795	0.21774	0.22303	0.4723	0.5277
INC039E08	CG4788	CG4788	1	1.01932	0.29115	0.285	0.28497	0.29077	0.4723	0.5277
INC108B02	CG8979	CG8979	1	1.00482	0.08123	0.08253	0.08225	0.08114	0.4724	0.5276
INC033E03	CG4406	CG4406	1	1.02642	0.38021	0.40436	0.40385	0.37996	0.4728	0.5272
INC033H06	CG10240	Cyp6a22	1	1.01244	0.20926	0.20405	0.20351	0.20882	0.473	0.527
INC046A09	CG1575	CG1575	1	1.00756	0.19149	0.18909	0.18885	0.19136	0.4734	0.5266
INC054G09	CG7494	mRpL1	1	1.01547	0.2513	0.24002	0.23995	0.25089	0.4734	0.5266
INC129G06	CG13335	CG13335	1	1.01019	0.15765	0.16393	0.16395	0.15763	0.4737	0.5263
INC018A02	CG4466	Hsp27	1	1.01042	0.17034	0.17259	0.17263	0.17034	0.474	0.526
INC154B01	CG2252	fs(1)h	1	1.00555	0.09494	0.0971	0.09692	0.09458	0.4748	0.5252
INC112C08	CG32676	CG32676	1	1.00557	0.11659	0.11909	0.11883	0.11657	0.4751	0.5249
INC050D12	CG11307	CG11307	1	1.01517	0.33373	0.32659	0.32653	0.33365	0.4753	0.5247
INC105F02	CG3762	Vha68-2	1	1.01516	0.30032	0.30831	0.30711	0.30025	0.4756	0.5244
INC150A01	CG32486	CG32486	1	1.01365	0.30542	0.30394	0.30388	0.30553	0.476	0.524
INC028B01	CG6121	CG6121	1	1.01845	0.32293	0.31324	0.313	0.32251	0.4765	0.5235
INC084C09	CG7458	CG7458	1	1.00496	0.09127	0.09267	0.09258	0.09108	0.4765	0.5235
INC010A09	CG15314	CG15314	1	1.01175	0.22932	0.22279	0.22275	0.22899	0.4769	0.5231
INC088D08	CG11381	CG11381	1	1.01067	0.2875	0.2879	0.28729	0.28725	0.4774	0.5226
INC012A07	CG33106	mask	1	1.00924	0.18528	0.18667	0.18653	0.1849	0.4775	0.5225
INC052F02	CG17118	CG17118	1	1.01558	0.34826	0.35341	0.35279	0.34824	0.4778	0.5222
INC025D04	CG15669	MESK2	1	1.00568	0.12144	0.11906	0.11893	0.12128	0.478	0.522
INC069D09	CG2674	M(2)21AB	1	1.008	0.18425	0.1925	0.19221	0.18403	0.4782	0.5218
INC052H09	CG14827	mei-P22	1	1.01002	0.24556	0.248	0.24793	0.24534	0.4786	0.5214
INC012D06	CG14956	CG14956	1	1.00879	0.26376	0.26416	0.26418	0.26376	0.4787	0.5213
INC061H08	CG2999	unc-13	1	1.01144	0.24641	0.25106	0.25046	0.24633	0.4788	0.5212
INC049H04	CG12140	CG12140	1	1.00575	0.11974	0.11935	0.1193	0.11963	0.4793	0.5207
INC033B07	CG4389	CG4389	1	1.01022	0.26333	0.25865	0.25852	0.26269	0.4796	0.5204
INC043D02	CG15218	CycK	1	1.00453	0.11165	0.11716	0.11707	0.11165	0.4796	0.5204
INC145G02	CG33152	hbn	1	1.00367	0.09177	0.09175	0.09171	0.09175	0.4796	0.5204
INC135G12	CG10846	dyn-p25	1	1.00733	0.2013	0.19952	0.19943	0.2011	0.4797	0.5203
INC114B09	CG12912	CG12912	1	1.00445	0.10508	0.10619	0.10614	0.10488	0.4801	0.5199
INC116D12	CG13827	CG13827	1	1.01175	0.29008	0.27291	0.27243	0.28948	0.4803	0.5197
INC135D08	CG9027	CG9027	1	1.00473	0.10865	0.10869	0.10847	0.1086	0.4805	0.5195
INC014H11	CG11134	CG11134	1	1.01095	0.19266	0.20742	0.20717	0.19263	0.4808	0.5192
INC116D03	CG13807	CG13807	1	1.00498	0.20553	0.21073	0.21042	0.20419	0.4813	0.5187
INC066D05	CG10060	G-i&agr;65A	1	1.00995	0.24276	0.23944	0.23926	0.24243	0.4814	0.5186
INC070F06	CG7101	CG7101	1	1.0074	0.18634	0.18923	0.18923	0.18629	0.4818	0.5182
INC031G01	CG32717	sdt	1	1.00469	0.13082	0.13113	0.1308	0.13076	0.4829	0.5171
INC089G12	CG10265	CG10265	1	1.00599	0.18156	0.17381	0.17359	0.18137	0.4831	0.5169
INC027F10	CG6143	Pep	1	1.00677	0.21037	0.2015	0.20132	0.20995	0.4834	0.5166
INC003D04	CG13384	CG13384	1	1.00343	0.09905	0.09889	0.09881	0.09879	0.4837	0.5163
INC110H04	CG1319	CG1319	1	1.00467	0.12882	0.1265	0.1265	0.12885	0.4842	0.5158
INC149H09	CG4423	GstD6	1	1.00832	0.25062	0.23466	0.23419	0.25045	0.4842	0.5158
INC144A03	CG32066	CG32066	1	1.0051	0.15763	0.155	0.15493	0.15743	0.4843	0.5157
INC052B08	CG4853	CG4853	1	1.00578	0.19106	0.19217	0.19215	0.19088	0.4845	0.5155
INC033G11	CG1116	CG1116	1	1.00404	0.15159	0.15603	0.1553	0.1515	0.4847	0.5153
INC048B02	CG15295	CG15295	1	1.00647	0.20013	0.20433	0.20389	0.19997	0.4848	0.5152
INC148A06	CG4342	CG4342	1	1.01274	0.341	0.33688	0.33609	0.34107	0.4853	0.5147
INC046G06	CG12800	Cyp6d4	1	1.01078	0.31104	0.33888	0.33856	0.31099	0.4856	0.5144
INC124A05	CG6707	CG6707	1	1.00238	0.07849	0.07727	0.07724	0.07851	0.4856	0.5144
INC051B06	CG4385	S	1	1.00957	0.34946	0.33384	0.33393	0.3489	0.4858	0.5142
INC099E02	CG3291	pcm	1	1.00303	0.09705	0.09558	0.0955	0.09688	0.4861	0.5139
INC058G11	CG9431	kek4	1	1.01301	0.38553	0.40132	0.40121	0.38543	0.4862	0.5138
INC083E08	CG11788	CG11788	1	1.00706	0.24684	0.25329	0.25316	0.24641	0.4865	0.5135
INC018C11	CG4420	CG4420	1	1.01027	0.3163	0.32958	0.32956	0.31628	0.4867	0.5133
INC099E12	CG8834	CG8834	1	1.00769	0.26259	0.27246	0.2722	0.26189	0.4867	0.5133
INC002B08	CG14622	CG14622	1	1.00719	0.2633	0.26171	0.26153	0.26303	0.4869	0.5131
INC083H03	CG4865	CG4865	1	1.00264	0.10847	0.1052	0.10504	0.10836	0.4871	0.5129
INC013D02	CG33547	Rim	1	1.00229	0.08693	0.08401	0.08394	0.08682	0.4874	0.5126
INC038H08	CG13484	CG13484	1	1.00647	0.31553	0.31225	0.31164	0.31555	0.4875	0.5125
INC111E05	CG33147	CG33147	1	1.00501	0.16674	0.16039	0.16013	0.16652	0.4875	0.5125
INC109F03	CG4898	Tm1	1	1.00477	0.15944	0.15259	0.15255	0.15913	0.488	0.512
INC113A02	CG10031	CG10031	1	1.00885	0.38762	0.36836	0.36775	0.3868	0.488	0.512
INC153C08	CG17622	CG17622	1	1.00246	0.10596	0.10603	0.10585	0.10592	0.488	0.512
INC062F03	CG9745	D1	1	1.00381	0.14953	0.14671	0.14674	0.14948	0.4882	0.5118
INC115G05	CG17646	CG17646	1	1.01039	0.41142	0.40334	0.40244	0.41123	0.4889	0.5111
INC015B08	CG4710	CG4710	1	1.00864	0.29281	0.29281	0.29231	0.29268	0.4891	0.5109
INC110E01	CG17440	CG17440	1	1.00745	0.34643	0.35725	0.35723	0.34563	0.4892	0.5108
INC009A07	CG7184	Mkrn1	1	1.00644	0.28245	0.30006	0.29943	0.28242	0.4896	0.5104
INC066E07	CG9768	hkb	1	1.00229	0.12412	0.12198	0.12181	0.12408	0.4896	0.5104
INC015C08	CG8722	Nup44A	1	1.00254	0.11208	0.11274	0.11265	0.11193	0.4899	0.5101
INC113E12	CG2310	CG2310	1	1.00207	0.09091	0.09146	0.09144	0.09087	0.4902	0.5098
INC078G05	CG1822	bif	1	1.00516	0.29273	0.29003	0.28951	0.29265	0.4907	0.5093
INC090F10	CG5434	CG5434	1	1.00205	0.09357	0.09482	0.09473	0.09348	0.4908	0.5092
INC018H06	CG9894	CG9894	1	1.00184	0.07796	0.07963	0.07958	0.07794	0.4909	0.5091
INC142B09	CG6762	CG6762	1	1.00604	0.35124	0.34007	0.33913	0.35024	0.4909	0.5091
INC092F01	CG1901	mav	1	1.00546	0.33582	0.34805	0.348	0.33551	0.491	0.509
INC151B03	CG10652	RpL30	1	1.00179	0.07285	0.07797	0.07784	0.07279	0.491	0.509
INC108G06	CG18672	CG18672	1	1.00255	0.13211	0.12875	0.12862	0.13198	0.4912	0.5088
INC152H11	CG4896	CG4896	1	1.00658	0.36506	0.35937	0.35907	0.36467	0.4917	0.5083
INC012H06	CG6175	CG6175	1	1.0011	0.07487	0.0756	0.07555	0.07477	0.4922	0.5078
INC125B10	CG15422	CG15422	1	1.00298	0.18049	0.18225	0.18218	0.17942	0.4923	0.5077
INC002C03	CG5705	CG5705	1	1.00493	0.39834	0.38869	0.38859	0.39844	0.4926	0.5074
INC020F05	CG8274	Mtor	1	1.00672	0.39792	0.3912	0.39044	0.3977	0.4927	0.5073
INC083E04	CG8661	CG8661	1	1.00154	0.10569	0.10741	0.10717	0.10569	0.4931	0.5069
INC088H02	CG1863	CG1863	1	1.00545	0.38096	0.39452	0.3943	0.38041	0.4931	0.5069
INC118G02	CG8900	RpS18	1	1.00065	0.04376	0.04595	0.04579	0.04374	0.4932	0.5068
INC002E04	CG17658	CG17658	1	1.00463	0.35944	0.36878	0.36871	0.35944	0.4934	0.5066
INC009A05	CG15236	CG15236	1	1.004	0.36051	0.34141	0.34104	0.36042	0.4935	0.5065
INC039G03	CG4264	Hsc70-4	1	1.00094	0.07026	0.06703	0.067	0.07027	0.4937	0.5063
INC012G03	CG9381	mura	1	1.00168	0.15761	0.16551	0.16495	0.15756	0.4941	0.5059
INC084H04	CG1725	dlg1	1	1.00124	0.08313	0.08596	0.08585	0.08299	0.4941	0.5059
INC092A07	CG8321	CG8321	1	1.00128	0.09208	0.09081	0.0907	0.09203	0.4941	0.5059
INC132D03	CG33507	dpr2	1	1.0072	0.45248	0.48034	0.48045	0.45259	0.4943	0.5057
INC024A04	CG12000	CG12000	1	1.00121	0.09313	0.08954	0.08952	0.09274	0.4945	0.5055
INC119F02	CG14671	CG14671	1	1.00238	0.24507	0.23283	0.23272	0.24481	0.4947	0.5053
INC130F08	CG3501	CG3501	1	1.00132	0.12596	0.12809	0.12807	0.12589	0.4954	0.5046
INC028D05	CG8142	CG8142	1	1.0007	0.08205	0.08024	0.08018	0.08189	0.4956	0.5044
INC119C07	CG30179	CG30179	1	1.00265	0.31474	0.32847	0.32681	0.31474	0.4956	0.5044
INC085G06	CG3161	Vha16	1	1.00061	0.09912	0.10215	0.10215	0.09895	0.4957	0.5043
INC099F12	CG13901	CG13901	1	1.0025	0.28645	0.28241	0.28168	0.28632	0.4957	0.5043
INC025E12	CG2264	CG2264	1	1.00334	0.38213	0.36853	0.36761	0.38213	0.4964	0.5036
INC087H12	CG2189	Dfd	1	1.00047	0.0658	0.06253	0.06252	0.06557	0.4966	0.5034
INC149H05	CG7336	Eig71Eg	1	1.00159	0.29518	0.29505	0.29479	0.29518	0.4967	0.5033
INC156E06	CG2341	Ccp84Ad	1	1.00415	0.39967	0.39791	0.39783	0.39967	0.4967	0.5033
INC014C02	CG10343	CG10343	1	1.00109	0.21668	0.21103	0.2104	0.2162	0.4968	0.5032
INC020H07	CG6051	CG6051	1	1.00104	0.1543	0.15045	0.14995	0.15386	0.4968	0.5032
INC107G02	CG3810	CG3810	1	1.00088	0.21504	0.21921	0.21921	0.21493	0.4969	0.5031
INC126E12	CG11761	translin	1	1.00135	0.23761	0.24814	0.2476	0.23718	0.4969	0.5031
INC132E02	CG10295	Pak	1	1.00122	0.24094	0.24094	0.24038	0.24066	0.497	0.503
INC128B04	CG7077	CG7077	1	1.00113	0.22937	0.2554	0.25436	0.229	0.4973	0.5027
INC088H12	CG17249	CG17249	1	1.00164	0.26126	0.2816	0.28038	0.26106	0.4975	0.5025
INC041E12	CG13596	CG13596	1	1.00154	0.24626	0.25447	0.25406	0.24631	0.4976	0.5024
INC005D01	CG9588	CG9588	1	1.00043	0.0849	0.08645	0.08632	0.08472	0.4977	0.5023
INC046F03	CG6937	CG6937	1	1.00063	0.10083	0.10202	0.102	0.10033	0.4978	0.5022
INC014D06	CG11518	pygo	1	1.00244	0.40198	0.39215	0.39154	0.40155	0.4979	0.5021
INC104E08	CG9187	CG9187	1	1.00149	0.23436	0.23401	0.23386	0.23414	0.4979	0.5021
INC024D07	CG5502	RpL4	1	1.00011	0.0352	0.03516	0.03514	0.03517	0.498	0.502
INC070F03	CG1662	CG1662	1	1.00053	0.10281	0.10482	0.1048	0.10268	0.498	0.502
INC037E01	CG4233	Got2	1	1.00037	0.10145	0.10105	0.10108	0.10127	0.4981	0.5019
INC017F08	CG9882	Art7	1	1.00032	0.12865	0.13206	0.13208	0.12863	0.4986	0.5014
INC010C09	CG3004	CG3004	1	1.00095	0.35151	0.33686	0.33664	0.35129	0.4987	0.5013
INC017D08	CG2767	CG2767	1	1.00108	0.21446	0.21771	0.21747	0.21441	0.4987	0.5013
INC068G03	CG6052	CG6052	1	1.00067	0.36287	0.33557	0.33527	0.36292	0.4991	0.5009
INC107D02	CG14181	CG14181	1	1.00048	0.3297	0.32192	0.32129	0.32964	0.4991	0.5009
INC069G06	CG10943	CG10943	1	1.00051	0.32467	0.32966	0.32959	0.324	0.4992	0.5008
INC043C09	CG3567	Cyp6u1	1	1.00009	0.30062	0.30447	0.30324	0.30045	0.4998	0.5002
INC035A07	CG6238	ssh	1	1.00001	0.06335	0.06234	0.06233	0.06329	0.5	0.5
INC129C01	CG8766	tafazzin	1.00025	1	0.40516	0.39895	0.3988	0.40495	0.5002	0.4998
INC054G12	CG11093	CG11093	1.00027	1	0.1621	0.16838	0.16822	0.16183	0.5004	0.4996
INC148F11	CG12442	CG12442	1.00022	1	0.30404	0.32921	0.32897	0.30333	0.5004	0.4996
INC152A03	CG7970	CG7970	1.00013	1	0.13922	0.13444	0.1342	0.13918	0.5008	0.4992
INC019F01	CG7445	fln	1.00013	1	0.09189	0.09654	0.0965	0.09172	0.5009	0.4991
INC014H01	CG9726	PH4&agr;MP	1.00127	1	0.39052	0.38826	0.38615	0.39031	0.5014	0.4986
INC156C12	CG9882	Art7	1.00043	1	0.16023	0.15664	0.15664	0.1601	0.5016	0.4984
INC019A05	CG10347	CG10347	1.0007	1	0.16157	0.16602	0.16597	0.16143	0.502	0.498
INC042C11	CG17348	drl	1.0015	1	0.46536	0.49672	0.49672	0.4653	0.502	0.498
INC012F11	CG6163	CG6163	1.00131	1	0.26571	0.25711	0.25708	0.26447	0.5025	0.4975
INC037B06	CG7294	CG7294	1.0005	1	0.09927	0.09829	0.09832	0.09927	0.5031	0.4969
INC058B12	CG31267	CG31267	1.00141	1	0.20764	0.21062	0.21045	0.20757	0.5039	0.4961
INC025E11	CG13480	Leucokinin	1.00184	1	0.19474	0.20267	0.20265	0.19466	0.5043	0.4957
[truncated: 2,302 more rows]

## Sheet: Updated CG numbers (p<0.02)
Upregulated in males	Downregulated in males	Upregulated in females	downregulated in females
CG31209	CG2827	CG10733	CG9438
CG3581	CG31209	CG4027	CG10472
CG10597	CG2986	CG14304	CG2071
CG6663	CG7950	CG31410	CG17820
CG3972	CG2061	CG11940	CG6544
CG5249	CG6544	CG13211	CG31160
CG18375	CG15459	CG5739	CG8311
CG6871	CG7470	CG14036	CG11414
CG16743	CG7322	CG13323	CG7470
CG4863	CG9483	CG18466	CG32604
CG13109	CG6812	CG17564	CG15106
CG5670	CG16894	CG14084	CG11115
CG32514	CG9568	CG6713	CG18179
CG30460	CG11752	CG13114	CG31039
CG6295	CG4692	CG6533	CG12374
CG15781	CG8857	CG11763	CG31937
CG14608	CG3640	CG1895	CG8818
CG7604	CG14935	CG18330	CG8256
CG4673	CG9034	CG12323	CG13086
CG32676	CG13240	CG18024	CG1475
CG17927	CG4832	CG2207	CG14745
CG9533	CG11989	CG17387	CG11309
CG1264	CG4169	CG5940	CG11989
CG2207	CG17108	CG32737	CG12057
CG13675	CG17280	CG4326	CG8200
CG15457	CG31764	CG2017	CG17108
CG31085	CG4000	CG8175	CG6483
CG5119	CG12107	CG16717	CG6409
CG3979	CG3724	CG8498	CG1309
CG31893	CG4046	CG3548	CG6327
CG31243	CG4400	CG6249	CG8085
CG8066	CG11314	CG5363	CG4020
CG2665	CG9757	CG14781	CG6839
CG1633	CG7675	CG15141	CG11911
CG2267	CG4464	CG5650	CG4026
CG30176	CG8996	CG18285	CG4000
CG30365	CG6746	CG32466	CG11314
CG8983	CG1620	CG6720	CG12813
CG5651	CG14926	CG9018	CG7675
CG32137	CG1065	CG14816	CG2875
CG1862	CG18111	CG30195	CG8869
CG4561	CG13369	CG12954	CG9140
CG31475	CG9131	CG4183	CG8871
CG11799	CG7542	CG6519	CG6020
CG5939	CG12770	CG11213	CG5938
CG11064	CG11255	CG8998	CG32796
CG5889	CG11196		CG6050
CG15765	CG9617		CG7283
CG3762	CG6666		CG13029
CG10596	CG7120		CG1019
CG5461	CG2852		CG12231
CG4710	CG6764		CG9350
CG12054	CG3088		CG5778
CG10067	CG13010		CG7008
CG15455	CG8979		CG8329
CG32575	CG7808		CG14049
CG17265	CG4869		CG18594
CG3739	CG7267		CG3088
CG16979	CG13195		CG9538
CG32394	CG2189		CG3181
CG3612	CG8993		CG6510
CG15365	CG11642		CG10243
CG12701	CG3606		CG6298
CG5756	CG10045		CG7923
CG15312	CG1385		CG4087
CG4059	CG9245		CG7829
CG15204	CG12794		CG9572
CG8338	CG11110		CG18135
CG6634	CG1648		CG1304
CG9239	CG10155		CG8053
CG1941	CG9914		CG1385
CG8309	CG2297		CG10165
CG11700	CG15067		CG4045
CG31247	CG9078		CG8385
CG7929	CG8759		CG9537
CG11901	CG32703		CG1648
CG8430	CG17329		CG6156
CG3164	CG17333		CG10475
CG9748	CG9438		CG8343
CG6043	CG32921		CG5446
CG2727	CG12203		CG12736
CG3168	CG13951		CG9748
CG17836	CG31546		CG6457
CG16940	CG9580		CG13953
CG2765	CG11654		CG8588
CG32064	CG13494		CG32332
CG5953	CG8311		CG32521
CG30023	CG7570		CG10827
CG12632	CG10320
CG15753	CG14207
CG7962	CG4446
CG12860	CG3644
CG11154	CG11139
CG14494	CG5920
CG3308	CG14292
CG1134	CG13946
CG7178	CG17575
CG9468	CG11876
CG14835	CG1865
CG16944	CG2855
CG14821	CG13110
CG14419	CG12251
CG1877	CG4769
CG17030	CG2076
CG1670	CG8967
CG31738	CG17654
CG3978	CG9336
CG32264	CG1475
CG16777	CG15441
CG32767	CG3446
CG14191	CG8085
CG3725	CG4019
CG5582	CG12902
CG12650	CG15198
CG17778	CG31075
CG7031	CG5539
CG8542	CG2875
CG12720	CG16936
CG3424	CG14792
CG12537	CG5903
CG9218	CG5506
CG31868	CG1168
CG15021	CG12321
CG4013	CG5885
CG6950	CG7656
CG10037	CG17935
CG17049	CG14437
CG8679	CG4624
CG12912	CG10697
CG9244	CG10298
CG5968	CG1527
CG31872	CG1851
CG18042	CG9673
CG8053	CG7361
CG2233	CG6579
CG15783	CG10306
CG33205	CG6484
CG5466	CG10460
CG5580	CG7113
CG5627	CG10219
CG7082	CG33138
CG33110	CG6213
CG4264	CG4634
CG8192	CG8844
CG11194	CG7480
CG10491	CG12055
CG12287	CG8922
CG30389	CG8900
CG7478	CG9572
CG4988	CG3687
CG6168	CG3283
CG14938	CG2118
CG13594	CG8978
CG12071	CG9579
CG32654	CG3033
CG10071	CG6180
CG1873	CG4651
CG14755	CG17242
CG32130	CG6457
CG31196	CG7340
CG1980	CG18681
CG33152	CG11426
CG10814	CG11091
CG7177	CG10842
CG30069	CG10472
CG33556	CG17137
CG5832	CG4897
CG10128	CG1180
CG14148	CG3011
CG7364	CG31705
CG14676	CG1888
CG15504	CG8476
CG10912	CG10802
CG14910	CG7181
CG6917	CG12715
CG6058	CG8369
CG2238	CG18179
CG33522	CG9338
CG18290	CG14750
CG13894	CG1678
CG9975	CG12262
CG3278	CG1213
CG7001	CG4311
CG15489	CG14745
CG12403	CG32389
CG13908	CG13245
CG1743	CG9354
CG17358	CG13321
CG31072	CG32920
CG11958	CG4581
CG15293	CG17934
CG5771	CG10932
CG1468	CG7953
CG4345	CG5867
CG8451	CG7860
CG11676	CG7625
CG10325	CG6684
CG10377	CG9140
CG32717	CG14499
CG17166	CG3661
CG4145	CG14724
CG5170	CG4919
CG32169	CG6020
CG17622	CG9686
CG6115	CG12963
CG10605	CG7296
CG8385	CG32548
CG9928	CG14567
CG33106	CG3395
CG15603	CG4533
CG31762	CG10130
CG1322	CG17002
CG3291	CG17945
CG6730	CG1124
CG32466	CG13340
CG7010	CG3752
CG5870	CG6378
CG12990	CG18594
CG10969	CG9065
CG5681	CG5167
CG4027	CG9538
CG6741	CG33254
CG4672	CG10664
CG10265	CG1882
CG15322	CG5474
CG4049	CG9691
CG9097	CG6253
CG12726	CG4918
CG11202	CG4286
CG10109	CG12000
CG13222	CG1263
CG32245	CG16904
CG6409	CG1304
CG1469	CG2604
CG3953	CG2034
CG32464	CG4157
CG32180	CG2789
CG8416	CG9035
CG6770	CG9324
CG4928	CG3943
CG31191	CG17919
CG12362	CG14206
CG10513	CG15708
CG32381	CG7409
CG12897	CG12079
CG11037	CG6341
CG33187	CG8193
CG5949	CG12264
CG15507	CG11145
CG13335	CG2071
CG17742	CG9672
CG17369	CG2022
CG3662	CG3124
CG6175	CG17325
CG6895	CG1806
CG14656	CG1524
CG5137	CG17230
CG3980	CG1250
CG17341	CG7834
CG3991	CG2286
CG33147	CG32041
CG8280	CG17571
CG1303	CG4995
CG31761	CG3127
CG4944	CG11546
CG16953	CG1548
CG8746	CG7636
CG17932	CG5788
CG7803	CG3814
CG10960	CG3422
CG12052	CG11591
CG8487	CG6008
CG3832	CG9160
CG11458	CG16747
CG5804	CG12057
CG2616	CG2210
CG2052	CG3082
CG33473	CG6426
CG14501	CG2140
CG9537	CG5703
CG4760	CG31638
CG2331	CG32950
CG3001	CG7390
CG11525	CG7772
CG3625	CG14113
CG6733	CG6543
CG4707	CG31030
CG12861	CG6186
CG8846	CG3699
CG1956	CG11137
CG32332	CG2194
CG18617	CG8867
CG4136	CG7291
	CG10652
	CG7809
	CG3663
	CG12231
	CG5362
	CG14179
	CG8349
	CG16996
	CG9350
	CG11793
	CG5730
	CG12338
	CG16853
	CG11999
	CG1603
	CG2746
	CG8905
	CG9090
	CG8251
	CG2046
	CG4087
	CG3195
	CG4439
	CG10252
	CG6930
	CG8012
	CG11151
	CG2033
	CG13947
	CG15043
	CG7977
	CG1845
	CG8343
	CG17266
	CG12736
	CG16997
	CG2759
	CG1803
	CG32031
	CG7935
	CG3415
	CG33097
	CG7490
